# Supplementary material for: SyFi: generating and using sequence fingerprints to distinguish SynCom isolates
Source: Microb Genom. 2025 Sep 4;11(9):001461. doi: 10.1099/mgen.0.001461 (PMC12421257; doi:10.1099/mgen.0.001461)
Supplement: Uncited Supplementary Material 1. [file mgen-11-01461-s001.xlsx]

## Sheet: Bacterial_genomes_human_dataset
Identifier	Source	Sample	Kingdom	Phylum	Class	Order	Family	Genus	Species	BioProject	Biosample ID
ERR2221356	HBC	Actinomyces naeslundii ERR2221356	Bacteria	Actinobacteria	Actinobacteria	Actinomycetales	Actinomycetaceae	Actinomyces	Actinomyces naeslundii	PRJEB23845	SAMEA104428614
ERR2221322	HBC	Bifidobacterium adolescentis ERR2221322	Bacteria	Actinobacteria	Actinobacteria	Bifidobacteriales	Bifidobacteriaceae	Bifidobacterium	Bifidobacterium adolescentis	PRJEB23845	SAMEA104428580
ERR1203960	HBC	Bifidobacterium adolescentis ERR1203960	Bacteria	Actinobacteria	Actinobacteria	Bifidobacteriales	Bifidobacteriaceae	Bifidobacterium	Bifidobacterium adolescentis	PRJEB23845	SAMEA3539472
ERR2221193	HBC	Bifidobacterium adolescentis ERR2221193	Bacteria	Actinobacteria	Actinobacteria	Bifidobacteriales	Bifidobacteriaceae	Bifidobacterium	Bifidobacterium adolescentis	PRJEB23845	SAMEA2393088
ERR2230053	HBC	Bifidobacterium adolescentis ERR2230053	Bacteria	Actinobacteria	Actinobacteria	Bifidobacteriales	Bifidobacteriaceae	Bifidobacterium	Bifidobacterium adolescentis	PRJEB23845	SAMEA104428397
ERR2230077	HBC	Bifidobacterium adolescentis ERR2230077	Bacteria	Actinobacteria	Actinobacteria	Bifidobacteriales	Bifidobacteriaceae	Bifidobacterium	Bifidobacterium adolescentis	PRJEB23845	SAMEA104446664
ERR2230153	HBC	Bifidobacterium adolescentis ERR2230153	Bacteria	Actinobacteria	Actinobacteria	Bifidobacteriales	Bifidobacteriaceae	Bifidobacterium	Bifidobacterium adolescentis	PRJEB23845	SAMEA104428518
ERR2221337	HBC	Bifidobacterium animalis ERR2221337	Bacteria	Actinobacteria	Actinobacteria	Bifidobacteriales	Bifidobacteriaceae	Bifidobacterium	Bifidobacterium animalis	PRJEB23845	SAMEA104428595
ERR2221385	HBC	Bifidobacterium animalis ERR2221385	Bacteria	Actinobacteria	Actinobacteria	Bifidobacteriales	Bifidobacteriaceae	Bifidobacterium	Bifidobacterium animalis	PRJEB23845	SAMEA104428644
ERR2230051	HBC	Bifidobacterium breve ERR2230051	Bacteria	Actinobacteria	Actinobacteria	Bifidobacteriales	Bifidobacteriaceae	Bifidobacterium	Bifidobacterium breve	PRJEB23845	SAMEA104428395
ERR2221351	HBC	Bifidobacterium longum ERR2221351	Bacteria	Actinobacteria	Actinobacteria	Bifidobacteriales	Bifidobacteriaceae	Bifidobacterium	Bifidobacterium longum	PRJEB23845	SAMEA104428609
ERR2221409	HBC	Bifidobacterium longum ERR2221409	Bacteria	Actinobacteria	Actinobacteria	Bifidobacteriales	Bifidobacteriaceae	Bifidobacterium	Bifidobacterium longum	PRJEB23845	SAMEA104428863
ERR2221141	HBC	Bifidobacterium longum ERR2221141	Bacteria	Actinobacteria	Actinobacteria	Bifidobacteriales	Bifidobacteriaceae	Bifidobacterium	Bifidobacterium longum	PRJEB23845	SAMEA2393021
ERR2230052	HBC	Bifidobacterium longum ERR2230052	Bacteria	Actinobacteria	Actinobacteria	Bifidobacteriales	Bifidobacteriaceae	Bifidobacterium	Bifidobacterium longum	PRJEB23845	SAMEA104428396
ERR2230120	HBC	Bifidobacterium longum ERR2230120	Bacteria	Actinobacteria	Actinobacteria	Bifidobacteriales	Bifidobacteriaceae	Bifidobacterium	Bifidobacterium longum	PRJEB23845	SAMEA104428485
ERR2230133	HBC	Bifidobacterium longum ERR2230133	Bacteria	Actinobacteria	Actinobacteria	Bifidobacteriales	Bifidobacteriaceae	Bifidobacterium	Bifidobacterium longum	PRJEB23845	SAMEA104428498
ERR2230158	HBC	Bifidobacterium longum ERR2230158	Bacteria	Actinobacteria	Actinobacteria	Bifidobacteriales	Bifidobacteriaceae	Bifidobacterium	Bifidobacterium longum	PRJEB23845	SAMEA104428523
ERR2221142	HBC	Bifidobacterium pseudocatenulatum ERR2221142	Bacteria	Actinobacteria	Actinobacteria	Bifidobacteriales	Bifidobacteriaceae	Bifidobacterium	Bifidobacterium pseudocatenulatum	PRJEB23845	SAMEA2393022
ERR1203976	HBC	Bifidobacterium pseudocatenulatum ERR1203976	Bacteria	Actinobacteria	Actinobacteria	Bifidobacteriales	Bifidobacteriaceae	Bifidobacterium	Bifidobacterium pseudocatenulatum	PRJEB23845	SAMEA3539488
ERR1204070	HBC	Bifidobacterium pseudocatenulatum ERR1204070	Bacteria	Actinobacteria	Actinobacteria	Bifidobacteriales	Bifidobacteriaceae	Bifidobacterium	Bifidobacterium pseudocatenulatum	PRJEB23845	SAMEA3539488
ERR1204054	HBC	Bifidobacterium stercoris ERR1204054	Bacteria	Actinobacteria	Actinobacteria	Bifidobacteriales	Bifidobacteriaceae	Bifidobacterium	Bifidobacterium stercoris	PRJEB23845	SAMEA3539472
ERR2221235	HBC	Corynebacterium pseudodiphtheriticum ERR2221235	Bacteria	Actinobacteria	Actinobacteria	Corynebacteriales	Corynebacteriaceae	Corynebacterium 1	Corynebacterium pseudodiphtheriticum	PRJEB23845	SAMEA104428410
ERR2221282	HBC	Micrococcus luteus ERR2221282	Bacteria	Actinobacteria	Actinobacteria	Micrococcales	Micrococcaceae	Micrococcus	Micrococcus luteus	PRJEB23845	SAMEA104428540
ERR2221336	HBC	Propionibacterium acnes ERR2221336	Bacteria	Actinobacteria	Actinobacteria	Propionibacteriales	Propionibacteriaceae	Propionibacterium	Propionibacterium acnes	PRJEB23845	SAMEA104428594
ERR2221379	HBC	Propionibacterium acnes ERR2221379	Bacteria	Actinobacteria	Actinobacteria	Propionibacteriales	Propionibacteriaceae	Propionibacterium	Propionibacterium acnes	PRJEB23845	SAMEA104428638
ERR2221340	HBC	Propionibacterium acnes ERR2221340	Bacteria	Actinobacteria	Actinobacteria	Propionibacteriales	Propionibacteriaceae	Propionibacterium	Propionibacterium acnes	PRJEB23845	SAMEA104428598
ERR2221306	HBC	Propionibacterium freudenreichii ERR2221306	Bacteria	Actinobacteria	Actinobacteria	Propionibacteriales	Propionibacteriaceae	Propionibacterium	Propionibacterium freudenreichii	PRJEB23845	SAMEA104428564
ERR2221192	HBC	Adlercreutzia equolifaciens ERR2221192	Bacteria	Actinobacteria	Coriobacteriia	Coriobacteriales	Coriobacteriaceae	Adlercreutzia	Adlercreutzia equolifaciens	PRJEB23845	SAMEA2393086
ERR2230122	HBC	Collinsella aerofaciens ERR2230122	Bacteria	Actinobacteria	Coriobacteriia	Coriobacteriales	Coriobacteriaceae	Collinsella	Collinsella aerofaciens	PRJEB23845	SAMEA104428487
ERR2230147	HBC	Collinsella aerofaciens ERR2230147	Bacteria	Actinobacteria	Coriobacteriia	Coriobacteriales	Coriobacteriaceae	Collinsella	Collinsella aerofaciens	PRJEB23845	SAMEA104428512
ERR2230078	HBC	Collinsella aerofaciens ERR2230078	Bacteria	Actinobacteria	Coriobacteriia	Coriobacteriales	Coriobacteriaceae	Collinsella	Collinsella aerofaciens	PRJEB23845	SAMEA104446665
ERR2230102	HBC	Collinsella aerofaciens ERR2230102	Bacteria	Actinobacteria	Coriobacteriia	Coriobacteriales	Coriobacteriaceae	Collinsella	Collinsella aerofaciens	PRJEB23845	SAMEA104428467
ERR2230156	HBC	Collinsella aerofaciens ERR2230156	Bacteria	Actinobacteria	Coriobacteriia	Coriobacteriales	Coriobacteriaceae	Collinsella	Collinsella aerofaciens	PRJEB23845	SAMEA104428521
ERR2221153	HBC	Collinsella aerofaciens ERR2221153	Bacteria	Actinobacteria	Coriobacteriia	Coriobacteriales	Coriobacteriaceae	Collinsella	Collinsella aerofaciens	PRJEB23845	SAMEA2393033
ERR1203940	HBC	Collinsella aerofaciens ERR1203940	Bacteria	Actinobacteria	Coriobacteriia	Coriobacteriales	Coriobacteriaceae	Collinsella	Collinsella aerofaciens	PRJEB23845	SAMEA3539451
ERR1204034	HBC	Collinsella aerofaciens ERR1204034	Bacteria	Actinobacteria	Coriobacteriia	Coriobacteriales	Coriobacteriaceae	Collinsella	Collinsella aerofaciens	PRJEB23845	SAMEA3539451
ERR2230090	HBC	Collinsella aerofaciens ERR2230090	Bacteria	Actinobacteria	Coriobacteriia	Coriobacteriales	Coriobacteriaceae	Collinsella	Collinsella aerofaciens	PRJEB23845	SAMEA104428455
ERR2230112	HBC	Collinsella aerofaciens ERR2230112	Bacteria	Actinobacteria	Coriobacteriia	Coriobacteriales	Coriobacteriaceae	Collinsella	Collinsella aerofaciens	PRJEB23845	SAMEA104428477
ERR2230127	HBC	Collinsella aerofaciens ERR2230127	Bacteria	Actinobacteria	Coriobacteriia	Coriobacteriales	Coriobacteriaceae	Collinsella	Collinsella aerofaciens	PRJEB23845	SAMEA104428492
ERR2230140	HBC	Collinsella aerofaciens ERR2230140	Bacteria	Actinobacteria	Coriobacteriia	Coriobacteriales	Coriobacteriaceae	Collinsella	Collinsella aerofaciens	PRJEB23845	SAMEA104428505
ERR2230087	HBC	Collinsella aerofaciens ERR2230087	Bacteria	Actinobacteria	Coriobacteriia	Coriobacteriales	Coriobacteriaceae	Collinsella	Collinsella aerofaciens	PRJEB23845	SAMEA104428452
ERR2230145	HBC	Collinsella aerofaciens ERR2230145	Bacteria	Actinobacteria	Coriobacteriia	Coriobacteriales	Coriobacteriaceae	Collinsella	Collinsella aerofaciens	PRJEB23845	SAMEA104428510
ERR2221387	HBC	Gordonibacter pamelaeae ERR2221387	Bacteria	Actinobacteria	Coriobacteriia	Coriobacteriales	Coriobacteriaceae	Gordonibacter	Gordonibacter pamelaeae	PRJEB23845	SAMEA104428646
ERR2221155	HBC	Gordonibacter pamelaeae ERR2221155	Bacteria	Actinobacteria	Coriobacteriia	Coriobacteriales	Coriobacteriaceae	Gordonibacter	Gordonibacter pamelaeae	PRJEB23845	SAMEA2393035
ERR2221208	HBC	Bacteroides acidifaciens ERR2221208	Bacteria	Bacteroidetes	Bacteroidia	Bacteroidales	Bacteroidaceae	Bacteroides	Bacteroides acidifaciens	PRJEB23845	SAMEA104428383
ERR2221211	HBC	Bacteroides acidifaciens ERR2221211	Bacteria	Bacteroidetes	Bacteroidia	Bacteroidales	Bacteroidaceae	Bacteroides	Bacteroides acidifaciens	PRJEB23845	SAMEA104428386
ERR2221207	HBC	Bacteroides acidifaciens ERR2221207	Bacteria	Bacteroidetes	Bacteroidia	Bacteroidales	Bacteroidaceae	Bacteroides	Bacteroides acidifaciens	PRJEB23845	SAMEA104428382
ERR2221107	HBC	Bacteroides caccae ERR2221107	Bacteria	Bacteroidetes	Bacteroidia	Bacteroidales	Bacteroidaceae	Bacteroides	Bacteroides caccae	PRJEB23845	SAMEA2247664
ERR2221357	HBC	Bacteroides caccae ERR2221357	Bacteria	Bacteroidetes	Bacteroidia	Bacteroidales	Bacteroidaceae	Bacteroides	Bacteroides caccae	PRJEB23845	SAMEA104428615
ERR2221108	HBC	Bacteroides cellulosilyticus ERR2221108	Bacteria	Bacteroidetes	Bacteroidia	Bacteroidales	Bacteroidaceae	Bacteroides	Bacteroides cellulosilyticus	PRJEB23845	SAMEA2247665
ERR2221262	HBC	Bacteroides cellulosilyticus ERR2221262	Bacteria	Bacteroidetes	Bacteroidia	Bacteroidales	Bacteroidaceae	Bacteroides	Bacteroides cellulosilyticus	PRJEB23845	SAMEA104428428
ERR2221326	HBC	Bacteroides cellulosilyticus ERR2221326	Bacteria	Bacteroidetes	Bacteroidia	Bacteroidales	Bacteroidaceae	Bacteroides	Bacteroides cellulosilyticus	PRJEB23845	SAMEA104428584
ERR2230100	HBC	Bacteroides cellulosilyticus ERR2230100	Bacteria	Bacteroidetes	Bacteroidia	Bacteroidales	Bacteroidaceae	Bacteroides	Bacteroides cellulosilyticus	PRJEB23845	SAMEA104428465
ERR2221196	HBC	Bacteroides clarus ERR2221196	Bacteria	Bacteroidetes	Bacteroidia	Bacteroidales	Bacteroidaceae	Bacteroides	Bacteroides clarus	PRJEB23845	SAMEA2393012
ERR2230074	HBC	Bacteroides clarus ERR2230074	Bacteria	Bacteroidetes	Bacteroidia	Bacteroidales	Bacteroidaceae	Bacteroides	Bacteroides clarus	PRJEB23845	SAMEA104446661
ERR2221286	HBC	Bacteroides clarus ERR2221286	Bacteria	Bacteroidetes	Bacteroidia	Bacteroidales	Bacteroidaceae	Bacteroides	Bacteroides clarus	PRJEB23845	SAMEA104428544
ERR2221252	HBC	Bacteroides dorei ERR2221252	Bacteria	Bacteroidetes	Bacteroidia	Bacteroidales	Bacteroidaceae	Bacteroides	Bacteroides dorei	PRJEB23845	SAMEA104428418
ERR2230082	HBC	Bacteroides dorei ERR2230082	Bacteria	Bacteroidetes	Bacteroidia	Bacteroidales	Bacteroidaceae	Bacteroides	Bacteroides dorei	PRJEB23845	SAMEA104428447
ERR2221133	HBC	Bacteroides faecis ERR2221133	Bacteria	Bacteroidetes	Bacteroidia	Bacteroidales	Bacteroidaceae	Bacteroides	Bacteroides faecis	PRJEB23845	SAMEA2393013
ERR1203949	HBC	Bacteroides faecis ERR1203949	Bacteria	Bacteroidetes	Bacteroidia	Bacteroidales	Bacteroidaceae	Bacteroides	Bacteroides faecis	PRJEB23845	SAMEA3539460
ERR1204043	HBC	Bacteroides faecis ERR1204043	Bacteria	Bacteroidetes	Bacteroidia	Bacteroidales	Bacteroidaceae	Bacteroides	Bacteroides faecis	PRJEB23845	SAMEA3539460
ERR2221298	HBC	Bacteroides fragilis ERR2221298	Bacteria	Bacteroidetes	Bacteroidia	Bacteroidales	Bacteroidaceae	Bacteroides	Bacteroides fragilis	PRJEB23845	SAMEA104428556
ERR2221268	HBC	Bacteroides fragilis ERR2221268	Bacteria	Bacteroidetes	Bacteroidia	Bacteroidales	Bacteroidaceae	Bacteroides	Bacteroides fragilis	PRJEB23845	SAMEA104428434
ERR2230126	HBC	Bacteroides fragilis ERR2230126	Bacteria	Bacteroidetes	Bacteroidia	Bacteroidales	Bacteroidaceae	Bacteroides	Bacteroides fragilis	PRJEB23845	SAMEA104428491
ERR2221134	HBC	Bacteroides fragilis ERR2221134	Bacteria	Bacteroidetes	Bacteroidia	Bacteroidales	Bacteroidaceae	Bacteroides	Bacteroides fragilis	PRJEB23845	SAMEA2393014
ERR1203962	HBC	Bacteroides fragilis ERR1203962	Bacteria	Bacteroidetes	Bacteroidia	Bacteroidales	Bacteroidaceae	Bacteroides	Bacteroides fragilis	PRJEB23845	SAMEA3539474
ERR1204056	HBC	Bacteroides fragilis ERR1204056	Bacteria	Bacteroidetes	Bacteroidia	Bacteroidales	Bacteroidaceae	Bacteroides	Bacteroides fragilis	PRJEB23845	SAMEA3539474
ERR2230137	HBC	Bacteroides fragilis ERR2230137	Bacteria	Bacteroidetes	Bacteroidia	Bacteroidales	Bacteroidaceae	Bacteroides	Bacteroides fragilis	PRJEB23845	SAMEA104428502
ERR2221135	HBC	Bacteroides nordii ERR2221135	Bacteria	Bacteroidetes	Bacteroidia	Bacteroidales	Bacteroidaceae	Bacteroides	Bacteroides nordii	PRJEB23845	SAMEA2393015
ERR2221136	HBC	Bacteroides ovatus ERR2221136	Bacteria	Bacteroidetes	Bacteroidia	Bacteroidales	Bacteroidaceae	Bacteroides	Bacteroides ovatus	PRJEB23845	SAMEA2393016
ERR1203959	HBC	Bacteroides ovatus ERR1203959	Bacteria	Bacteroidetes	Bacteroidia	Bacteroidales	Bacteroidaceae	Bacteroides	Bacteroides ovatus	PRJEB23845	SAMEA3539471
ERR1204053	HBC	Bacteroides ovatus ERR1204053	Bacteria	Bacteroidetes	Bacteroidia	Bacteroidales	Bacteroidaceae	Bacteroides	Bacteroides ovatus	PRJEB23845	SAMEA3539471
ERR2230063	HBC	Bacteroides ovatus ERR2230063	Bacteria	Bacteroidetes	Bacteroidia	Bacteroidales	Bacteroidaceae	Bacteroides	Bacteroides ovatus	PRJEB23845	SAMEA104446647
ERR2230124	HBC	Bacteroides stercoris ERR2230124	Bacteria	Bacteroidetes	Bacteroidia	Bacteroidales	Bacteroidaceae	Bacteroides	Bacteroides stercoris	PRJEB23845	SAMEA104428489
ERR2230062	HBC	Bacteroides stercoris ERR2230062	Bacteria	Bacteroidetes	Bacteroidia	Bacteroidales	Bacteroidaceae	Bacteroides	Bacteroides stercoris	PRJEB23845	SAMEA104446646
ERR2230103	HBC	Bacteroides stercoris ERR2230103	Bacteria	Bacteroidetes	Bacteroidia	Bacteroidales	Bacteroidaceae	Bacteroides	Bacteroides stercoris	PRJEB23845	SAMEA104428468
ERR1203945	HBC	Bacteroides stercoris ERR1203945	Bacteria	Bacteroidetes	Bacteroidia	Bacteroidales	Bacteroidaceae	Bacteroides	Bacteroides stercoris	PRJEB23845	SAMEA3539456
ERR1204039	HBC	Bacteroides stercoris ERR1204039	Bacteria	Bacteroidetes	Bacteroidia	Bacteroidales	Bacteroidaceae	Bacteroides	Bacteroides stercoris	PRJEB23845	SAMEA3539456
ERR2230094	HBC	Bacteroides stercoris ERR2230094	Bacteria	Bacteroidetes	Bacteroidia	Bacteroidales	Bacteroidaceae	Bacteroides	Bacteroides stercoris	PRJEB23845	SAMEA104428459
ERR2230142	HBC	Bacteroides stercoris ERR2230142	Bacteria	Bacteroidetes	Bacteroidia	Bacteroidales	Bacteroidaceae	Bacteroides	Bacteroides stercoris	PRJEB23845	SAMEA104428507
ERR2230162	HBC	Bacteroides stercoris ERR2230162	Bacteria	Bacteroidetes	Bacteroidia	Bacteroidales	Bacteroidaceae	Bacteroides	Bacteroides stercoris	PRJEB23845	SAMEA104428527
ERR2230081	HBC	Bacteroides thetaiotaomicron ERR2230081	Bacteria	Bacteroidetes	Bacteroidia	Bacteroidales	Bacteroidaceae	Bacteroides	Bacteroides thetaiotaomicron	PRJEB23845	SAMEA104428446
ERR2221264	HBC	Bacteroides thetaiotaomicron ERR2221264	Bacteria	Bacteroidetes	Bacteroidia	Bacteroidales	Bacteroidaceae	Bacteroides	Bacteroides thetaiotaomicron	PRJEB23845	SAMEA104428430
ERR2221274	HBC	Bacteroides thetaiotaomicron ERR2221274	Bacteria	Bacteroidetes	Bacteroidia	Bacteroidales	Bacteroidaceae	Bacteroides	Bacteroides thetaiotaomicron	PRJEB23845	SAMEA104428440
ERR2221312	HBC	Bacteroides thetaiotaomicron ERR2221312	Bacteria	Bacteroidetes	Bacteroidia	Bacteroidales	Bacteroidaceae	Bacteroides	Bacteroides thetaiotaomicron	PRJEB23845	SAMEA104428570
ERR2221253	HBC	Bacteroides uniformis ERR2221253	Bacteria	Bacteroidetes	Bacteroidia	Bacteroidales	Bacteroidaceae	Bacteroides	Bacteroides uniformis	PRJEB23845	SAMEA104428419
ERR2221261	HBC	Bacteroides uniformis ERR2221261	Bacteria	Bacteroidetes	Bacteroidia	Bacteroidales	Bacteroidaceae	Bacteroides	Bacteroides uniformis	PRJEB23845	SAMEA104428427
ERR2221138	HBC	Bacteroides uniformis ERR2221138	Bacteria	Bacteroidetes	Bacteroidia	Bacteroidales	Bacteroidaceae	Bacteroides	Bacteroides uniformis	PRJEB23845	SAMEA2393018
ERR1203944	HBC	Bacteroides uniformis ERR1203944	Bacteria	Bacteroidetes	Bacteroidia	Bacteroidales	Bacteroidaceae	Bacteroides	Bacteroides uniformis	PRJEB23845	SAMEA3539455
ERR1204038	HBC	Bacteroides uniformis ERR1204038	Bacteria	Bacteroidetes	Bacteroidia	Bacteroidales	Bacteroidaceae	Bacteroides	Bacteroides uniformis	PRJEB23845	SAMEA3539455
ERR2221281	HBC	Bacteroides uniformis ERR2221281	Bacteria	Bacteroidetes	Bacteroidia	Bacteroidales	Bacteroidaceae	Bacteroides	Bacteroides uniformis	PRJEB23845	SAMEA104428539
ERR2230106	HBC	Bacteroides uniformis ERR2230106	Bacteria	Bacteroidetes	Bacteroidia	Bacteroidales	Bacteroidaceae	Bacteroides	Bacteroides uniformis	PRJEB23845	SAMEA104428471
ERR2230119	HBC	Bacteroides uniformis ERR2230119	Bacteria	Bacteroidetes	Bacteroidia	Bacteroidales	Bacteroidaceae	Bacteroides	Bacteroides uniformis	PRJEB23845	SAMEA104428484
ERR2230138	HBC	Bacteroides uniformis ERR2230138	Bacteria	Bacteroidetes	Bacteroidia	Bacteroidales	Bacteroidaceae	Bacteroides	Bacteroides uniformis	PRJEB23845	SAMEA104428503
ERR2230139	HBC	Bacteroides uniformis ERR2230139	Bacteria	Bacteroidetes	Bacteroidia	Bacteroidales	Bacteroidaceae	Bacteroides	Bacteroides uniformis	PRJEB23845	SAMEA104428504
ERR2230141	HBC	Bacteroides uniformis ERR2230141	Bacteria	Bacteroidetes	Bacteroidia	Bacteroidales	Bacteroidaceae	Bacteroides	Bacteroides uniformis	PRJEB23845	SAMEA104428506
ERR2230143	HBC	Bacteroides uniformis ERR2230143	Bacteria	Bacteroidetes	Bacteroidia	Bacteroidales	Bacteroidaceae	Bacteroides	Bacteroides uniformis	PRJEB23845	SAMEA104428508
ERR2230159	HBC	Bacteroides uniformis ERR2230159	Bacteria	Bacteroidetes	Bacteroidia	Bacteroidales	Bacteroidaceae	Bacteroides	Bacteroides uniformis	PRJEB23845	SAMEA104428524
ERR2230160	HBC	Bacteroides uniformis ERR2230160	Bacteria	Bacteroidetes	Bacteroidia	Bacteroidales	Bacteroidaceae	Bacteroides	Bacteroides uniformis	PRJEB23845	SAMEA104428525
ERR2221254	HBC	Bacteroides vulgatus ERR2221254	Bacteria	Bacteroidetes	Bacteroidia	Bacteroidales	Bacteroidaceae	Bacteroides	Bacteroides vulgatus	PRJEB23845	SAMEA104428420
ERR2230134	HBC	Bacteroides vulgatus ERR2230134	Bacteria	Bacteroidetes	Bacteroidia	Bacteroidales	Bacteroidaceae	Bacteroides	Bacteroides vulgatus	PRJEB23845	SAMEA104428499
ERR2230091	HBC	Bacteroides vulgatus ERR2230091	Bacteria	Bacteroidetes	Bacteroidia	Bacteroidales	Bacteroidaceae	Bacteroides	Bacteroides vulgatus	PRJEB23845	SAMEA104428456
ERR2230150	HBC	Bacteroides vulgatus ERR2230150	Bacteria	Bacteroidetes	Bacteroidia	Bacteroidales	Bacteroidaceae	Bacteroides	Bacteroides vulgatus	PRJEB23845	SAMEA104428515
ERR2221206	HBC	Bacteroides vulgatus ERR2221206	Bacteria	Bacteroidetes	Bacteroidia	Bacteroidales	Bacteroidaceae	Bacteroides	Bacteroides vulgatus	PRJEB23845	SAMEA104428381
ERR1203951	HBC	Bacteroides vulgatus ERR1203951	Bacteria	Bacteroidetes	Bacteroidia	Bacteroidales	Bacteroidaceae	Bacteroides	Bacteroides vulgatus	PRJEB23845	SAMEA3539462
ERR1204045	HBC	Bacteroides vulgatus ERR1204045	Bacteria	Bacteroidetes	Bacteroidia	Bacteroidales	Bacteroidaceae	Bacteroides	Bacteroides vulgatus	PRJEB23845	SAMEA3539462
ERR2221256	HBC	Bacteroides vulgatus ERR2221256	Bacteria	Bacteroidetes	Bacteroidia	Bacteroidales	Bacteroidaceae	Bacteroides	Bacteroides vulgatus	PRJEB23845	SAMEA104428422
ERR2221259	HBC	Bacteroides vulgatus ERR2221259	Bacteria	Bacteroidetes	Bacteroidia	Bacteroidales	Bacteroidaceae	Bacteroides	Bacteroides vulgatus	PRJEB23845	SAMEA104428425
ERR2221267	HBC	Bacteroides vulgatus ERR2221267	Bacteria	Bacteroidetes	Bacteroidia	Bacteroidales	Bacteroidaceae	Bacteroides	Bacteroides vulgatus	PRJEB23845	SAMEA104428433
ERR2230079	HBC	Bacteroides vulgatus ERR2230079	Bacteria	Bacteroidetes	Bacteroidia	Bacteroidales	Bacteroidaceae	Bacteroides	Bacteroides vulgatus	PRJEB23845	SAMEA104446666
ERR2221272	HBC	Bacteroides vulgatus ERR2221272	Bacteria	Bacteroidetes	Bacteroidia	Bacteroidales	Bacteroidaceae	Bacteroides	Bacteroides vulgatus	PRJEB23845	SAMEA104428438
ERR2221273	HBC	Bacteroides vulgatus ERR2221273	Bacteria	Bacteroidetes	Bacteroidia	Bacteroidales	Bacteroidaceae	Bacteroides	Bacteroides vulgatus	PRJEB23845	SAMEA104428439
ERR2221276	HBC	Bacteroides vulgatus ERR2221276	Bacteria	Bacteroidetes	Bacteroidia	Bacteroidales	Bacteroidaceae	Bacteroides	Bacteroides vulgatus	PRJEB23845	SAMEA104428442
ERR2230095	HBC	Bacteroides vulgatus ERR2230095	Bacteria	Bacteroidetes	Bacteroidia	Bacteroidales	Bacteroidaceae	Bacteroides	Bacteroides vulgatus	PRJEB23845	SAMEA104428460
ERR2230128	HBC	Bacteroides vulgatus ERR2230128	Bacteria	Bacteroidetes	Bacteroidia	Bacteroidales	Bacteroidaceae	Bacteroides	Bacteroides vulgatus	PRJEB23845	SAMEA104428493
ERR2230086	HBC	Bacteroides vulgatus ERR2230086	Bacteria	Bacteroidetes	Bacteroidia	Bacteroidales	Bacteroidaceae	Bacteroides	Bacteroides vulgatus	PRJEB23845	SAMEA104428451
ERR2230096	HBC	Bacteroides xylanisolvens ERR2230096	Bacteria	Bacteroidetes	Bacteroidia	Bacteroidales	Bacteroidaceae	Bacteroides	Bacteroides xylanisolvens	PRJEB23845	SAMEA104428461
ERR2221366	HBC	Bacteroides xylanisolvens ERR2221366	Bacteria	Bacteroidetes	Bacteroidia	Bacteroidales	Bacteroidaceae	Bacteroides	Bacteroides xylanisolvens	PRJEB23845	SAMEA104428625
ERR2221139	HBC	Bacteroides xylanisolvens ERR2221139	Bacteria	Bacteroidetes	Bacteroidia	Bacteroidales	Bacteroidaceae	Bacteroides	Bacteroides xylanisolvens	PRJEB23845	SAMEA2393019
ERR2230097	HBC	Bacteroides xylanisolvens ERR2230097	Bacteria	Bacteroidetes	Bacteroidia	Bacteroidales	Bacteroidaceae	Bacteroides	Bacteroides xylanisolvens	PRJEB23845	SAMEA104428462
ERR2221375	HBC	Bacteroides nov. ERR2221375	Bacteria	Bacteroidetes	Bacteroidia	Bacteroidales	Bacteroidaceae	Bacteroides		PRJEB23845	SAMEA104428634
ERR2221405	HBC	Bacteroides nov. ERR2221405	Bacteria	Bacteroidetes	Bacteroidia	Bacteroidales	Bacteroidaceae	Bacteroides		PRJEB23845	SAMEA104428859
ERR2221137	HBC	Bacteroides nov. ERR2221137	Bacteria	Bacteroidetes	Bacteroidia	Bacteroidales	Bacteroidaceae	Bacteroides		PRJEB23845	SAMEA2393017
ERR2221300	HBC	Bacteroides nov. ERR2221300	Bacteria	Bacteroidetes	Bacteroidia	Bacteroidales	Bacteroidaceae	Bacteroides		PRJEB23845	SAMEA104428558
ERR2221140	HBC	Barnesiella intestinihominis ERR2221140	Bacteria	Bacteroidetes	Bacteroidia	Bacteroidales	Porphyromonadaceae	Barnesiella	Barnesiella intestinihominis	PRJEB23845	SAMEA2393020
ERR1203957	HBC	Barnesiella intestinihominis ERR1203957	Bacteria	Bacteroidetes	Bacteroidia	Bacteroidales	Porphyromonadaceae	Barnesiella	Barnesiella intestinihominis	PRJEB23845	SAMEA3539469
ERR1204051	HBC	Barnesiella intestinihominis ERR1204051	Bacteria	Bacteroidetes	Bacteroidia	Bacteroidales	Porphyromonadaceae	Barnesiella	Barnesiella intestinihominis	PRJEB23845	SAMEA3539469
ERR2230085	HBC	Barnesiella intestinihominis ERR2230085	Bacteria	Bacteroidetes	Bacteroidia	Bacteroidales	Porphyromonadaceae	Barnesiella	Barnesiella intestinihominis	PRJEB23845	SAMEA104428450
ERR2221144	HBC	Butyricimonas virosa ERR2221144	Bacteria	Bacteroidetes	Bacteroidia	Bacteroidales	Porphyromonadaceae	Butyricimonas	Butyricimonas virosa	PRJEB23845	SAMEA2393024
ERR1203973	HBC	Odoribacter splanchnicus ERR1203973	Bacteria	Bacteroidetes	Bacteroidia	Bacteroidales	Porphyromonadaceae	Odoribacter	Odoribacter splanchnicus	PRJEB23845	SAMEA3539485
ERR1204067	HBC	Odoribacter splanchnicus ERR1204067	Bacteria	Bacteroidetes	Bacteroidia	Bacteroidales	Porphyromonadaceae	Odoribacter	Odoribacter splanchnicus	PRJEB23845	SAMEA3539485
ERR2230125	HBC	Odoribacter splanchnicus ERR2230125	Bacteria	Bacteroidetes	Bacteroidia	Bacteroidales	Porphyromonadaceae	Odoribacter	Odoribacter splanchnicus	PRJEB23845	SAMEA104428490
ERR2221129	HBC	Parabacteroides distasonis ERR2221129	Bacteria	Bacteroidetes	Bacteroidia	Bacteroidales	Porphyromonadaceae	Parabacteroides	Parabacteroides distasonis	PRJEB23845	SAMEA2393007
ERR2221168	HBC	Parabacteroides distasonis ERR2221168	Bacteria	Bacteroidetes	Bacteroidia	Bacteroidales	Porphyromonadaceae	Parabacteroides	Parabacteroides distasonis	PRJEB23845	SAMEA2393048
ERR1204048	HBC	Parabacteroides distasonis ERR1204048	Bacteria	Bacteroidetes	Bacteroidia	Bacteroidales	Porphyromonadaceae	Parabacteroides	Parabacteroides distasonis	PRJEB23845	SAMEA3539465
ERR2230165	HBC	Parabacteroides distasonis ERR2230165	Bacteria	Bacteroidetes	Bacteroidia	Bacteroidales	Porphyromonadaceae	Parabacteroides	Parabacteroides distasonis	PRJEB23845	SAMEA104446657
ERR2230146	HBC	Parabacteroides distasonis ERR2230146	Bacteria	Bacteroidetes	Bacteroidia	Bacteroidales	Porphyromonadaceae	Parabacteroides	Parabacteroides distasonis	PRJEB23845	SAMEA104428511
ERR2230163	HBC	Parabacteroides goldsteinii ERR2230163	Bacteria	Bacteroidetes	Bacteroidia	Bacteroidales	Porphyromonadaceae	Parabacteroides	Parabacteroides goldsteinii	PRJEB23845	SAMEA104428528
ERR2230111	HBC	Parabacteroides merdae ERR2230111	Bacteria	Bacteroidetes	Bacteroidia	Bacteroidales	Porphyromonadaceae	Parabacteroides	Parabacteroides merdae	PRJEB23845	SAMEA104428476
ERR1203954	HBC	Parabacteroides nov. ERR1203954	Bacteria	Bacteroidetes	Bacteroidia	Bacteroidales	Porphyromonadaceae	Parabacteroides		PRJEB23845	SAMEA3539465
ERR2221378	HBC	Porphyromonadaceae nov. ERR2221378	Bacteria	Bacteroidetes	Bacteroidia	Bacteroidales	Porphyromonadaceae			PRJEB23845	SAMEA104428637
ERR2221365	HBC	Porphyromonadaceae nov. ERR2221365	Bacteria	Bacteroidetes	Bacteroidia	Bacteroidales	Porphyromonadaceae			PRJEB23845	SAMEA104428624
ERR2221201	HBC	Porphyromonadaceae nov. ERR2221201	Bacteria	Bacteroidetes	Bacteroidia	Bacteroidales	Porphyromonadaceae			PRJEB23845	SAMEA104428376
ERR2221202	HBC	Porphyromonadaceae nov. ERR2221202	Bacteria	Bacteroidetes	Bacteroidia	Bacteroidales	Porphyromonadaceae			PRJEB23845	SAMEA104428377
ERR2221374	HBC	Porphyromonadaceae nov. ERR2221374	Bacteria	Bacteroidetes	Bacteroidia	Bacteroidales	Porphyromonadaceae			PRJEB23845	SAMEA104428633
ERR2221377	HBC	Alistipes indistinctus ERR2221377	Bacteria	Bacteroidetes	Bacteroidia	Bacteroidales	Rikenellaceae	Alistipes	Alistipes indistinctus	PRJEB23845	SAMEA104428636
ERR2221102	HBC	Alistipes onderdonkii ERR2221102	Bacteria	Bacteroidetes	Bacteroidia	Bacteroidales	Rikenellaceae	Alistipes	Alistipes onderdonkii	PRJEB23845	SAMEA2247658
ERR1203947	HBC	Alistipes onderdonkii ERR1203947	Bacteria	Bacteroidetes	Bacteroidia	Bacteroidales	Rikenellaceae	Alistipes	Alistipes onderdonkii	PRJEB23845	SAMEA3539458
ERR1204041	HBC	Alistipes onderdonkii ERR1204041	Bacteria	Bacteroidetes	Bacteroidia	Bacteroidales	Rikenellaceae	Alistipes	Alistipes onderdonkii	PRJEB23845	SAMEA3539458
ERR2230093	HBC	Alistipes onderdonkii ERR2230093	Bacteria	Bacteroidetes	Bacteroidia	Bacteroidales	Rikenellaceae	Alistipes	Alistipes onderdonkii	PRJEB23845	SAMEA104428458
ERR2230089	HBC	Alistipes onderdonkii ERR2230089	Bacteria	Bacteroidetes	Bacteroidia	Bacteroidales	Rikenellaceae	Alistipes	Alistipes onderdonkii	PRJEB23845	SAMEA104428454
ERR2221376	HBC	Alistipes shahii ERR2221376	Bacteria	Bacteroidetes	Bacteroidia	Bacteroidales	Rikenellaceae	Alistipes	Alistipes shahii	PRJEB23845	SAMEA104428635
ERR2221103	HBC	Alistipes shahii ERR2221103	Bacteria	Bacteroidetes	Bacteroidia	Bacteroidales	Rikenellaceae	Alistipes	Alistipes shahii	PRJEB23845	SAMEA2247660
ERR2221307	HBC	Alistipes shahii ERR2221307	Bacteria	Bacteroidetes	Bacteroidia	Bacteroidales	Rikenellaceae	Alistipes	Alistipes shahii	PRJEB23845	SAMEA104428565
ERR2221390	HBC	Alistipes timonensis ERR2221390	Bacteria	Bacteroidetes	Bacteroidia	Bacteroidales	Rikenellaceae	Alistipes	Alistipes timonensis	PRJEB23845	SAMEA104428844
ERR2221210	HBC	Alistipes nov. ERR2221210	Bacteria	Bacteroidetes	Bacteroidia	Bacteroidales	Rikenellaceae	Alistipes		PRJEB23845	SAMEA104428385
ERR2221392	HBC	Alistipes nov. ERR2221392	Bacteria	Bacteroidetes	Bacteroidia	Bacteroidales	Rikenellaceae	Alistipes		PRJEB23845	SAMEA104428846
ERR2221101	HBC	Rikenellaceae nov. ERR2221101	Bacteria	Bacteroidetes	Bacteroidia	Bacteroidales	Rikenellaceae			PRJEB23845	SAMEA2247657
ERR2221110	HBC	Rikenellaceae nov. ERR2221110	Bacteria	Bacteroidetes	Bacteroidia	Bacteroidales	Rikenellaceae			PRJEB23845	SAMEA2258962
ERR2221200	HBC	Bacteroidales nov. ERR2221200	Bacteria	Bacteroidetes	Bacteroidia	Bacteroidales				PRJEB23845	SAMEA104428375
ERR2221106	HBC	Bacillus licheniformis ERR2221106	Bacteria	Firmicutes	Bacilli	Bacillales	Bacillaceae	Bacillus	Bacillus licheniformis	PRJEB23845	SAMEA2247663
ERR2230161	HBC	Bacillus licheniformis ERR2230161	Bacteria	Firmicutes	Bacilli	Bacillales	Bacillaceae	Bacillus	Bacillus licheniformis	PRJEB23845	SAMEA104428526
ERR2230107	HBC	Bacillus licheniformis ERR2230107	Bacteria	Firmicutes	Bacilli	Bacillales	Bacillaceae	Bacillus	Bacillus licheniformis	PRJEB23845	SAMEA104428472
ERR2221243	HBC	Bacillus simplex ERR2221243	Bacteria	Firmicutes	Bacilli	Bacillales	Bacillaceae	Bacillus	Bacillus simplex	PRJEB23845	SAMEA104428417
ERR2221132	HBC	Bacillus subtilis ERR2221132	Bacteria	Firmicutes	Bacilli	Bacillales	Bacillaceae	Bacillus	Bacillus subtilis	PRJEB23845	SAMEA2393011
ERR2230164	HBC	Bacillus thuringiensis ERR2230164	Bacteria	Firmicutes	Bacilli	Bacillales	Bacillaceae	Bacillus	Bacillus thuringiensis	PRJEB23845	SAMEA104428529
ERR2221302	HBC	Bacillus nov. ERR2221302	Bacteria	Firmicutes	Bacilli	Bacillales	Bacillaceae	Bacillus		PRJEB23845	SAMEA104428560
ERR2221224	HBC	Exiguobacterium marinum ERR2221224	Bacteria	Firmicutes	Bacilli	Bacillales	Family XII	Exiguobacterium	Exiguobacterium marinum	PRJEB23845	SAMEA104428392
ERR2221363	HBC	Exiguobacterium undae ERR2221363	Bacteria	Firmicutes	Bacilli	Bacillales	Family XII	Exiguobacterium	Exiguobacterium undae	PRJEB23845	SAMEA104428621
ERR2221364	HBC	Exiguobacterium nov. ERR2221364	Bacteria	Firmicutes	Bacilli	Bacillales	Family XII	Exiguobacterium		PRJEB23845	SAMEA104428623
ERR2221338	HBC	Staphylococcus epidermidis ERR2221338	Bacteria	Firmicutes	Bacilli	Bacillales	Staphylococcaceae	Staphylococcus	Staphylococcus epidermidis	PRJEB23845	SAMEA104428596
ERR2221130	HBC	Staphylococcus lentus ERR2221130	Bacteria	Firmicutes	Bacilli	Bacillales	Staphylococcaceae	Staphylococcus	Staphylococcus lentus	PRJEB23845	SAMEA2393008
ERR2221195	HBC	Staphylococcus nepalensis ERR2221195	Bacteria	Firmicutes	Bacilli	Bacillales	Staphylococcaceae	Staphylococcus	Staphylococcus nepalensis	PRJEB23845	SAMEA2393009
ERR2221122	HBC	Staphylococcus xylosus ERR2221122	Bacteria	Firmicutes	Bacilli	Bacillales	Staphylococcaceae	Staphylococcus	Staphylococcus xylosus	PRJEB23845	SAMEA2393000
ERR2221131	HBC	Staphylococcus xylosus ERR2221131	Bacteria	Firmicutes	Bacilli	Bacillales	Staphylococcaceae	Staphylococcus	Staphylococcus xylosus	PRJEB23845	SAMEA2393010
ERR2230121	HBC	Enterococcus durans ERR2230121	Bacteria	Firmicutes	Bacilli	Lactobacillales	Enterococcaceae	Enterococcus	Enterococcus durans	PRJEB23845	SAMEA104428486
ERR2221236	HBC	Enterococcus faecalis ERR2221236	Bacteria	Firmicutes	Bacilli	Lactobacillales	Enterococcaceae	Enterococcus	Enterococcus faecalis	PRJEB23845	SAMEA104428412
ERR1204022	HBC	Enterococcus faecalis ERR1204022	Bacteria	Firmicutes	Bacilli	Lactobacillales	Enterococcaceae	Enterococcus	Enterococcus faecalis	PRJEB23845	SAMEA3539439
ERR2221313	HBC	Enterococcus faecalis ERR2221313	Bacteria	Firmicutes	Bacilli	Lactobacillales	Enterococcaceae	Enterococcus	Enterococcus faecalis	PRJEB23845	SAMEA104428571
ERR2221314	HBC	Enterococcus faecalis ERR2221314	Bacteria	Firmicutes	Bacilli	Lactobacillales	Enterococcaceae	Enterococcus	Enterococcus faecalis	PRJEB23845	SAMEA104428572
ERR2221315	HBC	Enterococcus faecalis ERR2221315	Bacteria	Firmicutes	Bacilli	Lactobacillales	Enterococcaceae	Enterococcus	Enterococcus faecalis	PRJEB23845	SAMEA104428573
ERR2230084	HBC	Enterococcus faecalis ERR2230084	Bacteria	Firmicutes	Bacilli	Lactobacillales	Enterococcaceae	Enterococcus	Enterococcus faecalis	PRJEB23845	SAMEA104428449
ERR2230129	HBC	Enterococcus faecalis ERR2230129	Bacteria	Firmicutes	Bacilli	Lactobacillales	Enterococcaceae	Enterococcus	Enterococcus faecalis	PRJEB23845	SAMEA104428494
ERR2230117	HBC	Enterococcus faecalis ERR2230117	Bacteria	Firmicutes	Bacilli	Lactobacillales	Enterococcaceae	Enterococcus	Enterococcus faecalis	PRJEB23845	SAMEA104428482
ERR2221346	HBC	Enterococcus faecalis ERR2221346	Bacteria	Firmicutes	Bacilli	Lactobacillales	Enterococcaceae	Enterococcus	Enterococcus faecalis	PRJEB23845	SAMEA104428604
ERR2221341	HBC	Enterococcus faecalis ERR2221341	Bacteria	Firmicutes	Bacilli	Lactobacillales	Enterococcaceae	Enterococcus	Enterococcus faecalis	PRJEB23845	SAMEA104428599
ERR2230105	HBC	Enterococcus faecalis ERR2230105	Bacteria	Firmicutes	Bacilli	Lactobacillales	Enterococcaceae	Enterococcus	Enterococcus faecalis	PRJEB23845	SAMEA104428470
ERR2221203	HBC	Enterococcus faecalis ERR2221203	Bacteria	Firmicutes	Bacilli	Lactobacillales	Enterococcaceae	Enterococcus	Enterococcus faecalis	PRJEB23845	SAMEA104428378
ERR2221223	HBC	Enterococcus faecalis ERR2221223	Bacteria	Firmicutes	Bacilli	Lactobacillales	Enterococcaceae	Enterococcus	Enterococcus faecalis	PRJEB23845	SAMEA104428391
ERR2221228	HBC	Enterococcus faecalis ERR2221228	Bacteria	Firmicutes	Bacilli	Lactobacillales	Enterococcaceae	Enterococcus	Enterococcus faecalis	PRJEB23845	SAMEA104428403
ERR2221234	HBC	Enterococcus faecalis ERR2221234	Bacteria	Firmicutes	Bacilli	Lactobacillales	Enterococcaceae	Enterococcus	Enterococcus faecalis	PRJEB23845	SAMEA104428409
ERR1203921	HBC	Enterococcus faecalis ERR1203921	Bacteria	Firmicutes	Bacilli	Lactobacillales	Enterococcaceae	Enterococcus	Enterococcus faecalis	PRJEB23845	SAMEA3539432
ERR1203927	HBC	Enterococcus faecalis ERR1203927	Bacteria	Firmicutes	Bacilli	Lactobacillales	Enterococcaceae	Enterococcus	Enterococcus faecalis	PRJEB23845	SAMEA3539438
ERR1203928	HBC	Enterococcus faecalis ERR1203928	Bacteria	Firmicutes	Bacilli	Lactobacillales	Enterococcaceae	Enterococcus	Enterococcus faecalis	PRJEB23845	SAMEA3539439
ERR1203931	HBC	Enterococcus faecalis ERR1203931	Bacteria	Firmicutes	Bacilli	Lactobacillales	Enterococcaceae	Enterococcus	Enterococcus faecalis	PRJEB23845	SAMEA3539442
ERR1204025	HBC	Enterococcus faecalis ERR1204025	Bacteria	Firmicutes	Bacilli	Lactobacillales	Enterococcaceae	Enterococcus	Enterococcus faecalis	PRJEB23845	SAMEA3539442
ERR2221251	HBC	Enterococcus faecalis ERR2221251	Bacteria	Firmicutes	Bacilli	Lactobacillales	Enterococcaceae	Enterococcus	Enterococcus faecalis	PRJEB23845	SAMEA104428537
ERR2230123	HBC	Enterococcus faecalis ERR2230123	Bacteria	Firmicutes	Bacilli	Lactobacillales	Enterococcaceae	Enterococcus	Enterococcus faecalis	PRJEB23845	SAMEA104428488
ERR2221317	HBC	Enterococcus faecium ERR2221317	Bacteria	Firmicutes	Bacilli	Lactobacillales	Enterococcaceae	Enterococcus	Enterococcus faecium	PRJEB23845	SAMEA104428575
ERR2221332	HBC	Enterococcus faecium ERR2221332	Bacteria	Firmicutes	Bacilli	Lactobacillales	Enterococcaceae	Enterococcus	Enterococcus faecium	PRJEB23845	SAMEA104428590
ERR2221216	HBC	Enterococcus faecium ERR2221216	Bacteria	Firmicutes	Bacilli	Lactobacillales	Enterococcaceae	Enterococcus	Enterococcus faecium	PRJEB23845	SAMEA104428868
ERR2221309	HBC	Enterococcus faecium ERR2221309	Bacteria	Firmicutes	Bacilli	Lactobacillales	Enterococcaceae	Enterococcus	Enterococcus faecium	PRJEB23845	SAMEA104428567
ERR2221310	HBC	Enterococcus faecium ERR2221310	Bacteria	Firmicutes	Bacilli	Lactobacillales	Enterococcaceae	Enterococcus	Enterococcus faecium	PRJEB23845	SAMEA104428568
ERR2221403	HBC	Enterococcus flavescens ERR2221403	Bacteria	Firmicutes	Bacilli	Lactobacillales	Enterococcaceae	Enterococcus	Enterococcus flavescens	PRJEB23845	SAMEA104428857
ERR2221217	HBC	Enterococcus flavescens ERR2221217	Bacteria	Firmicutes	Bacilli	Lactobacillales	Enterococcaceae	Enterococcus	Enterococcus flavescens	PRJEB23845	SAMEA104428865
ERR2221324	HBC	Enterococcus gallinarum ERR2221324	Bacteria	Firmicutes	Bacilli	Lactobacillales	Enterococcaceae	Enterococcus	Enterococcus gallinarum	PRJEB23845	SAMEA104428582
ERR2221329	HBC	Enterococcus gallinarum ERR2221329	Bacteria	Firmicutes	Bacilli	Lactobacillales	Enterococcaceae	Enterococcus	Enterococcus gallinarum	PRJEB23845	SAMEA104428587
ERR2221342	HBC	Enterococcus gallinarum ERR2221342	Bacteria	Firmicutes	Bacilli	Lactobacillales	Enterococcaceae	Enterococcus	Enterococcus gallinarum	PRJEB23845	SAMEA104428600
ERR2221347	HBC	Enterococcus gallinarum ERR2221347	Bacteria	Firmicutes	Bacilli	Lactobacillales	Enterococcaceae	Enterococcus	Enterococcus gallinarum	PRJEB23845	SAMEA104428605
ERR2221362	HBC	Enterococcus gallinarum ERR2221362	Bacteria	Firmicutes	Bacilli	Lactobacillales	Enterococcaceae	Enterococcus	Enterococcus gallinarum	PRJEB23845	SAMEA104428620
ERR2221218	HBC	Enterococcus gallinarum ERR2221218	Bacteria	Firmicutes	Bacilli	Lactobacillales	Enterococcaceae	Enterococcus	Enterococcus gallinarum	PRJEB23845	SAMEA104428870
ERR2221327	HBC	Lactobacillus animalis ERR2221327	Bacteria	Firmicutes	Bacilli	Lactobacillales	Lactobacillaceae	Lactobacillus	Lactobacillus animalis	PRJEB23845	SAMEA104428585
ERR2221125	HBC	Lactobacillus animalis ERR2221125	Bacteria	Firmicutes	Bacilli	Lactobacillales	Lactobacillaceae	Lactobacillus	Lactobacillus animalis	PRJEB23845	SAMEA2393003
ERR2221280	HBC	Lactobacillus animalis ERR2221280	Bacteria	Firmicutes	Bacilli	Lactobacillales	Lactobacillaceae	Lactobacillus	Lactobacillus animalis	PRJEB23845	SAMEA104428538
ERR2221304	HBC	Lactobacillus casei ERR2221304	Bacteria	Firmicutes	Bacilli	Lactobacillales	Lactobacillaceae	Lactobacillus	Lactobacillus casei	PRJEB23845	SAMEA104428562
ERR2221291	HBC	Lactobacillus casei ERR2221291	Bacteria	Firmicutes	Bacilli	Lactobacillales	Lactobacillaceae	Lactobacillus	Lactobacillus casei	PRJEB23845	SAMEA104428549
ERR2221303	HBC	Lactobacillus casei ERR2221303	Bacteria	Firmicutes	Bacilli	Lactobacillales	Lactobacillaceae	Lactobacillus	Lactobacillus casei	PRJEB23845	SAMEA104428561
ERR2221237	HBC	Lactobacillus casei ERR2221237	Bacteria	Firmicutes	Bacilli	Lactobacillales	Lactobacillaceae	Lactobacillus	Lactobacillus casei	PRJEB23845	SAMEA104428413
ERR2221325	HBC	Lactobacillus casei ERR2221325	Bacteria	Firmicutes	Bacilli	Lactobacillales	Lactobacillaceae	Lactobacillus	Lactobacillus casei	PRJEB23845	SAMEA104428583
ERR2221163	HBC	Lactobacillus curvatus ERR2221163	Bacteria	Firmicutes	Bacilli	Lactobacillales	Lactobacillaceae	Lactobacillus	Lactobacillus curvatus	PRJEB23845	SAMEA2393043
ERR2221406	HBC	Lactobacillus gasseri ERR2221406	Bacteria	Firmicutes	Bacilli	Lactobacillales	Lactobacillaceae	Lactobacillus	Lactobacillus gasseri	PRJEB23845	SAMEA104428860
ERR2221164	HBC	Lactobacillus gasseri ERR2221164	Bacteria	Firmicutes	Bacilli	Lactobacillales	Lactobacillaceae	Lactobacillus	Lactobacillus gasseri	PRJEB23845	SAMEA2393044
ERR1203930	HBC	Lactobacillus gasseri ERR1203930	Bacteria	Firmicutes	Bacilli	Lactobacillales	Lactobacillaceae	Lactobacillus	Lactobacillus gasseri	PRJEB23845	SAMEA3539441
ERR1204024	HBC	Lactobacillus gasseri ERR1204024	Bacteria	Firmicutes	Bacilli	Lactobacillales	Lactobacillaceae	Lactobacillus	Lactobacillus gasseri	PRJEB23845	SAMEA3539441
ERR2221123	HBC	Lactobacillus intestinalis ERR2221123	Bacteria	Firmicutes	Bacilli	Lactobacillales	Lactobacillaceae	Lactobacillus	Lactobacillus intestinalis	PRJEB23845	SAMEA2393001
ERR2221124	HBC	Lactobacillus johnsonii ERR2221124	Bacteria	Firmicutes	Bacilli	Lactobacillales	Lactobacillaceae	Lactobacillus	Lactobacillus johnsonii	PRJEB23845	SAMEA2393002
ERR2221205	HBC	Lactobacillus johnsonii ERR2221205	Bacteria	Firmicutes	Bacilli	Lactobacillales	Lactobacillaceae	Lactobacillus	Lactobacillus johnsonii	PRJEB23845	SAMEA104428380
ERR2221126	HBC	Lactobacillus murinus ERR2221126	Bacteria	Firmicutes	Bacilli	Lactobacillales	Lactobacillaceae	Lactobacillus	Lactobacillus murinus	PRJEB23845	SAMEA2393004
ERR2221349	HBC	Lactobacillus plantarum ERR2221349	Bacteria	Firmicutes	Bacilli	Lactobacillales	Lactobacillaceae	Lactobacillus	Lactobacillus plantarum	PRJEB23845	SAMEA104428607
ERR2221127	HBC	Lactobacillus reuteri ERR2221127	Bacteria	Firmicutes	Bacilli	Lactobacillales	Lactobacillaceae	Lactobacillus	Lactobacillus reuteri	PRJEB23845	SAMEA2393005
ERR2221204	HBC	Lactobacillus reuteri ERR2221204	Bacteria	Firmicutes	Bacilli	Lactobacillales	Lactobacillaceae	Lactobacillus	Lactobacillus reuteri	PRJEB23845	SAMEA104428379
ERR2221226	HBC	Lactobacillus rhamnosus ERR2221226	Bacteria	Firmicutes	Bacilli	Lactobacillales	Lactobacillaceae	Lactobacillus	Lactobacillus rhamnosus	PRJEB23845	SAMEA104428401
ERR1203919	HBC	Lactobacillus rhamnosus ERR1203919	Bacteria	Firmicutes	Bacilli	Lactobacillales	Lactobacillaceae	Lactobacillus	Lactobacillus rhamnosus	PRJEB23845	SAMEA3539430
ERR2221165	HBC	Lactobacillus ruminis ERR2221165	Bacteria	Firmicutes	Bacilli	Lactobacillales	Lactobacillaceae	Lactobacillus	Lactobacillus ruminis	PRJEB23845	SAMEA2393045
ERR2221355	HBC	Lactobacillus ruminis ERR2221355	Bacteria	Firmicutes	Bacilli	Lactobacillales	Lactobacillaceae	Lactobacillus	Lactobacillus ruminis	PRJEB23845	SAMEA104428613
ERR2221301	HBC	Lactobacillus salivarius ERR2221301	Bacteria	Firmicutes	Bacilli	Lactobacillales	Lactobacillaceae	Lactobacillus	Lactobacillus salivarius	PRJEB23845	SAMEA104428559
ERR2221323	HBC	Lactobacillus salivarius ERR2221323	Bacteria	Firmicutes	Bacilli	Lactobacillales	Lactobacillaceae	Lactobacillus	Lactobacillus salivarius	PRJEB23845	SAMEA104428581
ERR2221215	HBC	Lactobacillus salivarius ERR2221215	Bacteria	Firmicutes	Bacilli	Lactobacillales	Lactobacillaceae	Lactobacillus	Lactobacillus salivarius	PRJEB23845	SAMEA104428867
ERR2221166	HBC	Lactobacillus vaginalis ERR2221166	Bacteria	Firmicutes	Bacilli	Lactobacillales	Lactobacillaceae	Lactobacillus	Lactobacillus vaginalis	PRJEB23845	SAMEA2393046
ERR2221384	HBC	Lactobacillus nov. ERR2221384	Bacteria	Firmicutes	Bacilli	Lactobacillales	Lactobacillaceae	Lactobacillus		PRJEB23845	SAMEA104428643
ERR2221311	HBC	Lactobacillus nov. ERR2221311	Bacteria	Firmicutes	Bacilli	Lactobacillales	Lactobacillaceae	Lactobacillus		PRJEB23845	SAMEA104428569
ERR2221293	HBC	Pediococcus acidilactici ERR2221293	Bacteria	Firmicutes	Bacilli	Lactobacillales	Lactobacillaceae	Pediococcus	Pediococcus acidilactici	PRJEB23845	SAMEA104428551
ERR2221295	HBC	Pediococcus acidilactici ERR2221295	Bacteria	Firmicutes	Bacilli	Lactobacillales	Lactobacillaceae	Pediococcus	Pediococcus acidilactici	PRJEB23845	SAMEA104428553
ERR2221316	HBC	Pediococcus acidilactici ERR2221316	Bacteria	Firmicutes	Bacilli	Lactobacillales	Lactobacillaceae	Pediococcus	Pediococcus acidilactici	PRJEB23845	SAMEA104428574
ERR2221292	HBC	Pediococcus acidilactici ERR2221292	Bacteria	Firmicutes	Bacilli	Lactobacillales	Lactobacillaceae	Pediococcus	Pediococcus acidilactici	PRJEB23845	SAMEA104428550
ERR2221294	HBC	Pediococcus acidilactici ERR2221294	Bacteria	Firmicutes	Bacilli	Lactobacillales	Lactobacillaceae	Pediococcus	Pediococcus acidilactici	PRJEB23845	SAMEA104428552
ERR2221299	HBC	Pediococcus acidilactici ERR2221299	Bacteria	Firmicutes	Bacilli	Lactobacillales	Lactobacillaceae	Pediococcus	Pediococcus acidilactici	PRJEB23845	SAMEA104428557
ERR2221333	HBC	Pediococcus acidilactici ERR2221333	Bacteria	Firmicutes	Bacilli	Lactobacillales	Lactobacillaceae	Pediococcus	Pediococcus acidilactici	PRJEB23845	SAMEA104428591
ERR2221382	HBC	Pediococcus acidilactici ERR2221382	Bacteria	Firmicutes	Bacilli	Lactobacillales	Lactobacillaceae	Pediococcus	Pediococcus acidilactici	PRJEB23845	SAMEA104428641
ERR2221169	HBC	Pediococcus acidilactici ERR2221169	Bacteria	Firmicutes	Bacilli	Lactobacillales	Lactobacillaceae	Pediococcus	Pediococcus acidilactici	PRJEB23845	SAMEA2393059
ERR2221334	HBC	Pediococcus acidilactici ERR2221334	Bacteria	Firmicutes	Bacilli	Lactobacillales	Lactobacillaceae	Pediococcus	Pediococcus acidilactici	PRJEB23845	SAMEA104428592
ERR2221167	HBC	Leuconostoc mesenteroides ERR2221167	Bacteria	Firmicutes	Bacilli	Lactobacillales	Leuconostocaceae	Leuconostoc	Leuconostoc mesenteroides	PRJEB23845	SAMEA2393047
ERR2221296	HBC	Leuconostoc pseudomesenteroides ERR2221296	Bacteria	Firmicutes	Bacilli	Lactobacillales	Leuconostocaceae	Leuconostoc	Leuconostoc pseudomesenteroides	PRJEB23845	SAMEA104428554
ERR2221321	HBC	Streptococcus agalactiae ERR2221321	Bacteria	Firmicutes	Bacilli	Lactobacillales	Streptococcaceae	Streptococcus	Streptococcus agalactiae	PRJEB23845	SAMEA104428579
ERR2221173	HBC	Streptococcus agalactiae ERR2221173	Bacteria	Firmicutes	Bacilli	Lactobacillales	Streptococcaceae	Streptococcus	Streptococcus agalactiae	PRJEB23845	SAMEA2393063
ERR2221320	HBC	Streptococcus anginosus ERR2221320	Bacteria	Firmicutes	Bacilli	Lactobacillales	Streptococcaceae	Streptococcus	Streptococcus anginosus	PRJEB23845	SAMEA104428578
ERR2221360	HBC	Streptococcus australis ERR2221360	Bacteria	Firmicutes	Bacilli	Lactobacillales	Streptococcaceae	Streptococcus	Streptococcus australis	PRJEB23845	SAMEA104428618
ERR2230054	HBC	Streptococcus lutetiensis ERR2230054	Bacteria	Firmicutes	Bacilli	Lactobacillales	Streptococcaceae	Streptococcus	Streptococcus lutetiensis	PRJEB23845	SAMEA104428398
ERR2221288	HBC	Streptococcus mutans ERR2221288	Bacteria	Firmicutes	Bacilli	Lactobacillales	Streptococcaceae	Streptococcus	Streptococcus mutans	PRJEB23845	SAMEA104428546
ERR2221174	HBC	Streptococcus mutans ERR2221174	Bacteria	Firmicutes	Bacilli	Lactobacillales	Streptococcaceae	Streptococcus	Streptococcus mutans	PRJEB23845	SAMEA2393065
ERR2221353	HBC	Streptococcus oralis ERR2221353	Bacteria	Firmicutes	Bacilli	Lactobacillales	Streptococcaceae	Streptococcus	Streptococcus oralis	PRJEB23845	SAMEA104428611
ERR2221175	HBC	Streptococcus parasanguinis ERR2221175	Bacteria	Firmicutes	Bacilli	Lactobacillales	Streptococcaceae	Streptococcus	Streptococcus parasanguinis	PRJEB23845	SAMEA2393067
ERR2221190	HBC	Streptococcus parasanguinis ERR2221190	Bacteria	Firmicutes	Bacilli	Lactobacillales	Streptococcaceae	Streptococcus	Streptococcus parasanguinis	PRJEB23845	SAMEA2393084
ERR2221359	HBC	Streptococcus salivarius ERR2221359	Bacteria	Firmicutes	Bacilli	Lactobacillales	Streptococcaceae	Streptococcus	Streptococcus salivarius	PRJEB23845	SAMEA104428617
ERR2221358	HBC	Streptococcus nov. ERR2221358	Bacteria	Firmicutes	Bacilli	Lactobacillales	Streptococcaceae	Streptococcus		PRJEB23845	SAMEA104428616
ERR2221345	HBC	Clostridiaceae nov. ERR2221345	Bacteria	Firmicutes	Clostridia	Clostridiales	Clostridiaceae			PRJEB23845	SAMEA104428603
ERR2221361	HBC	Clostridiaceae nov. ERR2221361	Bacteria	Firmicutes	Clostridia	Clostridiales	Clostridiaceae			PRJEB23845	SAMEA104428619
ERR2221330	HBC	Clostridiaceae nov. ERR2221330	Bacteria	Firmicutes	Clostridia	Clostridiales	Clostridiaceae			PRJEB23845	SAMEA104428588
ERR2221328	HBC	Clostridiaceae nov. ERR2221328	Bacteria	Firmicutes	Clostridia	Clostridiales	Clostridiaceae			PRJEB23845	SAMEA104428586
ERR2221331	HBC	Clostridiaceae nov. ERR2221331	Bacteria	Firmicutes	Clostridia	Clostridiales	Clostridiaceae			PRJEB23845	SAMEA104428589
ERR2221146	HBC	Clostridiaceae nov. ERR2221146	Bacteria	Firmicutes	Clostridia	Clostridiales	Clostridiaceae			PRJEB23845	SAMEA2393026
ERR2230154	HBC	Clostridiaceae nov. ERR2230154	Bacteria	Firmicutes	Clostridia	Clostridiales	Clostridiaceae			PRJEB23845	SAMEA104428519
ERR2221383	HBC	Clostridiaceae nov. ERR2221383	Bacteria	Firmicutes	Clostridia	Clostridiales	Clostridiaceae			PRJEB23845	SAMEA104428642
ERR2230135	HBC	Sarcina nov. ERR2230135	Bacteria	Firmicutes	Clostridia	Clostridiales	Clostridiaceae 1	Sarcina		PRJEB23845	SAMEA104428500
ERR2221290	HBC	Sarcina nov. ERR2221290	Bacteria	Firmicutes	Clostridia	Clostridiales	Clostridiaceae 1	Sarcina		PRJEB23845	SAMEA104428548
ERR2230149	HBC	Sarcina nov. ERR2230149	Bacteria	Firmicutes	Clostridia	Clostridiales	Clostridiaceae 1	Sarcina		PRJEB23845	SAMEA104428514
ERR2221381	HBC	Sarcina nov. ERR2221381	Bacteria	Firmicutes	Clostridia	Clostridiales	Clostridiaceae 1	Sarcina		PRJEB23845	SAMEA104428640
ERR171264	HBC	Sarcina nov. ERR171264	Bacteria	Firmicutes	Clostridia	Clostridiales	Clostridiaceae 1	Sarcina		PRJEB23845	SAMEA1710527
ERR171270	HBC	Sarcina nov. ERR171270	Bacteria	Firmicutes	Clostridia	Clostridiales	Clostridiaceae 1	Sarcina		PRJEB23845	SAMEA1710363
ERR2221152	HBC	Sarcina nov. ERR2221152	Bacteria	Firmicutes	Clostridia	Clostridiales	Clostridiaceae 1	Sarcina		PRJEB23845	SAMEA2393032
ERR2221229	HBC	Sarcina nov. ERR2221229	Bacteria	Firmicutes	Clostridia	Clostridiales	Clostridiaceae 1	Sarcina		PRJEB23845	SAMEA104428404
ERR2221238	HBC	Sarcina nov. ERR2221238	Bacteria	Firmicutes	Clostridia	Clostridiales	Clostridiaceae 1	Sarcina		PRJEB23845	SAMEA104428414
ERR2221241	HBC	Sarcina nov. ERR2221241	Bacteria	Firmicutes	Clostridia	Clostridiales	Clostridiaceae 1	Sarcina		PRJEB23845	SAMEA104428400
ERR1203922	HBC	Sarcina nov. ERR1203922	Bacteria	Firmicutes	Clostridia	Clostridiales	Clostridiaceae 1	Sarcina		PRJEB23845	SAMEA3539433
ERR1203929	HBC	Sarcina nov. ERR1203929	Bacteria	Firmicutes	Clostridia	Clostridiales	Clostridiaceae 1	Sarcina		PRJEB23845	SAMEA3539440
ERR1203932	HBC	Sarcina nov. ERR1203932	Bacteria	Firmicutes	Clostridia	Clostridiales	Clostridiaceae 1	Sarcina		PRJEB23845	SAMEA3539443
ERR1204023	HBC	Sarcina nov. ERR1204023	Bacteria	Firmicutes	Clostridia	Clostridiales	Clostridiaceae 1	Sarcina		PRJEB23845	SAMEA3539440
ERR1204026	HBC	Sarcina nov. ERR1204026	Bacteria	Firmicutes	Clostridia	Clostridiales	Clostridiaceae 1	Sarcina		PRJEB23845	SAMEA3539443
ERR2221248	HBC	Sarcina nov. ERR2221248	Bacteria	Firmicutes	Clostridia	Clostridiales	Clostridiaceae 1	Sarcina		PRJEB23845	SAMEA104428534
ERR2221284	HBC	Sarcina nov. ERR2221284	Bacteria	Firmicutes	Clostridia	Clostridiales	Clostridiaceae 1	Sarcina		PRJEB23845	SAMEA104428542
ERR171255	HBC	Sarcina nov. ERR171255	Bacteria	Firmicutes	Clostridia	Clostridiales	Clostridiaceae 1	Sarcina		PRJEB23845	SAMEA1710400
ERR171266	HBC	Sarcina nov. ERR171266	Bacteria	Firmicutes	Clostridia	Clostridiales	Clostridiaceae 1	Sarcina		PRJEB23845	SAMEA1710557
ERR2221283	HBC	Clostridiales incertae sedis nov. ERR2221283	Bacteria	Firmicutes	Clostridia	Clostridiales	Clostridiales incertae sedis			PRJEB23845	SAMEA104428541
ERR2221367	HBC	Clostridiales incertae sedis nov. ERR2221367	Bacteria	Firmicutes	Clostridia	Clostridiales	Clostridiales incertae sedis			PRJEB23845	SAMEA104428626
ERR2221388	HBC	Clostridiales incertae sedis nov. ERR2221388	Bacteria	Firmicutes	Clostridia	Clostridiales	Clostridiales incertae sedis			PRJEB23845	SAMEA104428716
ERR2221176	HBC	Clostridiales incertae sedis nov. ERR2221176	Bacteria	Firmicutes	Clostridia	Clostridiales	Clostridiales incertae sedis			PRJEB23845	SAMEA2393068
ERR2221277	HBC	Clostridiales incertae sedis nov. ERR2221277	Bacteria	Firmicutes	Clostridia	Clostridiales	Clostridiales incertae sedis			PRJEB23845	SAMEA104428443
ERR2221373	HBC	Eubacterium limosum ERR2221373	Bacteria	Firmicutes	Clostridia	Clostridiales	Eubacteriaceae	Eubacterium	Eubacterium limosum	PRJEB23845	SAMEA104428632
ERR2221371	HBC	Peptoniphilus harei ERR2221371	Bacteria	Firmicutes	Clostridia	Clostridiales	Family XI	Peptoniphilus	Peptoniphilus harei	PRJEB23845	SAMEA104428630
ERR2221395	HBC	Peptoniphilus nov. ERR2221395	Bacteria	Firmicutes	Clostridia	Clostridiales	Family XI	Peptoniphilus		PRJEB23845	SAMEA104428849
ERR2221104	HBC	Anaerostipes caccae ERR2221104	Bacteria	Firmicutes	Clostridia	Clostridiales	Lachnospiraceae	Anaerostipes	Anaerostipes caccae	PRJEB23845	SAMEA2247661
ERR2221232	HBC	Anaerostipes caccae ERR2221232	Bacteria	Firmicutes	Clostridia	Clostridiales	Lachnospiraceae	Anaerostipes	Anaerostipes caccae	PRJEB23845	SAMEA104428407
ERR1203925	HBC	Anaerostipes caccae ERR1203925	Bacteria	Firmicutes	Clostridia	Clostridiales	Lachnospiraceae	Anaerostipes	Anaerostipes caccae	PRJEB23845	SAMEA3539436
ERR171259	HBC	Anaerostipes caccae ERR171259	Bacteria	Firmicutes	Clostridia	Clostridiales	Lachnospiraceae	Anaerostipes	Anaerostipes caccae	PRJEB23845	SAMEA1710747
ERR2221197	HBC	Anaerostipes hadrus ERR2221197	Bacteria	Firmicutes	Clostridia	Clostridiales	Lachnospiraceae	Anaerostipes	Anaerostipes hadrus	PRJEB23845	SAMEA2393074
ERR2221199	HBC	Anaerostipes hadrus ERR2221199	Bacteria	Firmicutes	Clostridia	Clostridiales	Lachnospiraceae	Anaerostipes	Anaerostipes hadrus	PRJEB23845	SAMEA2247649
ERR2221209	HBC	Anaerostipes nov. ERR2221209	Bacteria	Firmicutes	Clostridia	Clostridiales	Lachnospiraceae	Anaerostipes		PRJEB23845	SAMEA104428384
ERR2221099	HBC	Blautia faecis ERR2221099	Bacteria	Firmicutes	Clostridia	Clostridiales	Lachnospiraceae	Blautia	Blautia faecis	PRJEB23845	SAMEA2247654
ERR2221098	HBC	Blautia luti ERR2221098	Bacteria	Firmicutes	Clostridia	Clostridiales	Lachnospiraceae	Blautia	Blautia luti	PRJEB23845	SAMEA2247653
ERR1203942	HBC	Blautia luti ERR1203942	Bacteria	Firmicutes	Clostridia	Clostridiales	Lachnospiraceae	Blautia	Blautia luti	PRJEB23845	SAMEA3539453
ERR2221380	HBC	Blautia producta ERR2221380	Bacteria	Firmicutes	Clostridia	Clostridiales	Lachnospiraceae	Blautia	Blautia producta	PRJEB23845	SAMEA104428639
ERR171261	HBC	Blautia producta ERR171261	Bacteria	Firmicutes	Clostridia	Clostridiales	Lachnospiraceae	Blautia	Blautia producta	PRJEB23845	SAMEA1710478
ERR1204036	HBC	Blautia wexlerae ERR1204036	Bacteria	Firmicutes	Clostridia	Clostridiales	Lachnospiraceae	Blautia	Blautia wexlerae	PRJEB23845	SAMEA3539453
ERR2230049	HBC	Blautia wexlerae ERR2230049	Bacteria	Firmicutes	Clostridia	Clostridiales	Lachnospiraceae	Blautia	Blautia wexlerae	PRJEB23845	SAMEA104428393
ERR2221143	HBC	Blautia nov. ERR2221143	Bacteria	Firmicutes	Clostridia	Clostridiales	Lachnospiraceae	Blautia		PRJEB23845	SAMEA2393023
ERR2221410	HBC	Blautia nov. ERR2221410	Bacteria	Firmicutes	Clostridia	Clostridiales	Lachnospiraceae	Blautia		PRJEB23845	SAMEA104428864
ERR2230064	HBC	Blautia nov. ERR2230064	Bacteria	Firmicutes	Clostridia	Clostridiales	Lachnospiraceae	Blautia		PRJEB23845	SAMEA104446649
ERR2230067	HBC	Blautia nov. ERR2230067	Bacteria	Firmicutes	Clostridia	Clostridiales	Lachnospiraceae	Blautia		PRJEB23845	SAMEA104446652
ERR2221270	HBC	Blautia nov. ERR2221270	Bacteria	Firmicutes	Clostridia	Clostridiales	Lachnospiraceae	Blautia		PRJEB23845	SAMEA104428436
ERR1203955	HBC	Blautia nov. ERR1203955	Bacteria	Firmicutes	Clostridia	Clostridiales	Lachnospiraceae	Blautia		PRJEB23845	SAMEA3539466
ERR2230130	HBC	Blautia nov. ERR2230130	Bacteria	Firmicutes	Clostridia	Clostridiales	Lachnospiraceae	Blautia		PRJEB23845	SAMEA104428495
ERR2230152	HBC	Blautia nov. ERR2230152	Bacteria	Firmicutes	Clostridia	Clostridiales	Lachnospiraceae	Blautia		PRJEB23845	SAMEA104428517
ERR2221170	HBC	Blautia nov. ERR2221170	Bacteria	Firmicutes	Clostridia	Clostridiales	Lachnospiraceae	Blautia		PRJEB23845	SAMEA2393060
ERR2221279	HBC	Blautia nov. ERR2221279	Bacteria	Firmicutes	Clostridia	Clostridiales	Lachnospiraceae	Blautia		PRJEB23845	SAMEA104428445
ERR2221404	HBC	Blautia nov. ERR2221404	Bacteria	Firmicutes	Clostridia	Clostridiales	Lachnospiraceae	Blautia		PRJEB23845	SAMEA104428858
ERR2230116	HBC	Blautia nov. ERR2230116	Bacteria	Firmicutes	Clostridia	Clostridiales	Lachnospiraceae	Blautia		PRJEB23845	SAMEA104428481
ERR1204065	HBC	Blautia nov. ERR1204065	Bacteria	Firmicutes	Clostridia	Clostridiales	Lachnospiraceae	Blautia		PRJEB23845	SAMEA3539483
ERR2230061	HBC	Blautia nov. ERR2230061	Bacteria	Firmicutes	Clostridia	Clostridiales	Lachnospiraceae	Blautia		PRJEB23845	SAMEA104446645
ERR2230071	HBC	Blautia nov. ERR2230071	Bacteria	Firmicutes	Clostridia	Clostridiales	Lachnospiraceae	Blautia		PRJEB23845	SAMEA104446658
ERR2230073	HBC	Blautia nov. ERR2230073	Bacteria	Firmicutes	Clostridia	Clostridiales	Lachnospiraceae	Blautia		PRJEB23845	SAMEA104446660
ERR2230075	HBC	Blautia nov. ERR2230075	Bacteria	Firmicutes	Clostridia	Clostridiales	Lachnospiraceae	Blautia		PRJEB23845	SAMEA104446662
ERR2230066	HBC	Blautia nov. ERR2230066	Bacteria	Firmicutes	Clostridia	Clostridiales	Lachnospiraceae	Blautia		PRJEB23845	SAMEA104446651
ERR1204049	HBC	Blautia nov. ERR1204049	Bacteria	Firmicutes	Clostridia	Clostridiales	Lachnospiraceae	Blautia		PRJEB23845	SAMEA3539466
ERR2221260	HBC	Blautia nov. ERR2221260	Bacteria	Firmicutes	Clostridia	Clostridiales	Lachnospiraceae	Blautia		PRJEB23845	SAMEA104428426
ERR2230072	HBC	Blautia nov. ERR2230072	Bacteria	Firmicutes	Clostridia	Clostridiales	Lachnospiraceae	Blautia		PRJEB23845	SAMEA104446659
ERR2221265	HBC	Blautia nov. ERR2221265	Bacteria	Firmicutes	Clostridia	Clostridiales	Lachnospiraceae	Blautia		PRJEB23845	SAMEA104428431
ERR2230099	HBC	Blautia nov. ERR2230099	Bacteria	Firmicutes	Clostridia	Clostridiales	Lachnospiraceae	Blautia		PRJEB23845	SAMEA104428464
ERR2230110	HBC	Blautia nov. ERR2230110	Bacteria	Firmicutes	Clostridia	Clostridiales	Lachnospiraceae	Blautia		PRJEB23845	SAMEA104428475
ERR2230136	HBC	Blautia nov. ERR2230136	Bacteria	Firmicutes	Clostridia	Clostridiales	Lachnospiraceae	Blautia		PRJEB23845	SAMEA104428501
ERR2221269	HBC	Blautia nov. ERR2221269	Bacteria	Firmicutes	Clostridia	Clostridiales	Lachnospiraceae	Blautia		PRJEB23845	SAMEA104428435
ERR2221370	HBC	Blautia nov. ERR2221370	Bacteria	Firmicutes	Clostridia	Clostridiales	Lachnospiraceae	Blautia		PRJEB23845	SAMEA104428629
ERR2221394	HBC	Coprococcus nov. ERR2221394	Bacteria	Firmicutes	Clostridia	Clostridiales	Lachnospiraceae	Coprococcus		PRJEB23845	SAMEA104428848
ERR1203948	HBC	Coprococcus nov. ERR1203948	Bacteria	Firmicutes	Clostridia	Clostridiales	Lachnospiraceae	Coprococcus		PRJEB23845	SAMEA3539459
ERR2230098	HBC	Coprococcus nov. ERR2230098	Bacteria	Firmicutes	Clostridia	Clostridiales	Lachnospiraceae	Coprococcus		PRJEB23845	SAMEA104428463
ERR2221258	HBC	Coprococcus catus ERR2221258	Bacteria	Firmicutes	Clostridia	Clostridiales	Lachnospiraceae	Coprococcus 1	Coprococcus catus	PRJEB23845	SAMEA104428424
ERR2221154	HBC	Coprococcus eutactus ERR2221154	Bacteria	Firmicutes	Clostridia	Clostridiales	Lachnospiraceae	Coprococcus 2	Coprococcus eutactus	PRJEB23845	SAMEA2393034
ERR1203946	HBC	Coprococcus eutactus ERR1203946	Bacteria	Firmicutes	Clostridia	Clostridiales	Lachnospiraceae	Coprococcus 2	Coprococcus eutactus	PRJEB23845	SAMEA3539457
ERR1204040	HBC	Coprococcus eutactus ERR1204040	Bacteria	Firmicutes	Clostridia	Clostridiales	Lachnospiraceae	Coprococcus 2	Coprococcus eutactus	PRJEB23845	SAMEA3539457
ERR1204042	HBC	Coprococcus comes ERR1204042	Bacteria	Firmicutes	Clostridia	Clostridiales	Lachnospiraceae	Coprococcus 3	Coprococcus comes	PRJEB23845	SAMEA3539459
ERR1203975	HBC	Dorea formicigenerans ERR1203975	Bacteria	Firmicutes	Clostridia	Clostridiales	Lachnospiraceae	Dorea	Dorea formicigenerans	PRJEB23845	SAMEA3539487
ERR1204069	HBC	Dorea formicigenerans ERR1204069	Bacteria	Firmicutes	Clostridia	Clostridiales	Lachnospiraceae	Dorea	Dorea formicigenerans	PRJEB23845	SAMEA3539487
ERR2221255	HBC	Dorea formicigenerans ERR2221255	Bacteria	Firmicutes	Clostridia	Clostridiales	Lachnospiraceae	Dorea	Dorea formicigenerans	PRJEB23845	SAMEA104428421
ERR2221257	HBC	Dorea formicigenerans ERR2221257	Bacteria	Firmicutes	Clostridia	Clostridiales	Lachnospiraceae	Dorea	Dorea formicigenerans	PRJEB23845	SAMEA104428423
ERR2221275	HBC	Dorea formicigenerans ERR2221275	Bacteria	Firmicutes	Clostridia	Clostridiales	Lachnospiraceae	Dorea	Dorea formicigenerans	PRJEB23845	SAMEA104428441
ERR2230157	HBC	Dorea formicigenerans ERR2230157	Bacteria	Firmicutes	Clostridia	Clostridiales	Lachnospiraceae	Dorea	Dorea formicigenerans	PRJEB23845	SAMEA104428522
ERR1203969	HBC	Dorea longicatena ERR1203969	Bacteria	Firmicutes	Clostridia	Clostridiales	Lachnospiraceae	Dorea	Dorea longicatena	PRJEB23845	SAMEA3539481
ERR2221186	HBC	Dorea longicatena ERR2221186	Bacteria	Firmicutes	Clostridia	Clostridiales	Lachnospiraceae	Dorea	Dorea longicatena	PRJEB23845	SAMEA2393079
ERR1204063	HBC	Dorea longicatena ERR1204063	Bacteria	Firmicutes	Clostridia	Clostridiales	Lachnospiraceae	Dorea	Dorea longicatena	PRJEB23845	SAMEA3539481
ERR2230069	HBC	Dorea longicatena ERR2230069	Bacteria	Firmicutes	Clostridia	Clostridiales	Lachnospiraceae	Dorea	Dorea longicatena	PRJEB23845	SAMEA104446655
ERR2221271	HBC	Dorea longicatena ERR2221271	Bacteria	Firmicutes	Clostridia	Clostridiales	Lachnospiraceae	Dorea	Dorea longicatena	PRJEB23845	SAMEA104428437
ERR2230118	HBC	Dorea nov. ERR2230118	Bacteria	Firmicutes	Clostridia	Clostridiales	Lachnospiraceae	Dorea		PRJEB23845	SAMEA104428483
ERR2221109	HBC	Eisenbergiella nov. ERR2221109	Bacteria	Firmicutes	Clostridia	Clostridiales	Lachnospiraceae	Eisenbergiella		PRJEB23845	SAMEA2258961
ERR2221178	HBC	Eisenbergiella nov. ERR2221178	Bacteria	Firmicutes	Clostridia	Clostridiales	Lachnospiraceae	Eisenbergiella		PRJEB23845	SAMEA2393070
ERR2221233	HBC	Ruminococcus gnavus ERR2221233	Bacteria	Firmicutes	Clostridia	Clostridiales	Lachnospiraceae	Lachnoclostridium	Ruminococcus gnavus	PRJEB23845	SAMEA104428408
ERR1203926	HBC	Ruminococcus gnavus ERR1203926	Bacteria	Firmicutes	Clostridia	Clostridiales	Lachnospiraceae	Lachnoclostridium	Ruminococcus gnavus	PRJEB23845	SAMEA3539437
ERR171257	HBC	Ruminococcus gnavus ERR171257	Bacteria	Firmicutes	Clostridia	Clostridiales	Lachnospiraceae	Lachnoclostridium	Ruminococcus gnavus	PRJEB23845	SAMEA1710366
ERR2221100	HBC	Ruminococcus torques ERR2221100	Bacteria	Firmicutes	Clostridia	Clostridiales	Lachnospiraceae	Lachnoclostridium	Ruminococcus torques	PRJEB23845	SAMEA2247655
ERR2221189	HBC	Ruminococcus torques ERR2221189	Bacteria	Firmicutes	Clostridia	Clostridiales	Lachnospiraceae	Lachnoclostridium	Ruminococcus torques	PRJEB23845	SAMEA2393083
ERR1203943	HBC	Ruminococcus torques ERR1203943	Bacteria	Firmicutes	Clostridia	Clostridiales	Lachnospiraceae	Lachnoclostridium	Ruminococcus torques	PRJEB23845	SAMEA3539454
ERR1203966	HBC	Ruminococcus torques ERR1203966	Bacteria	Firmicutes	Clostridia	Clostridiales	Lachnospiraceae	Lachnoclostridium	Ruminococcus torques	PRJEB23845	SAMEA3539478
ERR1204037	HBC	Ruminococcus torques ERR1204037	Bacteria	Firmicutes	Clostridia	Clostridiales	Lachnospiraceae	Lachnoclostridium	Ruminococcus torques	PRJEB23845	SAMEA3539454
ERR1204060	HBC	Ruminococcus torques ERR1204060	Bacteria	Firmicutes	Clostridia	Clostridiales	Lachnospiraceae	Lachnoclostridium	Ruminococcus torques	PRJEB23845	SAMEA3539478
ERR2230104	HBC	Ruminococcus torques ERR2230104	Bacteria	Firmicutes	Clostridia	Clostridiales	Lachnospiraceae	Lachnoclostridium	Ruminococcus torques	PRJEB23845	SAMEA104428469
ERR2230088	HBC	Ruminococcus torques ERR2230088	Bacteria	Firmicutes	Clostridia	Clostridiales	Lachnospiraceae	Lachnoclostridium	Ruminococcus torques	PRJEB23845	SAMEA104428453
ERR1203968	HBC	Lachnoclostridium nov. ERR1203968	Bacteria	Firmicutes	Clostridia	Clostridiales	Lachnospiraceae	Lachnoclostridium		PRJEB23845	SAMEA3539480
ERR1204062	HBC	Lachnoclostridium nov. ERR1204062	Bacteria	Firmicutes	Clostridia	Clostridiales	Lachnospiraceae	Lachnoclostridium		PRJEB23845	SAMEA3539480
ERR2230132	HBC	Lachnoclostridium nov. ERR2230132	Bacteria	Firmicutes	Clostridia	Clostridiales	Lachnospiraceae	Lachnoclostridium		PRJEB23845	SAMEA104428497
ERR2230151	HBC	Lachnoclostridium nov. ERR2230151	Bacteria	Firmicutes	Clostridia	Clostridiales	Lachnospiraceae	Lachnoclostridium		PRJEB23845	SAMEA104428516
ERR2230092	HBC	Lachnoclostridium nov. ERR2230092	Bacteria	Firmicutes	Clostridia	Clostridiales	Lachnospiraceae	Lachnoclostridium		PRJEB23845	SAMEA104428457
ERR2230076	HBC	Lachnoclostridium nov. ERR2230076	Bacteria	Firmicutes	Clostridia	Clostridiales	Lachnospiraceae	Lachnoclostridium		PRJEB23845	SAMEA104446663
ERR2230115	HBC	Lachnoclostridium nov. ERR2230115	Bacteria	Firmicutes	Clostridia	Clostridiales	Lachnospiraceae	Lachnoclostridium		PRJEB23845	SAMEA104428480
ERR2230109	HBC	Lachnoclostridium nov. ERR2230109	Bacteria	Firmicutes	Clostridia	Clostridiales	Lachnospiraceae	Lachnoclostridium		PRJEB23845	SAMEA104428474
ERR2221145	HBC	Lachnoclostridium nov. ERR2221145	Bacteria	Firmicutes	Clostridia	Clostridiales	Lachnospiraceae	Lachnoclostridium		PRJEB23845	SAMEA2393025
ERR171262	HBC	Lachnoclostridium nov. ERR171262	Bacteria	Firmicutes	Clostridia	Clostridiales	Lachnospiraceae	Lachnoclostridium		PRJEB23845	SAMEA1710498
ERR2230065	HBC	Lachnoclostridium nov. ERR2230065	Bacteria	Firmicutes	Clostridia	Clostridiales	Lachnospiraceae	Lachnoclostridium		PRJEB23845	SAMEA104446650
ERR2221158	HBC	Lachnoclostridium nov. ERR2221158	Bacteria	Firmicutes	Clostridia	Clostridiales	Lachnospiraceae	Lachnoclostridium		PRJEB23845	SAMEA2393038
ERR2221159	HBC	Lachnoclostridium nov. ERR2221159	Bacteria	Firmicutes	Clostridia	Clostridiales	Lachnospiraceae	Lachnoclostridium		PRJEB23845	SAMEA2393039
ERR1203939	HBC	Lachnoclostridium nov. ERR1203939	Bacteria	Firmicutes	Clostridia	Clostridiales	Lachnospiraceae	Lachnoclostridium		PRJEB23845	SAMEA3539450
ERR1204033	HBC	Lachnoclostridium nov. ERR1204033	Bacteria	Firmicutes	Clostridia	Clostridiales	Lachnospiraceae	Lachnoclostridium		PRJEB23845	SAMEA3539450
ERR171273	HBC	Lachnoclostridium nov. ERR171273	Bacteria	Firmicutes	Clostridia	Clostridiales	Lachnospiraceae	Lachnoclostridium		PRJEB23845	SAMEA1710475
ERR171281	HBC	Lachnoclostridium nov. ERR171281	Bacteria	Firmicutes	Clostridia	Clostridiales	Lachnospiraceae	Lachnoclostridium		PRJEB23845	SAMEA1710331
ERR171272	HBC	Clostridium boliviensis ERR171272	Bacteria	Firmicutes	Clostridia	Clostridiales	Lachnospiraceae	Lachnoclostridium 5	Clostridium boliviensis	PRJEB23845	SAMEA1710458
ERR1204071	HBC	Lachnospira nov. ERR1204071	Bacteria	Firmicutes	Clostridia	Clostridiales	Lachnospiraceae	Lachnospira		PRJEB23845	SAMEA3539489
ERR1203977	HBC	Lachnospira nov. ERR1203977	Bacteria	Firmicutes	Clostridia	Clostridiales	Lachnospiraceae	Lachnospira		PRJEB23845	SAMEA3539489
ERR2221160	HBC	Eubacterium rectale ERR2221160	Bacteria	Firmicutes	Clostridia	Clostridiales	Lachnospiraceae	Pseudobutyrivibrio	Eubacterium rectale	PRJEB23845	SAMEA2393040
ERR1203958	HBC	Eubacterium rectale ERR1203958	Bacteria	Firmicutes	Clostridia	Clostridiales	Lachnospiraceae	Pseudobutyrivibrio	Eubacterium rectale	PRJEB23845	SAMEA3539470
ERR1204052	HBC	Eubacterium rectale ERR1204052	Bacteria	Firmicutes	Clostridia	Clostridiales	Lachnospiraceae	Pseudobutyrivibrio	Eubacterium rectale	PRJEB23845	SAMEA3539470
ERR2230060	HBC	Eubacterium rectale ERR2230060	Bacteria	Firmicutes	Clostridia	Clostridiales	Lachnospiraceae	Pseudobutyrivibrio	Eubacterium rectale	PRJEB23845	SAMEA104446644
ERR2221391	HBC	Robinsoniella nov. ERR2221391	Bacteria	Firmicutes	Clostridia	Clostridiales	Lachnospiraceae	Robinsoniella		PRJEB23845	SAMEA104428845
ERR2221408	HBC	Roseburia faecis ERR2221408	Bacteria	Firmicutes	Clostridia	Clostridiales	Lachnospiraceae	Roseburia	Roseburia faecis	PRJEB23845	SAMEA104428862
ERR2230155	HBC	Roseburia faecis ERR2230155	Bacteria	Firmicutes	Clostridia	Clostridiales	Lachnospiraceae	Roseburia	Roseburia faecis	PRJEB23845	SAMEA104428520
ERR2221171	HBC	Roseburia intestinalis ERR2221171	Bacteria	Firmicutes	Clostridia	Clostridiales	Lachnospiraceae	Roseburia	Roseburia intestinalis	PRJEB23845	SAMEA2393061
ERR2230070	HBC	Roseburia intestinalis ERR2230070	Bacteria	Firmicutes	Clostridia	Clostridiales	Lachnospiraceae	Roseburia	Roseburia intestinalis	PRJEB23845	SAMEA104446656
ERR1203941	HBC	Roseburia inulinivorans ERR1203941	Bacteria	Firmicutes	Clostridia	Clostridiales	Lachnospiraceae	Roseburia	Roseburia inulinivorans	PRJEB23845	SAMEA3539452
ERR1204035	HBC	Roseburia nov. ERR1204035	Bacteria	Firmicutes	Clostridia	Clostridiales	Lachnospiraceae	Roseburia		PRJEB23845	SAMEA3539452
ERR2221407	HBC	Roseburia nov. ERR2221407	Bacteria	Firmicutes	Clostridia	Clostridiales	Lachnospiraceae	Roseburia		PRJEB23845	SAMEA104428861
ERR171282	HBC	Roseburia nov. ERR171282	Bacteria	Firmicutes	Clostridia	Clostridiales	Lachnospiraceae	Roseburia		PRJEB23845	SAMEA1710541
ERR171258	HBC	Tyzzerella nov. ERR171258	Bacteria	Firmicutes	Clostridia	Clostridiales	Lachnospiraceae	Tyzzerella		PRJEB23845	SAMEA1710391
ERR2221369	HBC	Lachnospiraceae nov. ERR2221369	Bacteria	Firmicutes	Clostridia	Clostridiales	Lachnospiraceae			PRJEB23845	SAMEA104428628
ERR2221285	HBC	Lachnospiraceae nov. ERR2221285	Bacteria	Firmicutes	Clostridia	Clostridiales	Lachnospiraceae			PRJEB23845	SAMEA104428543
ERR2221263	HBC	Lachnospiraceae nov. ERR2221263	Bacteria	Firmicutes	Clostridia	Clostridiales	Lachnospiraceae			PRJEB23845	SAMEA104428429
ERR1203964	HBC	Lachnospiraceae nov. ERR1203964	Bacteria	Firmicutes	Clostridia	Clostridiales	Lachnospiraceae			PRJEB23845	SAMEA3539476
ERR1203970	HBC	Lachnospiraceae nov. ERR1203970	Bacteria	Firmicutes	Clostridia	Clostridiales	Lachnospiraceae			PRJEB23845	SAMEA3539482
ERR1204044	HBC	Lachnospiraceae nov. ERR1204044	Bacteria	Firmicutes	Clostridia	Clostridiales	Lachnospiraceae			PRJEB23845	SAMEA3539461
ERR2221148	HBC	Lachnospiraceae nov. ERR2221148	Bacteria	Firmicutes	Clostridia	Clostridiales	Lachnospiraceae			PRJEB23845	SAMEA2393028
ERR2221278	HBC	Lachnospiraceae nov. ERR2221278	Bacteria	Firmicutes	Clostridia	Clostridiales	Lachnospiraceae			PRJEB23845	SAMEA104428444
ERR2230148	HBC	Lachnospiraceae nov. ERR2230148	Bacteria	Firmicutes	Clostridia	Clostridiales	Lachnospiraceae			PRJEB23845	SAMEA104428513
ERR2230113	HBC	Lachnospiraceae nov. ERR2230113	Bacteria	Firmicutes	Clostridia	Clostridiales	Lachnospiraceae			PRJEB23845	SAMEA104428478
ERR1204058	HBC	Lachnospiraceae nov. ERR1204058	Bacteria	Firmicutes	Clostridia	Clostridiales	Lachnospiraceae			PRJEB23845	SAMEA3539476
ERR1204064	HBC	Lachnospiraceae nov. ERR1204064	Bacteria	Firmicutes	Clostridia	Clostridiales	Lachnospiraceae			PRJEB23845	SAMEA3539482
ERR2230056	HBC	Lachnospiraceae nov. ERR2230056	Bacteria	Firmicutes	Clostridia	Clostridiales	Lachnospiraceae			PRJEB23845	SAMEA104446630
ERR1203952	HBC	Lachnospiraceae nov. ERR1203952	Bacteria	Firmicutes	Clostridia	Clostridiales	Lachnospiraceae			PRJEB23845	SAMEA3539463
ERR1204046	HBC	Lachnospiraceae nov. ERR1204046	Bacteria	Firmicutes	Clostridia	Clostridiales	Lachnospiraceae			PRJEB23845	SAMEA3539463
ERR1203950	HBC	Lachnospiraceae nov. ERR1203950	Bacteria	Firmicutes	Clostridia	Clostridiales	Lachnospiraceae			PRJEB23845	SAMEA3539461
ERR2221389	HBC	Lachnospiraceae nov. ERR2221389	Bacteria	Firmicutes	Clostridia	Clostridiales	Lachnospiraceae			PRJEB23845	SAMEA104428782
ERR2221161	HBC	Lachnospiraceae nov. ERR2221161	Bacteria	Firmicutes	Clostridia	Clostridiales	Lachnospiraceae			PRJEB23845	SAMEA2393041
ERR2230114	HBC	Lachnospiraceae nov. ERR2230114	Bacteria	Firmicutes	Clostridia	Clostridiales	Lachnospiraceae			PRJEB23845	SAMEA104428479
ERR2221344	HBC	Lachnospiraceae nov. ERR2221344	Bacteria	Firmicutes	Clostridia	Clostridiales	Lachnospiraceae			PRJEB23845	SAMEA104428602
ERR1203967	HBC	Lachnospiraceae nov. ERR1203967	Bacteria	Firmicutes	Clostridia	Clostridiales	Lachnospiraceae			PRJEB23845	SAMEA3539479
ERR1204061	HBC	Lachnospiraceae nov. ERR1204061	Bacteria	Firmicutes	Clostridia	Clostridiales	Lachnospiraceae			PRJEB23845	SAMEA3539479
ERR2230083	HBC	Lachnospiraceae nov. ERR2230083	Bacteria	Firmicutes	Clostridia	Clostridiales	Lachnospiraceae			PRJEB23845	SAMEA104428448
ERR171267	HBC	Lachnospiraceae nov. ERR171267	Bacteria	Firmicutes	Clostridia	Clostridiales	Lachnospiraceae			PRJEB23845	SAMEA1710311
ERR2230144	HBC	Lachnospiraceae nov. ERR2230144	Bacteria	Firmicutes	Clostridia	Clostridiales	Lachnospiraceae			PRJEB23845	SAMEA104428509
ERR2221097	HBC	Lachnospiraceae nov. ERR2221097	Bacteria	Firmicutes	Clostridia	Clostridiales	Lachnospiraceae			PRJEB23845	SAMEA2247652
ERR2221111	HBC	Lachnospiraceae nov. ERR2221111	Bacteria	Firmicutes	Clostridia	Clostridiales	Lachnospiraceae			PRJEB23845	SAMEA2247647
ERR2221151	HBC	Lachnospiraceae nov. ERR2221151	Bacteria	Firmicutes	Clostridia	Clostridiales	Lachnospiraceae			PRJEB23845	SAMEA2393031
ERR2221181	HBC	Lachnospiraceae nov. ERR2221181	Bacteria	Firmicutes	Clostridia	Clostridiales	Lachnospiraceae			PRJEB23845	SAMEA2393073
ERR2221183	HBC	Lachnospiraceae nov. ERR2221183	Bacteria	Firmicutes	Clostridia	Clostridiales	Lachnospiraceae			PRJEB23845	SAMEA2393076
ERR2221187	HBC	Lachnospiraceae nov. ERR2221187	Bacteria	Firmicutes	Clostridia	Clostridiales	Lachnospiraceae			PRJEB23845	SAMEA2393080
ERR2221212	HBC	Lachnospiraceae nov. ERR2221212	Bacteria	Firmicutes	Clostridia	Clostridiales	Lachnospiraceae			PRJEB23845	SAMEA104428387
ERR1203972	HBC	Lachnospiraceae nov. ERR1203972	Bacteria	Firmicutes	Clostridia	Clostridiales	Lachnospiraceae			PRJEB23845	SAMEA3539484
ERR1204066	HBC	Lachnospiraceae nov. ERR1204066	Bacteria	Firmicutes	Clostridia	Clostridiales	Lachnospiraceae			PRJEB23845	SAMEA3539484
ERR2230050	HBC	Lachnospiraceae nov. ERR2230050	Bacteria	Firmicutes	Clostridia	Clostridiales	Lachnospiraceae			PRJEB23845	SAMEA104428394
ERR2230057	HBC	Lachnospiraceae nov. ERR2230057	Bacteria	Firmicutes	Clostridia	Clostridiales	Lachnospiraceae			PRJEB23845	SAMEA104446631
ERR2230058	HBC	Lachnospiraceae nov. ERR2230058	Bacteria	Firmicutes	Clostridia	Clostridiales	Lachnospiraceae			PRJEB23845	SAMEA104446642
ERR2221266	HBC	Lachnospiraceae nov. ERR2221266	Bacteria	Firmicutes	Clostridia	Clostridiales	Lachnospiraceae			PRJEB23845	SAMEA104428432
ERR171274	HBC	Lachnospiraceae nov. ERR171274	Bacteria	Firmicutes	Clostridia	Clostridiales	Lachnospiraceae			PRJEB23845	SAMEA1710690
ERR171283	HBC	Lachnospiraceae nov. ERR171283	Bacteria	Firmicutes	Clostridia	Clostridiales	Lachnospiraceae			PRJEB23845	SAMEA1710556
ERR2221096	HBC	Intestinibacter nov. ERR2221096	Bacteria	Firmicutes	Clostridia	Clostridiales	Peptostreptococcaceae	Intestinibacter		PRJEB23845	SAMEA2247651
ERR2221119	HBC	Peptoclostridium difficile ERR2221119	Bacteria	Firmicutes	Clostridia	Clostridiales	Peptostreptococcaceae	Peptoclostridium	Peptoclostridium difficile	PRJEB23845	SAMEA2392996
ERR2221219	HBC	Peptoclostridium difficile ERR2221219	Bacteria	Firmicutes	Clostridia	Clostridiales	Peptostreptococcaceae	Peptoclostridium	Peptoclostridium difficile	PRJEB23845	SAMEA104428869
ERR2221225	HBC	Peptoclostridium difficile ERR2221225	Bacteria	Firmicutes	Clostridia	Clostridiales	Peptostreptococcaceae	Peptoclostridium	Peptoclostridium difficile	PRJEB23845	SAMEA104428399
ERR1204032	HBC	Peptoclostridium difficile ERR1204032	Bacteria	Firmicutes	Clostridia	Clostridiales	Peptostreptococcaceae	Peptoclostridium	Peptoclostridium difficile	PRJEB23845	SAMEA3539449
ERR2221120	HBC	Terrisporobacter glycolicus ERR2221120	Bacteria	Firmicutes	Clostridia	Clostridiales	Peptostreptococcaceae	Terrisporobacter	Terrisporobacter glycolicus	PRJEB23845	SAMEA2392997
ERR2221147	HBC	Terrisporobacter mayombei ERR2221147	Bacteria	Firmicutes	Clostridia	Clostridiales	Peptostreptococcaceae	Terrisporobacter	Terrisporobacter mayombei	PRJEB23845	SAMEA2393027
ERR2221319	HBC	Terrisporobacter nov. ERR2221319	Bacteria	Firmicutes	Clostridia	Clostridiales	Peptostreptococcaceae	Terrisporobacter		PRJEB23845	SAMEA104428577
ERR2221105	HBC	Anaerotruncus colihominis ERR2221105	Bacteria	Firmicutes	Clostridia	Clostridiales	Ruminococcaceae	Anaerotruncus	Anaerotruncus colihominis	PRJEB23845	SAMEA2247662
ERR171260	HBC	Anaerotruncus colihominis ERR171260	Bacteria	Firmicutes	Clostridia	Clostridiales	Ruminococcaceae	Anaerotruncus	Anaerotruncus colihominis	PRJEB23845	SAMEA1710731
ERR2221396	HBC	Anaerotruncus nov. ERR2221396	Bacteria	Firmicutes	Clostridia	Clostridiales	Ruminococcaceae	Anaerotruncus		PRJEB23845	SAMEA104428850
ERR2221182	HBC	Butyricicoccus nov. ERR2221182	Bacteria	Firmicutes	Clostridia	Clostridiales	Ruminococcaceae	Butyricicoccus		PRJEB23845	SAMEA2393075
ERR2221188	HBC	Faecalibacterium prausnitzii ERR2221188	Bacteria	Firmicutes	Clostridia	Clostridiales	Ruminococcaceae	Faecalibacterium	Faecalibacterium prausnitzii	PRJEB23845	SAMEA2393081
ERR2221305	HBC	Flavonifractor plautii ERR2221305	Bacteria	Firmicutes	Clostridia	Clostridiales	Ruminococcaceae	Flavonifractor	Flavonifractor plautii	PRJEB23845	SAMEA104428563
ERR2221213	HBC	Flavonifractor plautii ERR2221213	Bacteria	Firmicutes	Clostridia	Clostridiales	Ruminococcaceae	Flavonifractor	Flavonifractor plautii	PRJEB23845	SAMEA104428388
ERR171285	HBC	Intestinimonas nov. ERR171285	Bacteria	Firmicutes	Clostridia	Clostridiales	Ruminococcaceae	Intestinimonas		PRJEB23845	SAMEA1710505
ERR2221177	HBC	Ruminiclostridium nov. ERR2221177	Bacteria	Firmicutes	Clostridia	Clostridiales	Ruminococcaceae	Ruminiclostridium		PRJEB23845	SAMEA2393069
ERR2230055	HBC	Ruminococcus nov. ERR2230055	Bacteria	Firmicutes	Clostridia	Clostridiales	Ruminococcaceae	Ruminococcus		PRJEB23845	SAMEA104446237
ERR2221172	HBC	Ruminococcus bicirculans ERR2221172	Bacteria	Firmicutes	Clostridia	Clostridiales	Ruminococcaceae	Ruminococcus 1	Ruminococcus bicirculans	PRJEB23845	SAMEA2393062
ERR2230101	HBC	Ruminococcus bicirculans ERR2230101	Bacteria	Firmicutes	Clostridia	Clostridiales	Ruminococcaceae	Ruminococcus 1	Ruminococcus bicirculans	PRJEB23845	SAMEA104428466
ERR2221220	HBC	Ruminococcus bromii ERR2221220	Bacteria	Firmicutes	Clostridia	Clostridiales	Ruminococcaceae	Ruminococcus 2	Ruminococcus bromii	PRJEB23845	SAMEA104428871
ERR2221191	HBC	Gemmiger formicilis ERR2221191	Bacteria	Firmicutes	Clostridia	Clostridiales	Ruminococcaceae	Subdoligranulum	Gemmiger formicilis	PRJEB23845	SAMEA2393085
ERR1203953	HBC	Gemmiger formicilis ERR1203953	Bacteria	Firmicutes	Clostridia	Clostridiales	Ruminococcaceae	Subdoligranulum	Gemmiger formicilis	PRJEB23845	SAMEA3539464
ERR1204047	HBC	Gemmiger formicilis ERR1204047	Bacteria	Firmicutes	Clostridia	Clostridiales	Ruminococcaceae	Subdoligranulum	Gemmiger formicilis	PRJEB23845	SAMEA3539464
ERR2221393	HBC	Ruminococcaceae nov. ERR2221393	Bacteria	Firmicutes	Clostridia	Clostridiales	Ruminococcaceae			PRJEB23845	SAMEA104428847
ERR2230059	HBC	Ruminococcaceae nov. ERR2230059	Bacteria	Firmicutes	Clostridia	Clostridiales	Ruminococcaceae			PRJEB23845	SAMEA104446643
ERR2230068	HBC	Ruminococcaceae nov. ERR2230068	Bacteria	Firmicutes	Clostridia	Clostridiales	Ruminococcaceae			PRJEB23845	SAMEA104446654
ERR1203965	HBC	Ruminococcaceae nov. ERR1203965	Bacteria	Firmicutes	Clostridia	Clostridiales	Ruminococcaceae			PRJEB23845	SAMEA3539477
ERR1204059	HBC	Ruminococcaceae nov. ERR1204059	Bacteria	Firmicutes	Clostridia	Clostridiales	Ruminococcaceae			PRJEB23845	SAMEA3539477
ERR2221180	HBC	Ruminococcaceae nov. ERR2221180	Bacteria	Firmicutes	Clostridia	Clostridiales	Ruminococcaceae			PRJEB23845	SAMEA2393072
ERR2221397	HBC	Ruminococcaceae nov. ERR2221397	Bacteria	Firmicutes	Clostridia	Clostridiales	Ruminococcaceae			PRJEB23845	SAMEA104428851
ERR2221149	HBC	Ruminococcaceae nov. ERR2221149	Bacteria	Firmicutes	Clostridia	Clostridiales	Ruminococcaceae			PRJEB23845	SAMEA2393029
ERR2221184	HBC	Ruminococcaceae nov. ERR2221184	Bacteria	Firmicutes	Clostridia	Clostridiales	Ruminococcaceae			PRJEB23845	SAMEA2393077
ERR2221198	HBC	Catenibacterium mitsuokai ERR2221198	Bacteria	Firmicutes	Erysipelotrichia	Erysipelotrichales	Erysipelotrichaceae	Catenibacterium	Catenibacterium mitsuokai	PRJEB23845	SAMEA104428374
ERR2221150	HBC	Erysipelatoclostridium ramosum ERR2221150	Bacteria	Firmicutes	Erysipelotrichia	Erysipelotrichales	Erysipelotrichaceae	Erysipelatoclostridium	Erysipelatoclostridium ramosum	PRJEB23845	SAMEA2393030
ERR2221231	HBC	Erysipelatoclostridium ramosum ERR2221231	Bacteria	Firmicutes	Erysipelotrichia	Erysipelotrichales	Erysipelotrichaceae	Erysipelatoclostridium	Erysipelatoclostridium ramosum	PRJEB23845	SAMEA104428406
ERR2221239	HBC	Erysipelatoclostridium ramosum ERR2221239	Bacteria	Firmicutes	Erysipelotrichia	Erysipelotrichales	Erysipelotrichaceae	Erysipelatoclostridium	Erysipelatoclostridium ramosum	PRJEB23845	SAMEA104428415
ERR1203924	HBC	Erysipelatoclostridium ramosum ERR1203924	Bacteria	Firmicutes	Erysipelotrichia	Erysipelotrichales	Erysipelotrichaceae	Erysipelatoclostridium	Erysipelatoclostridium ramosum	PRJEB23845	SAMEA3539435
ERR171271	HBC	Erysipelatoclostridium ramosum ERR171271	Bacteria	Firmicutes	Erysipelotrichia	Erysipelotrichales	Erysipelotrichaceae	Erysipelatoclostridium	Erysipelatoclostridium ramosum	PRJEB23845	SAMEA1710448
ERR2221185	HBC	Erysipelatoclostridium nov. ERR2221185	Bacteria	Firmicutes	Erysipelotrichia	Erysipelotrichales	Erysipelotrichaceae	Erysipelatoclostridium		PRJEB23845	SAMEA2393078
ERR2221240	HBC	Erysipelatoclostridium nov. ERR2221240	Bacteria	Firmicutes	Erysipelotrichia	Erysipelotrichales	Erysipelotrichaceae	Erysipelatoclostridium		PRJEB23845	SAMEA104428416
ERR2221386	HBC	Turicibacter sanguinis ERR2221386	Bacteria	Firmicutes	Erysipelotrichia	Erysipelotrichales	Erysipelotrichaceae	Turicibacter	Turicibacter sanguinis	PRJEB23845	SAMEA104428645
ERR2230131	HBC	Turicibacter sanguinis ERR2230131	Bacteria	Firmicutes	Erysipelotrichia	Erysipelotrichales	Erysipelotrichaceae	Turicibacter	Turicibacter sanguinis	PRJEB23845	SAMEA104428496
ERR2230080	HBC	Erysipelotrichaceae nov. ERR2230080	Bacteria	Firmicutes	Erysipelotrichia	Erysipelotrichales	Erysipelotrichaceae			PRJEB23845	SAMEA104446869
ERR2221179	HBC	Erysipelotrichaceae nov. ERR2221179	Bacteria	Firmicutes	Erysipelotrichia	Erysipelotrichales	Erysipelotrichaceae			PRJEB23845	SAMEA2393071
ERR2221343	HBC	Erysipelotrichaceae nov. ERR2221343	Bacteria	Firmicutes	Erysipelotrichia	Erysipelotrichales	Erysipelotrichaceae			PRJEB23845	SAMEA104428601
ERR2221230	HBC	Erysipelotrichaceae nov. ERR2221230	Bacteria	Firmicutes	Erysipelotrichia	Erysipelotrichales	Erysipelotrichaceae			PRJEB23845	SAMEA104428405
ERR1203923	HBC	Erysipelotrichaceae nov. ERR1203923	Bacteria	Firmicutes	Erysipelotrichia	Erysipelotrichales	Erysipelotrichaceae			PRJEB23845	SAMEA3539434
ERR1203963	HBC	Erysipelotrichaceae nov. ERR1203963	Bacteria	Firmicutes	Erysipelotrichia	Erysipelotrichales	Erysipelotrichaceae			PRJEB23845	SAMEA3539475
ERR1204057	HBC	Erysipelotrichaceae nov. ERR1204057	Bacteria	Firmicutes	Erysipelotrichia	Erysipelotrichales	Erysipelotrichaceae			PRJEB23845	SAMEA3539475
ERR2230108	HBC	Erysipelotrichaceae nov. ERR2230108	Bacteria	Firmicutes	Erysipelotrichia	Erysipelotrichales	Erysipelotrichaceae			PRJEB23845	SAMEA104428473
ERR171269	HBC	Erysipelotrichaceae nov. ERR171269	Bacteria	Firmicutes	Erysipelotrichia	Erysipelotrichales	Erysipelotrichaceae			PRJEB23845	SAMEA1710350
ERR2221308	HBC	Veillonellaceae nov. ERR2221308	Bacteria	Firmicutes	Negativicutes	Selenomonadales	Veillonellaceae			PRJEB23845	SAMEA104428566
ERR2221244	HBC	Achromobacter xylosoxidans ERR2221244	Bacteria	Proteobacteria	Betaproteobacteria	Burkholderiales	Alcaligenaceae	Achromobacter	Achromobacter xylosoxidans	PRJEB23845	SAMEA104428530
ERR2221245	HBC	Achromobacter xylosoxidans ERR2221245	Bacteria	Proteobacteria	Betaproteobacteria	Burkholderiales	Alcaligenaceae	Achromobacter	Achromobacter xylosoxidans	PRJEB23845	SAMEA104428531
ERR2221246	HBC	Achromobacter xylosoxidans ERR2221246	Bacteria	Proteobacteria	Betaproteobacteria	Burkholderiales	Alcaligenaceae	Achromobacter	Achromobacter xylosoxidans	PRJEB23845	SAMEA104428532
ERR2221247	HBC	Achromobacter xylosoxidans ERR2221247	Bacteria	Proteobacteria	Betaproteobacteria	Burkholderiales	Alcaligenaceae	Achromobacter	Achromobacter xylosoxidans	PRJEB23845	SAMEA104428533
ERR1203961	HBC	Sutterella wadsworthensis ERR1203961	Bacteria	Proteobacteria	Betaproteobacteria	Burkholderiales	Alcaligenaceae	Sutterella	Sutterella wadsworthensis	PRJEB23845	SAMEA3539473
ERR1204055	HBC	Sutterella wadsworthensis ERR1204055	Bacteria	Proteobacteria	Betaproteobacteria	Burkholderiales	Alcaligenaceae	Sutterella	Sutterella wadsworthensis	PRJEB23845	SAMEA3539473
ERR2221339	HBC	Citrobacter freundii ERR2221339	Bacteria	Proteobacteria	Gammaproteobacteria	Enterobacteriales	Enterobacteriaceae	Citrobacter	Citrobacter freundii	PRJEB23845	SAMEA104428597
ERR2221352	HBC	Citrobacter nov. ERR2221352	Bacteria	Proteobacteria	Gammaproteobacteria	Enterobacteriales	Enterobacteriaceae	Citrobacter		PRJEB23845	SAMEA104428610
ERR2221162	HBC	Enterobacter aerogenes ERR2221162	Bacteria	Proteobacteria	Gammaproteobacteria	Enterobacteriales	Enterobacteriaceae	Enterobacter	Enterobacter aerogenes	PRJEB23845	SAMEA2393042
ERR2221114	HBC	Enterobacter cloacae ERR2221114	Bacteria	Proteobacteria	Gammaproteobacteria	Enterobacteriales	Enterobacteriaceae	Enterobacter	Enterobacter cloacae	PRJEB23845	SAMEA2392990
ERR2221156	HBC	Enterobacter cloacae ERR2221156	Bacteria	Proteobacteria	Gammaproteobacteria	Enterobacteriales	Enterobacteriaceae	Enterobacter	Enterobacter cloacae	PRJEB23845	SAMEA2393036
ERR2221157	HBC	Enterobacter cloacae ERR2221157	Bacteria	Proteobacteria	Gammaproteobacteria	Enterobacteriales	Enterobacteriaceae	Enterobacter	Enterobacter cloacae	PRJEB23845	SAMEA2393037
ERR2221117	HBC	Enterobacter cloacae ERR2221117	Bacteria	Proteobacteria	Gammaproteobacteria	Enterobacteriales	Enterobacteriaceae	Enterobacter	Enterobacter cloacae	PRJEB23845	SAMEA2392994
ERR2221194	HBC	Enterobacter cloacae ERR2221194	Bacteria	Proteobacteria	Gammaproteobacteria	Enterobacteriales	Enterobacteriaceae	Enterobacter	Enterobacter cloacae	PRJEB23845	SAMEA2392991
ERR2221287	HBC	Klebsiella oxytoca ERR2221287	Bacteria	Proteobacteria	Gammaproteobacteria	Enterobacteriales	Enterobacteriaceae	Enterobacter	Klebsiella oxytoca	PRJEB23845	SAMEA104428545
ERR2221399	HBC	Klebsiella oxytoca ERR2221399	Bacteria	Proteobacteria	Gammaproteobacteria	Enterobacteriales	Enterobacteriaceae	Enterobacter	Klebsiella oxytoca	PRJEB23845	SAMEA104428853
ERR2221400	HBC	Klebsiella oxytoca ERR2221400	Bacteria	Proteobacteria	Gammaproteobacteria	Enterobacteriales	Enterobacteriaceae	Enterobacter	Klebsiella oxytoca	PRJEB23845	SAMEA104428854
ERR2221335	HBC	Klebsiella oxytoca ERR2221335	Bacteria	Proteobacteria	Gammaproteobacteria	Enterobacteriales	Enterobacteriaceae	Enterobacter	Klebsiella oxytoca	PRJEB23845	SAMEA104428593
ERR2221348	HBC	Klebsiella oxytoca ERR2221348	Bacteria	Proteobacteria	Gammaproteobacteria	Enterobacteriales	Enterobacteriaceae	Enterobacter	Klebsiella oxytoca	PRJEB23845	SAMEA104428606
ERR2221249	HBC	Enterobacter nov. ERR2221249	Bacteria	Proteobacteria	Gammaproteobacteria	Enterobacteriales	Enterobacteriaceae	Enterobacter		PRJEB23845	SAMEA104428535
ERR2221289	HBC	Enterobacter nov. ERR2221289	Bacteria	Proteobacteria	Gammaproteobacteria	Enterobacteriales	Enterobacteriaceae	Enterobacter		PRJEB23845	SAMEA104428547
ERR2221350	HBC	Enterobacter nov. ERR2221350	Bacteria	Proteobacteria	Gammaproteobacteria	Enterobacteriales	Enterobacteriaceae	Enterobacter		PRJEB23845	SAMEA104428608
ERR2221354	HBC	Enterobacter nov. ERR2221354	Bacteria	Proteobacteria	Gammaproteobacteria	Enterobacteriales	Enterobacteriaceae	Enterobacter		PRJEB23845	SAMEA104428612
ERR2221250	HBC	Escherichia coli ERR2221250	Bacteria	Proteobacteria	Gammaproteobacteria	Enterobacteriales	Enterobacteriaceae	Escherichia-Shigella	Escherichia coli	PRJEB23845	SAMEA104428536
ERR2221401	HBC	Escherichia coli ERR2221401	Bacteria	Proteobacteria	Gammaproteobacteria	Enterobacteriales	Enterobacteriaceae	Escherichia-Shigella	Escherichia coli	PRJEB23845	SAMEA104428855
ERR2221112	HBC	Escherichia coli ERR2221112	Bacteria	Proteobacteria	Gammaproteobacteria	Enterobacteriales	Enterobacteriaceae	Escherichia-Shigella	Escherichia coli	PRJEB23845	SAMEA2392988
ERR2221128	HBC	Escherichia coli ERR2221128	Bacteria	Proteobacteria	Gammaproteobacteria	Enterobacteriales	Enterobacteriaceae	Escherichia-Shigella	Escherichia coli	PRJEB23845	SAMEA2393006
ERR2221113	HBC	Escherichia coli ERR2221113	Bacteria	Proteobacteria	Gammaproteobacteria	Enterobacteriales	Enterobacteriaceae	Escherichia-Shigella	Escherichia coli	PRJEB23845	SAMEA2392989
ERR2221214	HBC	Escherichia coli ERR2221214	Bacteria	Proteobacteria	Gammaproteobacteria	Enterobacteriales	Enterobacteriaceae	Escherichia-Shigella	Escherichia coli	PRJEB23845	SAMEA104428866
ERR2221221	HBC	Escherichia coli ERR2221221	Bacteria	Proteobacteria	Gammaproteobacteria	Enterobacteriales	Enterobacteriaceae	Escherichia-Shigella	Escherichia coli	PRJEB23845	SAMEA104428389
ERR2221222	HBC	Escherichia coli ERR2221222	Bacteria	Proteobacteria	Gammaproteobacteria	Enterobacteriales	Enterobacteriaceae	Escherichia-Shigella	Escherichia coli	PRJEB23845	SAMEA104428390
ERR2221227	HBC	Escherichia coli ERR2221227	Bacteria	Proteobacteria	Gammaproteobacteria	Enterobacteriales	Enterobacteriaceae	Escherichia-Shigella	Escherichia coli	PRJEB23845	SAMEA104428402
ERR1203920	HBC	Escherichia coli ERR1203920	Bacteria	Proteobacteria	Gammaproteobacteria	Enterobacteriales	Enterobacteriaceae	Escherichia-Shigella	Escherichia coli	PRJEB23845	SAMEA3539431
ERR2221318	HBC	Escherichia coli ERR2221318	Bacteria	Proteobacteria	Gammaproteobacteria	Enterobacteriales	Enterobacteriaceae	Escherichia-Shigella	Escherichia coli	PRJEB23845	SAMEA104428576
ERR2221398	HBC	Escherichia coli ERR2221398	Bacteria	Proteobacteria	Gammaproteobacteria	Enterobacteriales	Enterobacteriaceae	Escherichia-Shigella	Escherichia coli	PRJEB23845	SAMEA104428852
ERR2221402	HBC	Hafnia alvei ERR2221402	Bacteria	Proteobacteria	Gammaproteobacteria	Enterobacteriales	Enterobacteriaceae	Hafnia	Hafnia alvei	PRJEB23845	SAMEA104428856
ERR2221297	HBC	Klebsiella pneumoniae ERR2221297	Bacteria	Proteobacteria	Gammaproteobacteria	Enterobacteriales	Enterobacteriaceae	Klebsiella	Klebsiella pneumoniae	PRJEB23845	SAMEA104428555
ERR2221368	HBC	Klebsiella pneumoniae ERR2221368	Bacteria	Proteobacteria	Gammaproteobacteria	Enterobacteriales	Enterobacteriaceae	Klebsiella	Klebsiella pneumoniae	PRJEB23845	SAMEA104428627
ERR2221372	HBC	Klebsiella pneumoniae ERR2221372	Bacteria	Proteobacteria	Gammaproteobacteria	Enterobacteriales	Enterobacteriaceae	Klebsiella	Klebsiella pneumoniae	PRJEB23845	SAMEA104428631
ERR2221121	HBC	Klebsiella pneumoniae ERR2221121	Bacteria	Proteobacteria	Gammaproteobacteria	Enterobacteriales	Enterobacteriaceae	Klebsiella	Klebsiella pneumoniae	PRJEB23845	SAMEA2392999
ERR2221115	HBC	Klebsiella pneumoniae ERR2221115	Bacteria	Proteobacteria	Gammaproteobacteria	Enterobacteriales	Enterobacteriaceae	Klebsiella	Klebsiella pneumoniae	PRJEB23845	SAMEA2392992
ERR2221116	HBC	Klebsiella pneumoniae ERR2221116	Bacteria	Proteobacteria	Gammaproteobacteria	Enterobacteriales	Enterobacteriaceae	Klebsiella	Klebsiella pneumoniae	PRJEB23845	SAMEA2392993
ERR2221118	HBC	Klebsiella pneumoniae ERR2221118	Bacteria	Proteobacteria	Gammaproteobacteria	Enterobacteriales	Enterobacteriaceae	Klebsiella	Klebsiella pneumoniae	PRJEB23845	SAMEA2392995
ERR2221242	HBC	Acinetobacter lwoffii ERR2221242	Bacteria	Proteobacteria	Gammaproteobacteria	Pseudomonadales	Moraxellaceae	Acinetobacter	Acinetobacter lwoffii	PRJEB23845	SAMEA104428411
ERR1022320	HBC	Bifidobacterium adolescentis ERR1022320	Bacteria	Actinobacteria	Actinobacteria	Bifidobacteriales	Bifidobacteriaceae	Bifidobacterium	Bifidobacterium adolescentis	PRJEB10915	SAMEA3545270
ERR1022283	HBC	Bifidobacterium adolescentis ERR1022283	Bacteria	Actinobacteria	Actinobacteria	Bifidobacteriales	Bifidobacteriaceae	Bifidobacterium	Bifidobacterium adolescentis	PRJEB10915	SAMEA3545233
ERR1022366	HBC	Bifidobacterium adolescentis ERR1022366	Bacteria	Actinobacteria	Actinobacteria	Bifidobacteriales	Bifidobacteriaceae	Bifidobacterium	Bifidobacterium adolescentis	PRJEB10915	SAMEA3545316
ERR1022335	HBC	Bifidobacterium bifidum ERR1022335	Bacteria	Actinobacteria	Actinobacteria	Bifidobacteriales	Bifidobacteriaceae	Bifidobacterium	Bifidobacterium bifidum	PRJEB10915	SAMEA3545285
ERR1022356	HBC	Bifidobacterium pseudocatenulatum ERR1022356	Bacteria	Actinobacteria	Actinobacteria	Bifidobacteriales	Bifidobacteriaceae	Bifidobacterium	Bifidobacterium pseudocatenulatum	PRJEB10915	SAMEA3545306
ERR1022300	HBC	Collinsella aerofaciens ERR1022300	Bacteria	Actinobacteria	Coriobacteriia	Coriobacteriales	Coriobacteriaceae	Collinsella	Collinsella aerofaciens	PRJEB10915	SAMEA3545250
ERR1022282	HBC	Collinsella aerofaciens ERR1022282	Bacteria	Actinobacteria	Coriobacteriia	Coriobacteriales	Coriobacteriaceae	Collinsella	Collinsella aerofaciens	PRJEB10915	SAMEA3545232
ERR1022416	HBC	Collinsella aerofaciens ERR1022416	Bacteria	Actinobacteria	Coriobacteriia	Coriobacteriales	Coriobacteriaceae	Collinsella	Collinsella aerofaciens	PRJEB10915	SAMEA3545365
ERR1022365	HBC	Enorma massiliensis ERR1022365	Bacteria	Actinobacteria	Coriobacteriia	Coriobacteriales	Coriobacteriaceae	Enorma	Enorma massiliensis	PRJEB10915	SAMEA3545315
ERR1022396	HBC	Bacteroides caccae ERR1022396	Bacteria	Bacteroidetes	Bacteroidia	Bacteroidales	Bacteroidaceae	Bacteroides	Bacteroides caccae	PRJEB10915	SAMEA3545345
ERR1022460	HBC	Bacteroides caccae ERR1022460	Bacteria	Bacteroidetes	Bacteroidia	Bacteroidales	Bacteroidaceae	Bacteroides	Bacteroides caccae	PRJEB10915	SAMEA3545409
ERR1022414	HBC	Bacteroides cellulosilyticus ERR1022414	Bacteria	Bacteroidetes	Bacteroidia	Bacteroidales	Bacteroidaceae	Bacteroides	Bacteroides cellulosilyticus	PRJEB10915	SAMEA3545363
ERR1022362	HBC	Bacteroides faecis ERR1022362	Bacteria	Bacteroidetes	Bacteroidia	Bacteroidales	Bacteroidaceae	Bacteroides	Bacteroides faecis	PRJEB10915	SAMEA3545312
ERR1022298	HBC	Bacteroides finegoldii ERR1022298	Bacteria	Bacteroidetes	Bacteroidia	Bacteroidales	Bacteroidaceae	Bacteroides	Bacteroides finegoldii	PRJEB10915	SAMEA3545248
ERR1022319	HBC	Bacteroides finegoldii ERR1022319	Bacteria	Bacteroidetes	Bacteroidia	Bacteroidales	Bacteroidaceae	Bacteroides	Bacteroides finegoldii	PRJEB10915	SAMEA3545269
ERR1022457	HBC	Bacteroides fragilis ERR1022457	Bacteria	Bacteroidetes	Bacteroidia	Bacteroidales	Bacteroidaceae	Bacteroides	Bacteroides fragilis	PRJEB10915	SAMEA3545406
ERR1022329	HBC	Bacteroides salyersiae ERR1022329	Bacteria	Bacteroidetes	Bacteroidia	Bacteroidales	Bacteroidaceae	Bacteroides	Bacteroides salyersiae	PRJEB10915	SAMEA3545279
ERR1022331	HBC	Bacteroides thetaiotaomicron ERR1022331	Bacteria	Bacteroidetes	Bacteroidia	Bacteroidales	Bacteroidaceae	Bacteroides	Bacteroides thetaiotaomicron	PRJEB10915	SAMEA3545281
ERR1022413	HBC	Bacteroides thetaiotaomicron ERR1022413	Bacteria	Bacteroidetes	Bacteroidia	Bacteroidales	Bacteroidaceae	Bacteroides	Bacteroides thetaiotaomicron	PRJEB10915	SAMEA3545362
ERR1022271	HBC	Bacteroides uniformis ERR1022271	Bacteria	Bacteroidetes	Bacteroidia	Bacteroidales	Bacteroidaceae	Bacteroides	Bacteroides uniformis	PRJEB10915	SAMEA2393087
ERR1022322	HBC	Bacteroides uniformis ERR1022322	Bacteria	Bacteroidetes	Bacteroidia	Bacteroidales	Bacteroidaceae	Bacteroides	Bacteroides uniformis	PRJEB10915	SAMEA3545272
ERR1022360	HBC	Bacteroides uniformis ERR1022360	Bacteria	Bacteroidetes	Bacteroidia	Bacteroidales	Bacteroidaceae	Bacteroides	Bacteroides uniformis	PRJEB10915	SAMEA3545310
ERR1022363	HBC	Bacteroides uniformis ERR1022363	Bacteria	Bacteroidetes	Bacteroidia	Bacteroidales	Bacteroidaceae	Bacteroides	Bacteroides uniformis	PRJEB10915	SAMEA3545313
ERR1022412	HBC	Bacteroides uniformis ERR1022412	Bacteria	Bacteroidetes	Bacteroidia	Bacteroidales	Bacteroidaceae	Bacteroides	Bacteroides uniformis	PRJEB10915	SAMEA3545361
ERR1022358	HBC	Bacteroides vulgatus ERR1022358	Bacteria	Bacteroidetes	Bacteroidia	Bacteroidales	Bacteroidaceae	Bacteroides	Bacteroides vulgatus	PRJEB10915	SAMEA3545308
ERR1022411	HBC	Bacteroides vulgatus ERR1022411	Bacteria	Bacteroidetes	Bacteroidia	Bacteroidales	Bacteroidaceae	Bacteroides	Bacteroides vulgatus	PRJEB10915	SAMEA3545360
ERR1022458	HBC	Bacteroides vulgatus ERR1022458	Bacteria	Bacteroidetes	Bacteroidia	Bacteroidales	Bacteroidaceae	Bacteroides	Bacteroides vulgatus	PRJEB10915	SAMEA3545407
ERR1022359	HBC	Bacteroides nov. ERR1022359	Bacteria	Bacteroidetes	Bacteroidia	Bacteroidales	Bacteroidaceae	Bacteroides		PRJEB10915	SAMEA3545309
ERR1022361	HBC	Bacteroides nov. ERR1022361	Bacteria	Bacteroidetes	Bacteroidia	Bacteroidales	Bacteroidaceae	Bacteroides		PRJEB10915	SAMEA3545311
ERR1022456	HBC	Bacteroides nov. ERR1022456	Bacteria	Bacteroidetes	Bacteroidia	Bacteroidales	Bacteroidaceae	Bacteroides		PRJEB10915	SAMEA3545405
ERR1022281	HBC	Parabacteroides distasonis ERR1022281	Bacteria	Bacteroidetes	Bacteroidia	Bacteroidales	Porphyromonadaceae	Parabacteroides	Parabacteroides distasonis	PRJEB10915	SAMEA3545231
ERR1022415	HBC	Parabacteroides distasonis ERR1022415	Bacteria	Bacteroidetes	Bacteroidia	Bacteroidales	Porphyromonadaceae	Parabacteroides	Parabacteroides distasonis	PRJEB10915	SAMEA3545364
ERR1022462	HBC	Parabacteroides distasonis ERR1022462	Bacteria	Bacteroidetes	Bacteroidia	Bacteroidales	Porphyromonadaceae	Parabacteroides	Parabacteroides distasonis	PRJEB10915	SAMEA3545411
ERR1022364	HBC	Parabacteroides merdae ERR1022364	Bacteria	Bacteroidetes	Bacteroidia	Bacteroidales	Porphyromonadaceae	Parabacteroides	Parabacteroides merdae	PRJEB10915	SAMEA3545314
ERR1022348	HBC	Alistipes onderdonkii ERR1022348	Bacteria	Bacteroidetes	Bacteroidia	Bacteroidales	Rikenellaceae	Alistipes	Alistipes onderdonkii	PRJEB10915	SAMEA3545298
ERR1022461	HBC	Alistipes onderdonkii ERR1022461	Bacteria	Bacteroidetes	Bacteroidia	Bacteroidales	Rikenellaceae	Alistipes	Alistipes onderdonkii	PRJEB10915	SAMEA3545410
ERR1022455	HBC	Christensenellaceae nov. ERR1022455	Bacteria	Firmicutes	Clostridia	Clostridiales	Christensenellaceae			PRJEB10915	SAMEA3545404
ERR1022373	HBC	Clostridiaceae nov. ERR1022373	Bacteria	Firmicutes	Clostridia	Clostridiales	Clostridiaceae			PRJEB10915	SAMEA3545323
ERR1022374	HBC	Sarcina ventriculi ERR1022374	Bacteria	Firmicutes	Clostridia	Clostridiales	Clostridiaceae 1	Sarcina	Sarcina ventriculi	PRJEB10915	SAMEA3545324
ERR1022468	HBC	Sarcina nov. ERR1022468	Bacteria	Firmicutes	Clostridia	Clostridiales	Clostridiaceae 1	Sarcina		PRJEB10915	SAMEA3545417
ERR1022421	HBC	Sarcina nov. ERR1022421	Bacteria	Firmicutes	Clostridia	Clostridiales	Clostridiaceae 1	Sarcina		PRJEB10915	SAMEA3545370
ERR1022285	HBC	Sarcina nov. ERR1022285	Bacteria	Firmicutes	Clostridia	Clostridiales	Clostridiaceae 1	Sarcina		PRJEB10915	SAMEA3545235
ERR1022316	HBC	Sarcina nov. ERR1022316	Bacteria	Firmicutes	Clostridia	Clostridiales	Clostridiaceae 1	Sarcina		PRJEB10915	SAMEA3545266
ERR1022347	HBC	Sarcina nov. ERR1022347	Bacteria	Firmicutes	Clostridia	Clostridiales	Clostridiaceae 1	Sarcina		PRJEB10915	SAMEA3545297
ERR1022371	HBC	Sarcina nov. ERR1022371	Bacteria	Firmicutes	Clostridia	Clostridiales	Clostridiaceae 1	Sarcina		PRJEB10915	SAMEA3545321
ERR1022372	HBC	Sarcina nov. ERR1022372	Bacteria	Firmicutes	Clostridia	Clostridiales	Clostridiaceae 1	Sarcina		PRJEB10915	SAMEA3545322
ERR1022419	HBC	Clostridiales incertae sedis nov. ERR1022419	Bacteria	Firmicutes	Clostridia	Clostridiales	Clostridiales incertae sedis			PRJEB10915	SAMEA3545368
ERR1022334	HBC	Clostridiales incertae sedis nov. ERR1022334	Bacteria	Firmicutes	Clostridia	Clostridiales	Clostridiales incertae sedis			PRJEB10915	SAMEA3545284
ERR1022288	HBC	Anaerostipes hadrus ERR1022288	Bacteria	Firmicutes	Clostridia	Clostridiales	Lachnospiraceae	Anaerostipes	Anaerostipes hadrus	PRJEB10915	SAMEA3545238
ERR1022326	HBC	Anaerostipes hadrus ERR1022326	Bacteria	Firmicutes	Clostridia	Clostridiales	Lachnospiraceae	Anaerostipes	Anaerostipes hadrus	PRJEB10915	SAMEA3545276
ERR1022422	HBC	Anaerostipes hadrus ERR1022422	Bacteria	Firmicutes	Clostridia	Clostridiales	Lachnospiraceae	Anaerostipes	Anaerostipes hadrus	PRJEB10915	SAMEA3545371
ERR1022423	HBC	Anaerostipes hadrus ERR1022423	Bacteria	Firmicutes	Clostridia	Clostridiales	Lachnospiraceae	Anaerostipes	Anaerostipes hadrus	PRJEB10915	SAMEA3545372
ERR1022473	HBC	Anaerostipes hadrus ERR1022473	Bacteria	Firmicutes	Clostridia	Clostridiales	Lachnospiraceae	Anaerostipes	Anaerostipes hadrus	PRJEB10915	SAMEA3545422
ERR1022315	HBC	Blautia hydrogenotrophica ERR1022315	Bacteria	Firmicutes	Clostridia	Clostridiales	Lachnospiraceae	Blautia	Blautia hydrogenotrophica	PRJEB10915	SAMEA3545265
ERR1022379	HBC	Blautia luti ERR1022379	Bacteria	Firmicutes	Clostridia	Clostridiales	Lachnospiraceae	Blautia	Blautia luti	PRJEB10915	SAMEA3545329
ERR1022337	HBC	Blautia luti ERR1022337	Bacteria	Firmicutes	Clostridia	Clostridiales	Lachnospiraceae	Blautia	Blautia luti	PRJEB10915	SAMEA3545287
ERR1022471	HBC	Blautia luti ERR1022471	Bacteria	Firmicutes	Clostridia	Clostridiales	Lachnospiraceae	Blautia	Blautia luti	PRJEB10915	SAMEA3545420
ERR1022296	HBC	Blautia wexlerae ERR1022296	Bacteria	Firmicutes	Clostridia	Clostridiales	Lachnospiraceae	Blautia	Blautia wexlerae	PRJEB10915	SAMEA3545246
ERR1022377	HBC	Blautia wexlerae ERR1022377	Bacteria	Firmicutes	Clostridia	Clostridiales	Lachnospiraceae	Blautia	Blautia wexlerae	PRJEB10915	SAMEA3545327
ERR1022338	HBC	Blautia nov. ERR1022338	Bacteria	Firmicutes	Clostridia	Clostridiales	Lachnospiraceae	Blautia		PRJEB10915	SAMEA3545288
ERR1022426	HBC	Blautia nov. ERR1022426	Bacteria	Firmicutes	Clostridia	Clostridiales	Lachnospiraceae	Blautia		PRJEB10915	SAMEA3545375
ERR1022294	HBC	Blautia nov. ERR1022294	Bacteria	Firmicutes	Clostridia	Clostridiales	Lachnospiraceae	Blautia		PRJEB10915	SAMEA3545244
ERR1022378	HBC	Blautia nov. ERR1022378	Bacteria	Firmicutes	Clostridia	Clostridiales	Lachnospiraceae	Blautia		PRJEB10915	SAMEA3545328
ERR1022302	HBC	Blautia nov. ERR1022302	Bacteria	Firmicutes	Clostridia	Clostridiales	Lachnospiraceae	Blautia		PRJEB10915	SAMEA3545252
ERR1022306	HBC	Blautia nov. ERR1022306	Bacteria	Firmicutes	Clostridia	Clostridiales	Lachnospiraceae	Blautia		PRJEB10915	SAMEA3545256
ERR1022275	HBC	Blautia nov. ERR1022275	Bacteria	Firmicutes	Clostridia	Clostridiales	Lachnospiraceae	Blautia		PRJEB10915	SAMEA2393092
ERR1022295	HBC	Blautia nov. ERR1022295	Bacteria	Firmicutes	Clostridia	Clostridiales	Lachnospiraceae	Blautia		PRJEB10915	SAMEA3545245
ERR1022339	HBC	Blautia nov. ERR1022339	Bacteria	Firmicutes	Clostridia	Clostridiales	Lachnospiraceae	Blautia		PRJEB10915	SAMEA3545289
ERR1022340	HBC	Blautia nov. ERR1022340	Bacteria	Firmicutes	Clostridia	Clostridiales	Lachnospiraceae	Blautia		PRJEB10915	SAMEA3545290
ERR1022435	HBC	Blautia nov. ERR1022435	Bacteria	Firmicutes	Clostridia	Clostridiales	Lachnospiraceae	Blautia		PRJEB10915	SAMEA3545384
ERR1022424	HBC	Blautia nov. ERR1022424	Bacteria	Firmicutes	Clostridia	Clostridiales	Lachnospiraceae	Blautia		PRJEB10915	SAMEA3545373
ERR1022278	HBC	Coprococcus nov. ERR1022278	Bacteria	Firmicutes	Clostridia	Clostridiales	Lachnospiraceae	Coprococcus		PRJEB10915	SAMEA3545228
ERR1022301	HBC	Coprococcus eutactus ERR1022301	Bacteria	Firmicutes	Clostridia	Clostridiales	Lachnospiraceae	Coprococcus 2	Coprococcus eutactus	PRJEB10915	SAMEA3545251
ERR1022287	HBC	Coprococcus eutactus ERR1022287	Bacteria	Firmicutes	Clostridia	Clostridiales	Lachnospiraceae	Coprococcus 2	Coprococcus eutactus	PRJEB10915	SAMEA3545237
ERR1022346	HBC	Coprococcus eutactus ERR1022346	Bacteria	Firmicutes	Clostridia	Clostridiales	Lachnospiraceae	Coprococcus 2	Coprococcus eutactus	PRJEB10915	SAMEA3545296
ERR1022477	HBC	Coprococcus eutactus ERR1022477	Bacteria	Firmicutes	Clostridia	Clostridiales	Lachnospiraceae	Coprococcus 2	Coprococcus eutactus	PRJEB10915	SAMEA3545426
ERR1022290	HBC	Coprococcus comes ERR1022290	Bacteria	Firmicutes	Clostridia	Clostridiales	Lachnospiraceae	Coprococcus 3	Coprococcus comes	PRJEB10915	SAMEA3545240
ERR1022354	HBC	Coprococcus comes ERR1022354	Bacteria	Firmicutes	Clostridia	Clostridiales	Lachnospiraceae	Coprococcus 3	Coprococcus comes	PRJEB10915	SAMEA3545304
ERR1022382	HBC	Coprococcus comes ERR1022382	Bacteria	Firmicutes	Clostridia	Clostridiales	Lachnospiraceae	Coprococcus 3	Coprococcus comes	PRJEB10915	SAMEA3545332
ERR1022427	HBC	Coprococcus comes ERR1022427	Bacteria	Firmicutes	Clostridia	Clostridiales	Lachnospiraceae	Coprococcus 3	Coprococcus comes	PRJEB10915	SAMEA3545376
ERR1022476	HBC	Coprococcus comes ERR1022476	Bacteria	Firmicutes	Clostridia	Clostridiales	Lachnospiraceae	Coprococcus 3	Coprococcus comes	PRJEB10915	SAMEA3545425
ERR1022384	HBC	Dorea formicigenerans ERR1022384	Bacteria	Firmicutes	Clostridia	Clostridiales	Lachnospiraceae	Dorea	Dorea formicigenerans	PRJEB10915	SAMEA3545334
ERR1022309	HBC	Dorea longicatena ERR1022309	Bacteria	Firmicutes	Clostridia	Clostridiales	Lachnospiraceae	Dorea	Dorea longicatena	PRJEB10915	SAMEA3545259
ERR1022324	HBC	Dorea longicatena ERR1022324	Bacteria	Firmicutes	Clostridia	Clostridiales	Lachnospiraceae	Dorea	Dorea longicatena	PRJEB10915	SAMEA3545274
ERR1022428	HBC	Dorea longicatena ERR1022428	Bacteria	Firmicutes	Clostridia	Clostridiales	Lachnospiraceae	Dorea	Dorea longicatena	PRJEB10915	SAMEA3545377
ERR1022475	HBC	Dorea longicatena ERR1022475	Bacteria	Firmicutes	Clostridia	Clostridiales	Lachnospiraceae	Dorea	Dorea longicatena	PRJEB10915	SAMEA3545424
ERR1022439	HBC	Eisenbergiella tayi ERR1022439	Bacteria	Firmicutes	Clostridia	Clostridiales	Lachnospiraceae	Eisenbergiella	Eisenbergiella tayi	PRJEB10915	SAMEA3545388
ERR1022437	HBC	Fusicatenibacter saccharivorans ERR1022437	Bacteria	Firmicutes	Clostridia	Clostridiales	Lachnospiraceae	Fusicatenibacter	Fusicatenibacter saccharivorans	PRJEB10915	SAMEA3545386
ERR1022400	HBC	Fusicatenibacter saccharivorans ERR1022400	Bacteria	Firmicutes	Clostridia	Clostridiales	Lachnospiraceae	Fusicatenibacter	Fusicatenibacter saccharivorans	PRJEB10915	SAMEA3545349
ERR1022307	HBC	Fusicatenibacter saccharivorans ERR1022307	Bacteria	Firmicutes	Clostridia	Clostridiales	Lachnospiraceae	Fusicatenibacter	Fusicatenibacter saccharivorans	PRJEB10915	SAMEA3545257
ERR1022432	HBC	Ruminococcus faecis ERR1022432	Bacteria	Firmicutes	Clostridia	Clostridiales	Lachnospiraceae	Lachnoclostridium	Ruminococcus faecis	PRJEB10915	SAMEA3545381
ERR1022310	HBC	Ruminococcus gnavus ERR1022310	Bacteria	Firmicutes	Clostridia	Clostridiales	Lachnospiraceae	Lachnoclostridium	Ruminococcus gnavus	PRJEB10915	SAMEA3545260
ERR1022291	HBC	Ruminococcus torques ERR1022291	Bacteria	Firmicutes	Clostridia	Clostridiales	Lachnospiraceae	Lachnoclostridium	Ruminococcus torques	PRJEB10915	SAMEA3545241
ERR1022304	HBC	Ruminococcus torques ERR1022304	Bacteria	Firmicutes	Clostridia	Clostridiales	Lachnospiraceae	Lachnoclostridium	Ruminococcus torques	PRJEB10915	SAMEA3545254
ERR1022325	HBC	Ruminococcus torques ERR1022325	Bacteria	Firmicutes	Clostridia	Clostridiales	Lachnospiraceae	Lachnoclostridium	Ruminococcus torques	PRJEB10915	SAMEA3545275
ERR1022357	HBC	Ruminococcus torques ERR1022357	Bacteria	Firmicutes	Clostridia	Clostridiales	Lachnospiraceae	Lachnoclostridium	Ruminococcus torques	PRJEB10915	SAMEA3545307
ERR1022430	HBC	Lachnoclostridium nov. ERR1022430	Bacteria	Firmicutes	Clostridia	Clostridiales	Lachnospiraceae	Lachnoclostridium		PRJEB10915	SAMEA3545379
ERR1022388	HBC	Lachnoclostridium nov. ERR1022388	Bacteria	Firmicutes	Clostridia	Clostridiales	Lachnospiraceae	Lachnoclostridium		PRJEB10915	SAMEA3545338
ERR1022434	HBC	Lachnoclostridium nov. ERR1022434	Bacteria	Firmicutes	Clostridia	Clostridiales	Lachnospiraceae	Lachnoclostridium		PRJEB10915	SAMEA3545383
ERR1022387	HBC	Lachnoclostridium nov. ERR1022387	Bacteria	Firmicutes	Clostridia	Clostridiales	Lachnospiraceae	Lachnoclostridium		PRJEB10915	SAMEA3545337
ERR1022273	HBC	Lachnoclostridium nov. ERR1022273	Bacteria	Firmicutes	Clostridia	Clostridiales	Lachnospiraceae	Lachnoclostridium		PRJEB10915	SAMEA2393090
ERR1022405	HBC	Lachnoclostridium nov. ERR1022405	Bacteria	Firmicutes	Clostridia	Clostridiales	Lachnospiraceae	Lachnoclostridium		PRJEB10915	SAMEA3545354
ERR1022276	HBC	Lachnoclostridium nov. ERR1022276	Bacteria	Firmicutes	Clostridia	Clostridiales	Lachnospiraceae	Lachnoclostridium		PRJEB10915	SAMEA3545226
ERR1022305	HBC	Lachnoclostridium nov. ERR1022305	Bacteria	Firmicutes	Clostridia	Clostridiales	Lachnospiraceae	Lachnoclostridium		PRJEB10915	SAMEA3545255
ERR1022392	HBC	Lachnoclostridium nov. ERR1022392	Bacteria	Firmicutes	Clostridia	Clostridiales	Lachnospiraceae	Lachnoclostridium		PRJEB10915	SAMEA3545342
ERR1022401	HBC	Lachnospira pectinoschiza ERR1022401	Bacteria	Firmicutes	Clostridia	Clostridiales	Lachnospiraceae	Lachnospira	Lachnospira pectinoschiza	PRJEB10915	SAMEA3545350
ERR1022352	HBC	Lachnospira pectinoschiza ERR1022352	Bacteria	Firmicutes	Clostridia	Clostridiales	Lachnospiraceae	Lachnospira	Lachnospira pectinoschiza	PRJEB10915	SAMEA3545302
ERR1022391	HBC	Lachnospira nov. ERR1022391	Bacteria	Firmicutes	Clostridia	Clostridiales	Lachnospiraceae	Lachnospira		PRJEB10915	SAMEA3545341
ERR1022394	HBC	Lachnospira nov. ERR1022394	Bacteria	Firmicutes	Clostridia	Clostridiales	Lachnospiraceae	Lachnospira		PRJEB10915	SAMEA3545343
ERR1022318	HBC	Eubacterium rectale ERR1022318	Bacteria	Firmicutes	Clostridia	Clostridiales	Lachnospiraceae	Pseudobutyrivibrio	Eubacterium rectale	PRJEB10915	SAMEA3545268
ERR1022399	HBC	Eubacterium rectale ERR1022399	Bacteria	Firmicutes	Clostridia	Clostridiales	Lachnospiraceae	Pseudobutyrivibrio	Eubacterium rectale	PRJEB10915	SAMEA3545348
ERR1022482	HBC	Eubacterium rectale ERR1022482	Bacteria	Firmicutes	Clostridia	Clostridiales	Lachnospiraceae	Pseudobutyrivibrio	Eubacterium rectale	PRJEB10915	SAMEA3545431
ERR1022349	HBC	Eubacterium ramulus ERR1022349	Bacteria	Firmicutes	Clostridia	Clostridiales	Lachnospiraceae	Roseburia	Eubacterium ramulus	PRJEB10915	SAMEA3545299
ERR1022321	HBC	Roseburia faecis ERR1022321	Bacteria	Firmicutes	Clostridia	Clostridiales	Lachnospiraceae	Roseburia	Roseburia faecis	PRJEB10915	SAMEA3545271
ERR1022474	HBC	Roseburia intestinalis ERR1022474	Bacteria	Firmicutes	Clostridia	Clostridiales	Lachnospiraceae	Roseburia	Roseburia intestinalis	PRJEB10915	SAMEA3545423
ERR1022345	HBC	Roseburia inulinivorans ERR1022345	Bacteria	Firmicutes	Clostridia	Clostridiales	Lachnospiraceae	Roseburia	Roseburia inulinivorans	PRJEB10915	SAMEA3545295
ERR1022293	HBC	Roseburia inulinivorans ERR1022293	Bacteria	Firmicutes	Clostridia	Clostridiales	Lachnospiraceae	Roseburia	Roseburia inulinivorans	PRJEB10915	SAMEA3545243
ERR1022344	HBC	Roseburia nov. ERR1022344	Bacteria	Firmicutes	Clostridia	Clostridiales	Lachnospiraceae	Roseburia		PRJEB10915	SAMEA3545294
ERR1022389	HBC	Lachnospiraceae nov. ERR1022389	Bacteria	Firmicutes	Clostridia	Clostridiales	Lachnospiraceae			PRJEB10915	SAMEA3545339
ERR1022308	HBC	Lachnospiraceae nov. ERR1022308	Bacteria	Firmicutes	Clostridia	Clostridiales	Lachnospiraceae			PRJEB10915	SAMEA3545258
ERR1022277	HBC	Lachnospiraceae nov. ERR1022277	Bacteria	Firmicutes	Clostridia	Clostridiales	Lachnospiraceae			PRJEB10915	SAMEA3545227
ERR1022402	HBC	Lachnospiraceae nov. ERR1022402	Bacteria	Firmicutes	Clostridia	Clostridiales	Lachnospiraceae			PRJEB10915	SAMEA3545351
ERR1022433	HBC	Lachnospiraceae nov. ERR1022433	Bacteria	Firmicutes	Clostridia	Clostridiales	Lachnospiraceae			PRJEB10915	SAMEA3545382
ERR1022436	HBC	Lachnospiraceae nov. ERR1022436	Bacteria	Firmicutes	Clostridia	Clostridiales	Lachnospiraceae			PRJEB10915	SAMEA3545385
ERR1022431	HBC	Lachnospiraceae nov. ERR1022431	Bacteria	Firmicutes	Clostridia	Clostridiales	Lachnospiraceae			PRJEB10915	SAMEA3545380
ERR1022274	HBC	Lachnospiraceae nov. ERR1022274	Bacteria	Firmicutes	Clostridia	Clostridiales	Lachnospiraceae			PRJEB10915	SAMEA2393091
ERR1022390	HBC	Lachnospiraceae nov. ERR1022390	Bacteria	Firmicutes	Clostridia	Clostridiales	Lachnospiraceae			PRJEB10915	SAMEA3545340
ERR1022481	HBC	Lachnospiraceae nov. ERR1022481	Bacteria	Firmicutes	Clostridia	Clostridiales	Lachnospiraceae			PRJEB10915	SAMEA3545430
ERR1022386	HBC	Lachnospiraceae nov. ERR1022386	Bacteria	Firmicutes	Clostridia	Clostridiales	Lachnospiraceae			PRJEB10915	SAMEA3545336
ERR1022342	HBC	Lachnospiraceae nov. ERR1022342	Bacteria	Firmicutes	Clostridia	Clostridiales	Lachnospiraceae			PRJEB10915	SAMEA3545292
ERR1022341	HBC	Lachnospiraceae nov. ERR1022341	Bacteria	Firmicutes	Clostridia	Clostridiales	Lachnospiraceae			PRJEB10915	SAMEA3545291
ERR1022289	HBC	Lachnospiraceae nov. ERR1022289	Bacteria	Firmicutes	Clostridia	Clostridiales	Lachnospiraceae			PRJEB10915	SAMEA3545239
ERR1022343	HBC	Lachnospiraceae nov. ERR1022343	Bacteria	Firmicutes	Clostridia	Clostridiales	Lachnospiraceae			PRJEB10915	SAMEA3545293
ERR1022272	HBC	Lachnospiraceae nov. ERR1022272	Bacteria	Firmicutes	Clostridia	Clostridiales	Lachnospiraceae			PRJEB10915	SAMEA2393089
ERR1022303	HBC	Lachnospiraceae nov. ERR1022303	Bacteria	Firmicutes	Clostridia	Clostridiales	Lachnospiraceae			PRJEB10915	SAMEA3545253
ERR1022351	HBC	Lachnospiraceae nov. ERR1022351	Bacteria	Firmicutes	Clostridia	Clostridiales	Lachnospiraceae			PRJEB10915	SAMEA3545301
ERR1022353	HBC	Lachnospiraceae nov. ERR1022353	Bacteria	Firmicutes	Clostridia	Clostridiales	Lachnospiraceae			PRJEB10915	SAMEA3545303
ERR1022380	HBC	Lachnospiraceae nov. ERR1022380	Bacteria	Firmicutes	Clostridia	Clostridiales	Lachnospiraceae			PRJEB10915	SAMEA3545330
ERR1022381	HBC	Lachnospiraceae nov. ERR1022381	Bacteria	Firmicutes	Clostridia	Clostridiales	Lachnospiraceae			PRJEB10915	SAMEA3545331
ERR1022429	HBC	Lachnospiraceae nov. ERR1022429	Bacteria	Firmicutes	Clostridia	Clostridiales	Lachnospiraceae			PRJEB10915	SAMEA3545378
ERR1022398	HBC	Lachnospiraceae nov. ERR1022398	Bacteria	Firmicutes	Clostridia	Clostridiales	Lachnospiraceae			PRJEB10915	SAMEA3545347
ERR1022478	HBC	Lachnospiraceae nov. ERR1022478	Bacteria	Firmicutes	Clostridia	Clostridiales	Lachnospiraceae			PRJEB10915	SAMEA3545427
ERR1022480	HBC	Lachnospiraceae nov. ERR1022480	Bacteria	Firmicutes	Clostridia	Clostridiales	Lachnospiraceae			PRJEB10915	SAMEA3545429
ERR1022395	HBC	Intestinibacter bartlettii ERR1022395	Bacteria	Firmicutes	Clostridia	Clostridiales	Peptostreptococcaceae	Intestinibacter	Intestinibacter bartlettii	PRJEB10915	SAMEA3545344
ERR1022418	HBC	Intestinibacter bartlettii ERR1022418	Bacteria	Firmicutes	Clostridia	Clostridiales	Peptostreptococcaceae	Intestinibacter	Intestinibacter bartlettii	PRJEB10915	SAMEA3545367
ERR1022465	HBC	Romboutsia nov. ERR1022465	Bacteria	Firmicutes	Clostridia	Clostridiales	Peptostreptococcaceae	Romboutsia		PRJEB10915	SAMEA3545414
ERR1022375	HBC	Romboutsia nov. ERR1022375	Bacteria	Firmicutes	Clostridia	Clostridiales	Peptostreptococcaceae	Romboutsia		PRJEB10915	SAMEA3545325
ERR1022466	HBC	Romboutsia nov. ERR1022466	Bacteria	Firmicutes	Clostridia	Clostridiales	Peptostreptococcaceae	Romboutsia		PRJEB10915	SAMEA3545415
ERR1022453	HBC	Anaerotruncus colihominis ERR1022453	Bacteria	Firmicutes	Clostridia	Clostridiales	Ruminococcaceae	Anaerotruncus	Anaerotruncus colihominis	PRJEB10915	SAMEA3545402
ERR1022328	HBC	Faecalibacterium cf ERR1022328	Bacteria	Firmicutes	Clostridia	Clostridiales	Ruminococcaceae	Faecalibacterium	Faecalibacterium cf	PRJEB10915	SAMEA3545278
ERR1022279	HBC	Faecalibacterium prausnitzii ERR1022279	Bacteria	Firmicutes	Clostridia	Clostridiales	Ruminococcaceae	Faecalibacterium	Faecalibacterium prausnitzii	PRJEB10915	SAMEA3545229
ERR1022327	HBC	Faecalibacterium prausnitzii ERR1022327	Bacteria	Firmicutes	Clostridia	Clostridiales	Ruminococcaceae	Faecalibacterium	Faecalibacterium prausnitzii	PRJEB10915	SAMEA3545277
ERR1022484	HBC	Faecalibacterium prausnitzii ERR1022484	Bacteria	Firmicutes	Clostridia	Clostridiales	Ruminococcaceae	Faecalibacterium	Faecalibacterium prausnitzii	PRJEB10915	SAMEA3545433
ERR1022446	HBC	Flavonifractor plautii ERR1022446	Bacteria	Firmicutes	Clostridia	Clostridiales	Ruminococcaceae	Flavonifractor	Flavonifractor plautii	PRJEB10915	SAMEA3545395
ERR1022450	HBC	Intestinimonas butyriciproducens ERR1022450	Bacteria	Firmicutes	Clostridia	Clostridiales	Ruminococcaceae	Intestinimonas	Intestinimonas butyriciproducens	PRJEB10915	SAMEA3545399
ERR1022454	HBC	Intestinimonas nov. ERR1022454	Bacteria	Firmicutes	Clostridia	Clostridiales	Ruminococcaceae	Intestinimonas		PRJEB10915	SAMEA3545403
ERR1022355	HBC	Oscillibacter nov. ERR1022355	Bacteria	Firmicutes	Clostridia	Clostridiales	Ruminococcaceae	Oscillibacter		PRJEB10915	SAMEA3545305
ERR1022407	HBC	Oscillibacter nov. ERR1022407	Bacteria	Firmicutes	Clostridia	Clostridiales	Ruminococcaceae	Oscillibacter		PRJEB10915	SAMEA3545356
ERR1022447	HBC	Pseudoflavonifractor capillosus ERR1022447	Bacteria	Firmicutes	Clostridia	Clostridiales	Ruminococcaceae	Pseudoflavonifractor	Pseudoflavonifractor capillosus	PRJEB10915	SAMEA3545396
ERR1022440	HBC	Ruminiclostridium nov. ERR1022440	Bacteria	Firmicutes	Clostridia	Clostridiales	Ruminococcaceae	Ruminiclostridium		PRJEB10915	SAMEA3545389
ERR1022441	HBC	Ruminiclostridium nov. ERR1022441	Bacteria	Firmicutes	Clostridia	Clostridiales	Ruminococcaceae	Ruminiclostridium		PRJEB10915	SAMEA3545390
ERR1022408	HBC	Ruminococcus bicirculans ERR1022408	Bacteria	Firmicutes	Clostridia	Clostridiales	Ruminococcaceae	Ruminococcus 1	Ruminococcus bicirculans	PRJEB10915	SAMEA3545357
ERR1022350	HBC	Ruminococcus bicirculans ERR1022350	Bacteria	Firmicutes	Clostridia	Clostridiales	Ruminococcaceae	Ruminococcus 1	Ruminococcus bicirculans	PRJEB10915	SAMEA3545300
ERR1022485	HBC	Ruminococcus bicirculans ERR1022485	Bacteria	Firmicutes	Clostridia	Clostridiales	Ruminococcaceae	Ruminococcus 1	Ruminococcus bicirculans	PRJEB10915	SAMEA3545434
ERR1022486	HBC	Ruminococcus bromii ERR1022486	Bacteria	Firmicutes	Clostridia	Clostridiales	Ruminococcaceae	Ruminococcus 2	Ruminococcus bromii	PRJEB10915	SAMEA3545435
ERR1022448	HBC	Ruminococcaceae nov. ERR1022448	Bacteria	Firmicutes	Clostridia	Clostridiales	Ruminococcaceae			PRJEB10915	SAMEA3545397
ERR1022336	HBC	Ruminococcaceae nov. ERR1022336	Bacteria	Firmicutes	Clostridia	Clostridiales	Ruminococcaceae			PRJEB10915	SAMEA3545286
ERR1022452	HBC	Ruminococcaceae nov. ERR1022452	Bacteria	Firmicutes	Clostridia	Clostridiales	Ruminococcaceae			PRJEB10915	SAMEA3545401
ERR1022483	HBC	Ruminococcaceae nov. ERR1022483	Bacteria	Firmicutes	Clostridia	Clostridiales	Ruminococcaceae			PRJEB10915	SAMEA3545432
ERR1022443	HBC	Ruminococcaceae nov. ERR1022443	Bacteria	Firmicutes	Clostridia	Clostridiales	Ruminococcaceae			PRJEB10915	SAMEA3545392
ERR1022311	HBC	Ruminococcaceae nov. ERR1022311	Bacteria	Firmicutes	Clostridia	Clostridiales	Ruminococcaceae			PRJEB10915	SAMEA3545261
ERR1022449	HBC	Ruminococcaceae nov. ERR1022449	Bacteria	Firmicutes	Clostridia	Clostridiales	Ruminococcaceae			PRJEB10915	SAMEA3545398
ERR1022299	HBC	Ruminococcaceae nov. ERR1022299	Bacteria	Firmicutes	Clostridia	Clostridiales	Ruminococcaceae			PRJEB10915	SAMEA3545249
ERR1022313	HBC	Ruminococcaceae nov. ERR1022313	Bacteria	Firmicutes	Clostridia	Clostridiales	Ruminococcaceae			PRJEB10915	SAMEA3545263
ERR1022317	HBC	Ruminococcaceae nov. ERR1022317	Bacteria	Firmicutes	Clostridia	Clostridiales	Ruminococcaceae			PRJEB10915	SAMEA3545267
ERR1022445	HBC	Ruminococcaceae nov. ERR1022445	Bacteria	Firmicutes	Clostridia	Clostridiales	Ruminococcaceae			PRJEB10915	SAMEA3545394
ERR1022409	HBC	Ruminococcaceae nov. ERR1022409	Bacteria	Firmicutes	Clostridia	Clostridiales	Ruminococcaceae			PRJEB10915	SAMEA3545358
ERR1022451	HBC	Ruminococcaceae nov. ERR1022451	Bacteria	Firmicutes	Clostridia	Clostridiales	Ruminococcaceae			PRJEB10915	SAMEA3545400
ERR1022442	HBC	Ruminococcaceae nov. ERR1022442	Bacteria	Firmicutes	Clostridia	Clostridiales	Ruminococcaceae			PRJEB10915	SAMEA3545391
ERR1022323	HBC	Turicibacter sanguinis ERR1022323	Bacteria	Firmicutes	Erysipelotrichia	Erysipelotrichales	Erysipelotrichaceae	Turicibacter	Turicibacter sanguinis	PRJEB10915	SAMEA3545273
ERR1022280	HBC	Turicibacter sanguinis ERR1022280	Bacteria	Firmicutes	Erysipelotrichia	Erysipelotrichales	Erysipelotrichaceae	Turicibacter	Turicibacter sanguinis	PRJEB10915	SAMEA3545230
ERR1022367	HBC	Turicibacter sanguinis ERR1022367	Bacteria	Firmicutes	Erysipelotrichia	Erysipelotrichales	Erysipelotrichaceae	Turicibacter	Turicibacter sanguinis	PRJEB10915	SAMEA3545317
ERR1022463	HBC	Turicibacter sanguinis ERR1022463	Bacteria	Firmicutes	Erysipelotrichia	Erysipelotrichales	Erysipelotrichaceae	Turicibacter	Turicibacter sanguinis	PRJEB10915	SAMEA3545412
ERR1022368	HBC	Erysipelotrichaceae nov. ERR1022368	Bacteria	Firmicutes	Erysipelotrichia	Erysipelotrichales	Erysipelotrichaceae			PRJEB10915	SAMEA3545318
ERR1022464	HBC	Erysipelotrichaceae nov. ERR1022464	Bacteria	Firmicutes	Erysipelotrichia	Erysipelotrichales	Erysipelotrichaceae			PRJEB10915	SAMEA3545413
ERR1022332	HBC	Erysipelotrichaceae nov. ERR1022332	Bacteria	Firmicutes	Erysipelotrichia	Erysipelotrichales	Erysipelotrichaceae			PRJEB10915	SAMEA3545282
ERR1022333	HBC	Erysipelotrichaceae nov. ERR1022333	Bacteria	Firmicutes	Erysipelotrichia	Erysipelotrichales	Erysipelotrichaceae			PRJEB10915	SAMEA3545283
ERR1022369	HBC	Erysipelotrichaceae nov. ERR1022369	Bacteria	Firmicutes	Erysipelotrichia	Erysipelotrichales	Erysipelotrichaceae			PRJEB10915	SAMEA3545319
ERR1022417	HBC	Erysipelotrichaceae nov. ERR1022417	Bacteria	Firmicutes	Erysipelotrichia	Erysipelotrichales	Erysipelotrichaceae			PRJEB10915	SAMEA3545366
ERR1022370	HBC	Megasphaera nov. ERR1022370	Bacteria	Firmicutes	Negativicutes	Selenomonadales	Veillonellaceae	Megasphaera		PRJEB10915	SAMEA3545320
ERR1022286	HBC	Mitsuokella jalaludinii ERR1022286	Bacteria	Firmicutes	Negativicutes	Selenomonadales	Veillonellaceae	Mitsuokella	Mitsuokella jalaludinii	PRJEB10915	SAMEA3545236
ERR832496	HBC	Proteus mirabilis ERR832496	Bacteria	Proteobacteria	Gammaproteobacteria	Enterobacteriales	Enterobacteriaceae	Proteus	Proteus mirabilis

## Sheet: Bacterial_genomes_plant_dataset
Run	Genomic reads BioProject ID	HOST	host_tissue_sampled	Organism	strain	Genome BioProject ID
SRR29775172	PRJNA1131834	Arabidopsis thaliana Col-0	Root	Pseudomonas sp. 01L31	01L31	PRJNA1139421
SRR29775171	PRJNA1131834	Arabidopsis thaliana Col-0	Root	Cupriavidus sp. 01L310	01L310	PRJNA1139421
SRR29774841	PRJNA1131834	Arabidopsis thaliana Col-0	Root	Pseudomonas sp. 01L33	01L33	PRJNA1139421
SRR29775177	PRJNA1131834	Arabidopsis thaliana Col-0	Root	Pseudomonas sp. 01L34	01L34	PRJNA1139421
SRR29774939	PRJNA1131834	Arabidopsis thaliana Col-0	Root	Stenotrophomonas sp. 01L37	01L37	PRJNA1139421
SRR29774881	PRJNA1131834	Arabidopsis thaliana Col-0	Root	Stenotrophomonas sp. 01L38	01L38	PRJNA1139421
SRR29774870	PRJNA1131834	Arabidopsis thaliana Col-0	Root	Cupriavidus sp. 01L41	01L41	PRJNA1139421
SRR29774859	PRJNA1131834	Arabidopsis thaliana Col-0	Root	Rhizobium sp. 01L410	01L410	PRJNA1139421
SRR29775035	PRJNA1131834	Arabidopsis thaliana Col-0	Root	Pseudomonas sp. 01L411	01L411	PRJNA1139421
SRR29775024	PRJNA1131834	Arabidopsis thaliana Col-0	Root	Cupriavidus sp. 01L412	01L412	PRJNA1139421
SRR29775170	PRJNA1131834	Arabidopsis thaliana Col-0	Root	Cupriavidus sp. 01L414	01L414	PRJNA1139421
SRR29775004	PRJNA1131834	Arabidopsis thaliana Col-0	Root	Cupriavidus sp. 01L415	01L415	PRJNA1139421
SRR29774993	PRJNA1131834	Arabidopsis thaliana Col-0	Root	Pedobacter sp. 01L416	01L416	PRJNA1139421
SRR29774982	PRJNA1131834	Arabidopsis thaliana Col-0	Root	Paenibacillus sp. 01L418	01L418	PRJNA1139421
SRR29775158	PRJNA1131834	Arabidopsis thaliana Col-0	Root	Rhizobium sp. 01L419	01L419	PRJNA1139421
SRR29775147	PRJNA1131834	Arabidopsis thaliana Col-0	Root	Arthrobacter sp. 01L42	01L42	PRJNA1139421
SRR29774981	PRJNA1131834	Arabidopsis thaliana Col-0	Root	Chitinophaga sp. 01L420	01L420	PRJNA1139421
SRR29774970	PRJNA1131834	Arabidopsis thaliana Col-0	Root	Caulobacter sp. 01L422	01L422	PRJNA1139421
SRR29774959	PRJNA1131834	Arabidopsis thaliana Col-0	Root	Dyella sp. 01L423	01L423	PRJNA1139421
SRR29774852	PRJNA1131834	Arabidopsis thaliana Col-0	Root	Cupriavidus sp. 01L43	01L43	PRJNA1139421
SRR29774840	PRJNA1131834	Arabidopsis thaliana Col-0	Root	Cupriavidus sp. 01L45	01L45	PRJNA1139421
SRR29775276	PRJNA1131834	Arabidopsis thaliana Col-0	Root	Cupriavidus sp. 01L46	01L46	PRJNA1139421
SRR29775233	PRJNA1131834	Arabidopsis thaliana Col-0	Root	Stenotrophomonas sp. 01L47	01L47	PRJNA1139421
SRR29775222	PRJNA1131834	Arabidopsis thaliana Col-0	Root	Cupriavidus sp. 01L49	01L49	PRJNA1139421
SRR29775211	PRJNA1131834	Arabidopsis thaliana Col-0	Root	Caulobacter sp. 01L49_2	01L49_2	PRJNA1139421
SRR29775132	PRJNA1131834	Arabidopsis thaliana Col-0	Root	Pedobacter sp. 01N310	01N310	PRJNA1139421
SRR29775121	PRJNA1131834	Arabidopsis thaliana Col-0	Root	Pseudomonas sp. 01N33	01N33	PRJNA1139421
SRR29775110	PRJNA1131834	Arabidopsis thaliana Col-0	Root	Brevundimonas sp. 01N35	01N35	PRJNA1139421
SRR29775199	PRJNA1131834	Arabidopsis thaliana Col-0	Root	Dyella sp. 01N36	01N36	PRJNA1139421
SRR29775188	PRJNA1131834	Arabidopsis thaliana Col-0	Root	Achromobacter sp. 01N37	01N37	PRJNA1139421
SRR29775176	PRJNA1131834	Arabidopsis thaliana Col-0	Root	Dyella sp. 01N38	01N38	PRJNA1139421
SRR29775261	PRJNA1131834	Arabidopsis thaliana Col-0	Root	Massilia sp. 01N410	01N410	PRJNA1139421
SRR29775250	PRJNA1131834	Arabidopsis thaliana Col-0	Root	Cupriavidus sp. 01N412	01N412	PRJNA1139421
SRR29775239	PRJNA1131834	Arabidopsis thaliana Col-0	Root	Pedobacter sp. 01N416	01N416	PRJNA1139421
SRR29775096	PRJNA1131834	Arabidopsis thaliana Col-0	Root	Massilia sp. 01N417	01N417	PRJNA1139421
SRR29775085	PRJNA1131834	Arabidopsis thaliana Col-0	Root	Variovorax sp. 01N418	01N418	PRJNA1139421
SRR29775074	PRJNA1131834	Arabidopsis thaliana Col-0	Root	Bosea sp. (in: a-proteobacteria)	01N418_2	PRJNA1139421
SRR29775063	PRJNA1131834	Arabidopsis thaliana Col-0	Root	Cupriavidus sp. 01N419	01N419	PRJNA1139421
SRR29775052	PRJNA1131834	Arabidopsis thaliana Col-0	Root	Bacillus sp. (in: firmicutes)	01N42_2	PRJNA1139421
SRR29775041	PRJNA1131834	Arabidopsis thaliana Col-0	Root	Pseudomonas sp. 01N42_3	01N42_3	PRJNA1139421
SRR29774938	PRJNA1131834	Arabidopsis thaliana Col-0	Root	Stenotrophomonas sp. 01N422	01N422	PRJNA1139421
SRR29774927	PRJNA1131834	Arabidopsis thaliana Col-0	Root	Pedobacter sp. 01N423	01N423	PRJNA1139421
SRR29774916	PRJNA1131834	Arabidopsis thaliana Col-0	Root	Rhizobium sp. 01N424	01N424	PRJNA1139421
SRR29774905	PRJNA1131834	Arabidopsis thaliana Col-0	Root	Variovorax sp. 01N425	01N425	PRJNA1139421
SRR29774894	PRJNA1131834	Arabidopsis thaliana Col-0	Root	Caulobacter sp. 01N427	01N427	PRJNA1139421
SRR29774886	PRJNA1131834	Arabidopsis thaliana Col-0	Root	Phyllobacterium sp. 01N428	01N428	PRJNA1139421
SRR29774885	PRJNA1131834	Arabidopsis thaliana Col-0	Root	Variovorax sp. 01N429	01N429	PRJNA1139421
SRR29774884	PRJNA1131834	Arabidopsis thaliana Col-0	Root	Cupriavidus sp. 01N43	01N43	PRJNA1139421
SRR29774883	PRJNA1131834	Arabidopsis thaliana Col-0	Root	Cupriavidus sp. 01N44	01N44	PRJNA1139421
SRR29774882	PRJNA1131834	Arabidopsis thaliana Col-0	Root	Arthrobacter sp. 01N442	01N442	PRJNA1139421
SRR29774880	PRJNA1131834	Arabidopsis thaliana Col-0	Root	Bosea sp. (in: a-proteobacteria)	01N443	PRJNA1139421
SRR29774879	PRJNA1131834	Arabidopsis thaliana Col-0	Root	Arthrobacter sp. 01N444	01N444	PRJNA1139421
SRR29774878	PRJNA1131834	Arabidopsis thaliana Col-0	Root	Mesorhizobium sp. 01N446	01N446	PRJNA1139421
SRR29774877	PRJNA1131834	Arabidopsis thaliana Col-0	Root	Pedobacter sp. 01N447	01N447	PRJNA1139421
SRR29774876	PRJNA1131834	Arabidopsis thaliana Col-0	Root	Rhizobium sp. 01N447_2	01N447_2	PRJNA1139421
SRR29774875	PRJNA1131834	Arabidopsis thaliana Col-0	Root	Dyella sp. 01N448	01N448	PRJNA1139421
SRR29774874	PRJNA1131834	Arabidopsis thaliana Col-0	Root	Bacillus sp. (in: firmicutes)	01N45	PRJNA1139421
SRR29774873	PRJNA1131834	Arabidopsis thaliana Col-0	Root	Stenotrophomonas sp. 01N46	01N46	PRJNA1139421
SRR29774872	PRJNA1131834	Arabidopsis thaliana Col-0	Root	Stenotrophomonas sp. 01N47	01N47	PRJNA1139421
SRR29774871	PRJNA1131834	Arabidopsis thaliana Col-0	Root	Rhizobium sp. 01N48	01N48	PRJNA1139421
SRR29774869	PRJNA1131834	Arabidopsis thaliana Col-0	Root	Pseudomonas sp. 01T31	01T31	PRJNA1139421
SRR29774868	PRJNA1131834	Arabidopsis thaliana Col-0	Root	Bacillus sp. (in: firmicutes)	01T32	PRJNA1139421
SRR29774867	PRJNA1131834	Arabidopsis thaliana Col-0	Root	Stenotrophomonas sp. 01T37	01T37	PRJNA1139421
SRR29774866	PRJNA1131834	Arabidopsis thaliana Col-0	Root	Stenotrophomonas sp. 01T39	01T39	PRJNA1139421
SRR29774865	PRJNA1131834	Arabidopsis thaliana Col-0	Root	Cupriavidus sp. 01T41	01T41	PRJNA1139421
SRR29774864	PRJNA1131834	Arabidopsis thaliana Col-0	Root	Stenotrophomonas sp. 01T411	01T411	PRJNA1139421
SRR29774863	PRJNA1131834	Arabidopsis thaliana Col-0	Root	Caulobacter sp. 01T412	01T412	PRJNA1139421
SRR29774862	PRJNA1131834	Arabidopsis thaliana Col-0	Root	Microbacterium sp. 01T413_2	01T413_2	PRJNA1139421
SRR29774861	PRJNA1131834	Arabidopsis thaliana Col-0	Root	Arthrobacter sp. 01T414	01T414	PRJNA1139421
SRR29774860	PRJNA1131834	Arabidopsis thaliana Col-0	Root	Dyella sp. 01T416	01T416	PRJNA1139421
SRR29774858	PRJNA1131834	Arabidopsis thaliana Col-0	Root	Pedobacter sp. 01T416_2	01T416_2	PRJNA1139421
SRR29774857	PRJNA1131834	Arabidopsis thaliana Col-0	Root	Rhizobium sp. 01T417	01T417	PRJNA1139421
SRR29774856	PRJNA1131834	Arabidopsis thaliana Col-0	Root	Cupriavidus sp. 01T418	01T418	PRJNA1139421
SRR29774855	PRJNA1131834	Arabidopsis thaliana Col-0	Root	Arthrobacter sp. 01T419	01T419	PRJNA1139421
SRR29774854	PRJNA1131834	Arabidopsis thaliana Col-0	Root	Bacillus sp. (in: firmicutes)	01T419_2	PRJNA1139421
SRR29775040	PRJNA1131834	Arabidopsis thaliana Col-0	Root	Stenotrophomonas sp. 01T420	01T420	PRJNA1139421
SRR29775039	PRJNA1131834	Arabidopsis thaliana Col-0	Root	Hyphomicrobium sp. 01T421	01T421	PRJNA1139421
SRR29775038	PRJNA1131834	Arabidopsis thaliana Col-0	Root	Paenibacillus sp. 01T422	01T422	PRJNA1139421
SRR29775037	PRJNA1131834	Arabidopsis thaliana Col-0	Root	Cupriavidus sp. 01T423	01T423	PRJNA1139421
SRR29775036	PRJNA1131834	Arabidopsis thaliana Col-0	Root	Paenibacillus sp. 01T424	01T424	PRJNA1139421
SRR29775034	PRJNA1131834	Arabidopsis thaliana Col-0	Root	Arthrobacter sp. 01T425	01T425	PRJNA1139421
SRR29775033	PRJNA1131834	Arabidopsis thaliana Col-0	Root	Aminobacter sp. 01T427	01T427	PRJNA1139421
SRR29775032	PRJNA1131834	Arabidopsis thaliana Col-0	Root	Arthrobacter sp. 01T428	01T428	PRJNA1139421
SRR29775031	PRJNA1131834	Arabidopsis thaliana Col-0	Root	Pseudarthrobacter sp. 01T43	01T43	PRJNA1139421
SRR29775030	PRJNA1131834	Arabidopsis thaliana Col-0	Root	Cupriavidus sp. 01T430	01T430	PRJNA1139421
SRR29775029	PRJNA1131834	Arabidopsis thaliana Col-0	Root	Paenibacillus sp. 01T431	01T431	PRJNA1139421
SRR29775028	PRJNA1131834	Arabidopsis thaliana Col-0	Root	Variovorax sp. 01T432	01T432	PRJNA1139421
SRR29775027	PRJNA1131834	Arabidopsis thaliana Col-0	Root	Aminobacter sp. 01T433	01T433	PRJNA1139421
SRR29775026	PRJNA1131834	Arabidopsis thaliana Col-0	Root	Bosea sp. (in: a-proteobacteria)	01T433_2	PRJNA1139421
SRR29775025	PRJNA1131834	Arabidopsis thaliana Col-0	Root	Terrabacter sp. 01T434	01T434	PRJNA1139421
SRR29775023	PRJNA1131834	Arabidopsis thaliana Col-0	Root	Arthrobacter sp. 01T435	01T435	PRJNA1139421
SRR29775022	PRJNA1131834	Arabidopsis thaliana Col-0	Root	Rhizobium sp. 01T436	01T436	PRJNA1139421
SRR29775021	PRJNA1131834	Arabidopsis thaliana Col-0	Root	Rhizobium sp. 01T437	01T437	PRJNA1139421
SRR29775020	PRJNA1131834	Arabidopsis thaliana Col-0	Root	Dyella sp. 01T438	01T438	PRJNA1139421
SRR29775019	PRJNA1131834	Arabidopsis thaliana Col-0	Root	Microbacterium sp. 01T439	01T439	PRJNA1139421
SRR29775018	PRJNA1131834	Arabidopsis thaliana Col-0	Root	Variovorax sp. 01T439_2	01T439_2	PRJNA1139421
SRR29775017	PRJNA1131834	Arabidopsis thaliana Col-0	Root	Cupriavidus sp. 01T44	01T44	PRJNA1139421
SRR29775016	PRJNA1131834	Arabidopsis thaliana Col-0	Root	Variovorax sp. 01T440	01T440	PRJNA1139421
SRR29775015	PRJNA1131834	Arabidopsis thaliana Col-0	Root	Bosea sp. (in: a-proteobacteria)	01T441	PRJNA1139421
SRR29775014	PRJNA1131834	Arabidopsis thaliana Col-0	Root	Paenibacillus sp. 01T442	01T442	PRJNA1139421
SRR29775169	PRJNA1131834	Arabidopsis thaliana Col-0	Root	Paenibacillus sp. 01T443	01T443	PRJNA1139421
SRR29775013	PRJNA1131834	Arabidopsis thaliana Col-0	Root	Rhizobium sp. 01T444	01T444	PRJNA1139421
SRR29775012	PRJNA1131834	Arabidopsis thaliana Col-0	Root	Dyella sp. 01T445	01T445	PRJNA1139421
SRR29775011	PRJNA1131834	Arabidopsis thaliana Col-0	Root	Caulobacter sp. 01T46	01T46	PRJNA1139421
SRR29775010	PRJNA1131834	Arabidopsis thaliana Col-0	Root	Paenibacillus sp. 01T47	01T47	PRJNA1139421
SRR29775009	PRJNA1131834	Arabidopsis thaliana Col-0	Root	Arthrobacter sp. 01T47_2	01T47_2	PRJNA1139421
SRR29775008	PRJNA1131834	Arabidopsis thaliana Col-0	Root	Pedobacter sp. 01T49	01T49	PRJNA1139421
SRR29775007	PRJNA1131834	Arabidopsis thaliana Col-0	Root	Cupriavidus sp. 05L310	05L310	PRJNA1139421
SRR29775006	PRJNA1131834	Arabidopsis thaliana Col-0	Root	Pseudomonas sp. 05L32	05L32	PRJNA1139421
SRR29775005	PRJNA1131834	Arabidopsis thaliana Col-0	Root	Stenotrophomonas sp. 05L34_2	05L34_2	PRJNA1139421
SRR29775003	PRJNA1131834	Arabidopsis thaliana Col-0	Root	Pseudomonas sp. 05L36	05L36	PRJNA1139421
SRR29775002	PRJNA1131834	Arabidopsis thaliana Col-0	Root	Stenotrophomonas sp. 05L36_2	05L36_2	PRJNA1139421
SRR29775001	PRJNA1131834	Arabidopsis thaliana Col-0	Root	Stenotrophomonas sp. 05L38_2	05L38_2	PRJNA1139421
SRR29775000	PRJNA1131834	Arabidopsis thaliana Col-0	Root	Pseudomonas sp. 05L39	05L39	PRJNA1139421
SRR29774999	PRJNA1131834	Arabidopsis thaliana Col-0	Root	Cupriavidus sp. 05L411	05L411	PRJNA1139421
SRR29774998	PRJNA1131834	Arabidopsis thaliana Col-0	Root	Bacillus sp. (in: firmicutes)	05L412	PRJNA1139421
SRR29774997	PRJNA1131834	Arabidopsis thaliana Col-0	Root	Caulobacter sp. 05L412_2	05L412_2	PRJNA1139421
SRR29774996	PRJNA1131834	Arabidopsis thaliana Col-0	Root	Stenotrophomonas sp. 05L412_3	05L412_3	PRJNA1139421
SRR29774995	PRJNA1131834	Arabidopsis thaliana Col-0	Root	Bacillus sp. (in: firmicutes)	05L412_4	PRJNA1139421
SRR29774994	PRJNA1131834	Arabidopsis thaliana Col-0	Root	Stenotrophomonas sp. 05L413	05L413	PRJNA1139421
SRR29774992	PRJNA1131834	Arabidopsis thaliana Col-0	Root	Cupriavidus sp. 05L414	05L414	PRJNA1139421
SRR29774991	PRJNA1131834	Arabidopsis thaliana Col-0	Root	Stenotrophomonas sp. 05L414_2	05L414_2	PRJNA1139421
SRR29774990	PRJNA1131834	Arabidopsis thaliana Col-0	Root	Stenotrophomonas sp. 05L415	05L415	PRJNA1139421
SRR29774989	PRJNA1131834	Arabidopsis thaliana Col-0	Root	Lysobacter sp. 05L416	05L416	PRJNA1139421
SRR29774988	PRJNA1131834	Arabidopsis thaliana Col-0	Root	Arthrobacter sp. 05L417	05L417	PRJNA1139421
SRR29774987	PRJNA1131834	Arabidopsis thaliana Col-0	Root	Rhizobium sp. 05L419	05L419	PRJNA1139421
SRR29774986	PRJNA1131834	Arabidopsis thaliana Col-0	Root	Cupriavidus sp. 05L42	05L42	PRJNA1139421
SRR29774985	PRJNA1131834	Arabidopsis thaliana Col-0	Root	Pedobacter sp. 05L420	05L420	PRJNA1139421
SRR29774984	PRJNA1131834	Arabidopsis thaliana Col-0	Root	Arthrobacter sp. 05L421	05L421	PRJNA1139421
SRR29774983	PRJNA1131834	Arabidopsis thaliana Col-0	Root	Caulobacter sp. 05L422	05L422	PRJNA1139421
SRR29775168	PRJNA1131834	Arabidopsis thaliana Col-0	Root	Bosea sp. (in: a-proteobacteria)	05L423	PRJNA1139421
SRR29775167	PRJNA1131834	Arabidopsis thaliana Col-0	Root	Bacillus sp. (in: firmicutes)	05L423_2	PRJNA1139421
SRR29775166	PRJNA1131834	Arabidopsis thaliana Col-0	Root	Variovorax sp. 05L425	05L425	PRJNA1139421
SRR29775165	PRJNA1131834	Arabidopsis thaliana Col-0	Root	Microvirga sp. 05L427	05L427	PRJNA1139421
SRR29775164	PRJNA1131834	Arabidopsis thaliana Col-0	Root	Arthrobacter sp. 05L428	05L428	PRJNA1139421
SRR29775163	PRJNA1131834	Arabidopsis thaliana Col-0	Root	Rhizobium sp. 05L429	05L429	PRJNA1139421
SRR29775162	PRJNA1131834	Arabidopsis thaliana Col-0	Root	Cupriavidus sp. 05L43	05L43	PRJNA1139421
SRR29775161	PRJNA1131834	Arabidopsis thaliana Col-0	Root	Pedobacter sp. 05L430	05L430	PRJNA1139421
SRR29775160	PRJNA1131834	Arabidopsis thaliana Col-0	Root	Arthrobacter sp. 05L44	05L44	PRJNA1139421
SRR29775159	PRJNA1131834	Arabidopsis thaliana Col-0	Root	Stenotrophomonas sp. 05L44_2	05L44_2	PRJNA1139421
SRR29775157	PRJNA1131834	Arabidopsis thaliana Col-0	Root	Lysinibacillus sp. 05L44_3	05L44_3	PRJNA1139421
SRR29775156	PRJNA1131834	Arabidopsis thaliana Col-0	Root	Cupriavidus sp. 05L45	05L45	PRJNA1139421
SRR29775155	PRJNA1131834	Arabidopsis thaliana Col-0	Root	Arthrobacter sp. 05L45_2	05L45_2	PRJNA1139421
SRR29775154	PRJNA1131834	Arabidopsis thaliana Col-0	Root	Stenotrophomonas sp. 05L47	05L47	PRJNA1139421
SRR29775153	PRJNA1131834	Arabidopsis thaliana Col-0	Root	Arthrobacter sp. 05N31	05N31	PRJNA1139421
SRR29775152	PRJNA1131834	Arabidopsis thaliana Col-0	Root	Arthrobacter sp. 05N32	05N32	PRJNA1139421
SRR29775151	PRJNA1131834	Arabidopsis thaliana Col-0	Root	Neorhizobium sp. 05N33	05N33	PRJNA1139421
SRR29775150	PRJNA1131834	Arabidopsis thaliana Col-0	Root	Arthrobacter sp. 05N33_2	05N33_2	PRJNA1139421
SRR29775149	PRJNA1131834	Arabidopsis thaliana Col-0	Root	Variovorax sp. 05N34	05N34	PRJNA1139421
SRR29775148	PRJNA1131834	Arabidopsis thaliana Col-0	Root	Pseudomonas sp. 05N36	05N36	PRJNA1139421
SRR29775146	PRJNA1131834	Arabidopsis thaliana Col-0	Root	Stenotrophomonas sp. 05N37	05N37	PRJNA1139421
SRR29775145	PRJNA1131834	Arabidopsis thaliana Col-0	Root	Cupriavidus sp. 05N38	05N38	PRJNA1139421
SRR29775144	PRJNA1131834	Arabidopsis thaliana Col-0	Root	Cupriavidus sp. 05N39	05N39	PRJNA1139421
SRR29775143	PRJNA1131834	Arabidopsis thaliana Col-0	Root	Cupriavidus sp. 05N40	05N40	PRJNA1139421
SRR29775142	PRJNA1131834	Arabidopsis thaliana Col-0	Root	Cupriavidus sp. 05N411	05N411	PRJNA1139421
SRR29775141	PRJNA1131834	Arabidopsis thaliana Col-0	Root	Pedobacter sp. 05N413	05N413	PRJNA1139421
SRR29775140	PRJNA1131834	Arabidopsis thaliana Col-0	Root	Cupriavidus sp. 05N414	05N414	PRJNA1139421
SRR29775139	PRJNA1131834	Arabidopsis thaliana Col-0	Root	Cupriavidus sp. 05N419	05N419	PRJNA1139421
SRR29775138	PRJNA1131834	Arabidopsis thaliana Col-0	Root	Stenotrophomonas sp. 05N42	05N42	PRJNA1139421
SRR29775137	PRJNA1131834	Arabidopsis thaliana Col-0	Root	Massilia sp. 05N420	05N420	PRJNA1139421
SRR29774980	PRJNA1131834	Arabidopsis thaliana Col-0	Root	Variovorax sp. 05N422	05N422	PRJNA1139421
SRR29774979	PRJNA1131834	Arabidopsis thaliana Col-0	Root	Stenotrophomonas sp. 05N423	05N423	PRJNA1139421
SRR29774978	PRJNA1131834	Arabidopsis thaliana Col-0	Root	Arthrobacter sp. 05N425	05N425	PRJNA1139421
SRR29774977	PRJNA1131834	Arabidopsis thaliana Col-0	Root	Microbacterium sp. 05N427	05N427	PRJNA1139421
SRR29774976	PRJNA1131834	Arabidopsis thaliana Col-0	Root	Peribacillus sp. 05N428	05N428	PRJNA1139421
SRR29774975	PRJNA1131834	Arabidopsis thaliana Col-0	Root	Arthrobacter sp. 05N428_2	05N428_2	PRJNA1139421
SRR29774974	PRJNA1131834	Arabidopsis thaliana Col-0	Root	Arthrobacter sp. 05N429	05N429	PRJNA1139421
SRR29774973	PRJNA1131834	Arabidopsis thaliana Col-0	Root	Bacillus sp. (in: firmicutes)	05N43	PRJNA1139421
SRR29774972	PRJNA1131834	Arabidopsis thaliana Col-0	Root	Rhizobium sp. 05N430	05N430	PRJNA1139421
SRR29774971	PRJNA1131834	Arabidopsis thaliana Col-0	Root	Pseudomonas sp. 05N431	05N431	PRJNA1139421
SRR29774969	PRJNA1131834	Arabidopsis thaliana Col-0	Root	Pseudomonas sp. 05N432	05N432	PRJNA1139421
SRR29774968	PRJNA1131834	Arabidopsis thaliana Col-0	Root	Pseudomonas sp. 05N433	05N433	PRJNA1139421
SRR29774967	PRJNA1131834	Arabidopsis thaliana Col-0	Root	Pseudomonas sp. 05N434	05N434	PRJNA1139421
SRR29774966	PRJNA1131834	Arabidopsis thaliana Col-0	Root	Pseudomonas sp. 05N435	05N435	PRJNA1139421
SRR29774965	PRJNA1131834	Arabidopsis thaliana Col-0	Root	Caulobacter sp. 05N436	05N436	PRJNA1139421
SRR29774964	PRJNA1131834	Arabidopsis thaliana Col-0	Root	Bacillus sp. (in: firmicutes)	05N44	PRJNA1139421
SRR29774963	PRJNA1131834	Arabidopsis thaliana Col-0	Root	Cupriavidus sp. 05N45	05N45	PRJNA1139421
SRR29774962	PRJNA1131834	Arabidopsis thaliana Col-0	Root	Cupriavidus sp. 05N47	05N47	PRJNA1139421
SRR29774961	PRJNA1131834	Arabidopsis thaliana Col-0	Root	Rhizobium sp. 05N49	05N49	PRJNA1139421
SRR29774960	PRJNA1131834	Arabidopsis thaliana Col-0	Root	Bacillus sp. (in: firmicutes)	05T21	PRJNA1139421
SRR29774958	PRJNA1131834	Arabidopsis thaliana Col-0	Root	Bacillus sp. (in: firmicutes)	05T22	PRJNA1139421
SRR29774957	PRJNA1131834	Arabidopsis thaliana Col-0	Root	Stenotrophomonas sp. 05T23	05T23	PRJNA1139421
SRR29774956	PRJNA1131834	Arabidopsis thaliana Col-0	Root	Bacillus sp. (in: firmicutes)	05T31	PRJNA1139421
SRR29774955	PRJNA1131834	Arabidopsis thaliana Col-0	Root	Pseudomonas sp. 05T310	05T310	PRJNA1139421
SRR29774954	PRJNA1131834	Arabidopsis thaliana Col-0	Root	Pseudarthrobacter sp. 05T312	05T312	PRJNA1139421
SRR29774953	PRJNA1131834	Arabidopsis thaliana Col-0	Root	Cupriavidus sp. 05T313	05T313	PRJNA1139421
SRR29774952	PRJNA1131834	Arabidopsis thaliana Col-0	Root	Pseudomonas sp. 05T33	05T33	PRJNA1139421
SRR29774951	PRJNA1131834	Arabidopsis thaliana Col-0	Root	Pseudomonas sp. 05T34	05T34	PRJNA1139421
SRR29774950	PRJNA1131834	Arabidopsis thaliana Col-0	Root	Pseudomonas sp. 05T35	05T35	PRJNA1139421
SRR29774853	PRJNA1131834	Arabidopsis thaliana Col-0	Root	Pseudomonas sp. 05T36	05T36	PRJNA1139421
SRR29774851	PRJNA1131834	Arabidopsis thaliana Col-0	Root	Pseudomonas sp. 05T37	05T37	PRJNA1139421
SRR29774850	PRJNA1131834	Arabidopsis thaliana Col-0	Root	Stenotrophomonas sp. 05T38	05T38	PRJNA1139421
SRR29774849	PRJNA1131834	Arabidopsis thaliana Col-0	Root	Cupriavidus sp. 05T41	05T41	PRJNA1139421
SRR29774848	PRJNA1131834	Arabidopsis thaliana Col-0	Root	Arthrobacter sp. 05T410	05T410	PRJNA1139421
SRR29774847	PRJNA1131834	Arabidopsis thaliana Col-0	Root	Psychrobacillus sp. 05T411	05T411	PRJNA1139421
SRR29774846	PRJNA1131834	Arabidopsis thaliana Col-0	Root	Chitinophaga sp. 05T412	05T412	PRJNA1139421
SRR29774845	PRJNA1131834	Arabidopsis thaliana Col-0	Root	Variovorax sp. 05T414	05T414	PRJNA1139421
SRR29774844	PRJNA1131834	Arabidopsis thaliana Col-0	Root	Lysobacter sp. 05T416	05T416	PRJNA1139421
SRR29774843	PRJNA1131834	Arabidopsis thaliana Col-0	Root	Lysobacter sp. 05T417	05T417	PRJNA1139421
SRR29774842	PRJNA1131834	Arabidopsis thaliana Col-0	Root	Variovorax sp. 05T418	05T418	PRJNA1139421
SRR29774839	PRJNA1131834	Arabidopsis thaliana Col-0	Root	Cupriavidus sp. 05T419	05T419	PRJNA1139421
SRR29774838	PRJNA1131834	Arabidopsis thaliana Col-0	Root	Cupriavidus sp. 05T42	05T42	PRJNA1139421
SRR29774837	PRJNA1131834	Arabidopsis thaliana Col-0	Root	Arthrobacter sp. 05T420	05T420	PRJNA1139421
SRR29775283	PRJNA1131834	Arabidopsis thaliana Col-0	Root	Lysobacter sp. 05T421	05T421	PRJNA1139421
SRR29775282	PRJNA1131834	Arabidopsis thaliana Col-0	Root	Cupriavidus sp. 05T422	05T422	PRJNA1139421
SRR29775281	PRJNA1131834	Arabidopsis thaliana Col-0	Root	Bosea sp. (in: a-proteobacteria)	05T422_2	PRJNA1139421
SRR29775280	PRJNA1131834	Arabidopsis thaliana Col-0	Root	Arthrobacter sp. 05T423	05T423	PRJNA1139421
SRR29775279	PRJNA1131834	Arabidopsis thaliana Col-0	Root	Terrabacter sp. 05T424	05T424	PRJNA1139421
SRR29775278	PRJNA1131834	Arabidopsis thaliana Col-0	Root	Paenibacillus sp. 05T425	05T425	PRJNA1139421
SRR29775277	PRJNA1131834	Arabidopsis thaliana Col-0	Root	Pseudomonas sp. 05T426	05T426	PRJNA1139421
SRR29775275	PRJNA1131834	Arabidopsis thaliana Col-0	Root	Cupriavidus sp. 05T427	05T427	PRJNA1139421
SRR29775274	PRJNA1131834	Arabidopsis thaliana Col-0	Root	Caulobacter sp. 05T428	05T428	PRJNA1139421
SRR29775273	PRJNA1131834	Arabidopsis thaliana Col-0	Root	Cupriavidus sp. 05T429	05T429	PRJNA1139421
SRR29775272	PRJNA1131834	Arabidopsis thaliana Col-0	Root	Cupriavidus sp. 05T430	05T430	PRJNA1139421
SRR29775271	PRJNA1131834	Arabidopsis thaliana Col-0	Root	Caulobacter sp. 05T431	05T431	PRJNA1139421
SRR29775270	PRJNA1131834	Arabidopsis thaliana Col-0	Root	Caulobacter sp. 05T432	05T432	PRJNA1139421
SRR29775269	PRJNA1131834	Arabidopsis thaliana Col-0	Root	Bosea sp. (in: a-proteobacteria)	05T433	PRJNA1139421
SRR29775236	PRJNA1131834	Arabidopsis thaliana Col-0	Root	Cupriavidus sp. 05T437	05T437	PRJNA1139421
SRR29775235	PRJNA1131834	Arabidopsis thaliana Col-0	Root	Bosea sp. (in: a-proteobacteria)	05T438	PRJNA1139421
SRR29775234	PRJNA1131834	Arabidopsis thaliana Col-0	Root	Bosea sp. (in: a-proteobacteria)	05T439	PRJNA1139421
SRR29775232	PRJNA1131834	Arabidopsis thaliana Col-0	Root	Pedobacter sp. 05T44	05T44	PRJNA1139421
SRR29775231	PRJNA1131834	Arabidopsis thaliana Col-0	Root	Dyella sp. 05T440	05T440	PRJNA1139421
SRR29775230	PRJNA1131834	Arabidopsis thaliana Col-0	Root	Arthrobacter sp. 05T442	05T442	PRJNA1139421
SRR29775229	PRJNA1131834	Arabidopsis thaliana Col-0	Root	Stenotrophomonas sp. 05T443	05T443	PRJNA1139421
SRR29775228	PRJNA1131834	Arabidopsis thaliana Col-0	Root	Arthrobacter sp. 05T444	05T444	PRJNA1139421
SRR29775227	PRJNA1131834	Arabidopsis thaliana Col-0	Root	Microbacterium sp. 05T445	05T445	PRJNA1139421
SRR29775226	PRJNA1131834	Arabidopsis thaliana Col-0	Root	Arthrobacter sp. 05T45	05T45	PRJNA1139421
SRR29775225	PRJNA1131834	Arabidopsis thaliana Col-0	Root	Stenotrophomonas sp. 05T46	05T46	PRJNA1139421
SRR29775224	PRJNA1131834	Arabidopsis thaliana Col-0	Root	Arthrobacter sp. 05T47	05T47	PRJNA1139421
SRR29775223	PRJNA1131834	Arabidopsis thaliana Col-0	Root	Microbacterium sp. 05T48	05T48	PRJNA1139421
SRR29775221	PRJNA1131834	Arabidopsis thaliana Col-0	Root	Caulobacter sp. 05T49	05T49	PRJNA1139421
SRR29775220	PRJNA1131834	Arabidopsis thaliana Col-0	Root	Pseudomonas sp. 10L31	10L31	PRJNA1139421
SRR29775219	PRJNA1131834	Arabidopsis thaliana Col-0	Root	Paenibacillus sp. 10L310	10L310	PRJNA1139421
SRR29775218	PRJNA1131834	Arabidopsis thaliana Col-0	Root	Pseudomonas sp. 10L32	10L32	PRJNA1139421
SRR29775217	PRJNA1131834	Arabidopsis thaliana Col-0	Root	Priestia sp. 10L35	10L35	PRJNA1139421
SRR29775216	PRJNA1131834	Arabidopsis thaliana Col-0	Root	Pseudomonas sp. 10L36	10L36	PRJNA1139421
SRR29775215	PRJNA1131834	Arabidopsis thaliana Col-0	Root	Pseudomonas sp. 10L37	10L37	PRJNA1139421
SRR29775214	PRJNA1131834	Arabidopsis thaliana Col-0	Root	Bacillus sp. (in: firmicutes)	10L38	PRJNA1139421
SRR29775213	PRJNA1131834	Arabidopsis thaliana Col-0	Root	Pseudomonas sp. 10L39	10L39	PRJNA1139421
SRR29775212	PRJNA1131834	Arabidopsis thaliana Col-0	Root	Stenotrophomonas sp. 10L410	10L410	PRJNA1139421
SRR29775210	PRJNA1131834	Arabidopsis thaliana Col-0	Root	Cupriavidus sp. 10L411	10L411	PRJNA1139421
SRR29775209	PRJNA1131834	Arabidopsis thaliana Col-0	Root	Paenarthrobacter sp. 10L412	10L412	PRJNA1139421
SRR29775208	PRJNA1131834	Arabidopsis thaliana Col-0	Root	Cupriavidus sp. 10L413	10L413	PRJNA1139421
SRR29775207	PRJNA1131834	Arabidopsis thaliana Col-0	Root	Caulobacter sp. 10L414	10L414	PRJNA1139421
SRR29775206	PRJNA1131834	Arabidopsis thaliana Col-0	Root	Cupriavidus sp. 10L415	10L415	PRJNA1139421
SRR29775205	PRJNA1131834	Arabidopsis thaliana Col-0	Root	Bosea sp. (in: a-proteobacteria)	10L417	PRJNA1139421
SRR29775136	PRJNA1131834	Arabidopsis thaliana Col-0	Root	Variovorax sp. 10L417_2	10L417_2	PRJNA1139421
SRR29775135	PRJNA1131834	Arabidopsis thaliana Col-0	Root	Leifsonia sp. 10L418	10L418	PRJNA1139421
SRR29775134	PRJNA1131834	Arabidopsis thaliana Col-0	Root	Caulobacter sp. 10L419	10L419	PRJNA1139421
SRR29775133	PRJNA1131834	Arabidopsis thaliana Col-0	Root	Cupriavidus sp. 10L42	10L42	PRJNA1139421
SRR29775131	PRJNA1131834	Arabidopsis thaliana Col-0	Root	Paenarthrobacter sp. 10L420	10L420	PRJNA1139421
SRR29775130	PRJNA1131834	Arabidopsis thaliana Col-0	Root	Variovorax sp. 10L421	10L421	PRJNA1139421
SRR29775129	PRJNA1131834	Arabidopsis thaliana Col-0	Root	Bosea sp. (in: a-proteobacteria)	10L422	PRJNA1139421
SRR29775128	PRJNA1131834	Arabidopsis thaliana Col-0	Root	Arthrobacter sp. 10L424	10L424	PRJNA1139421
SRR29775127	PRJNA1131834	Arabidopsis thaliana Col-0	Root	Cupriavidus sp. 10L425	10L425	PRJNA1139421
SRR29775126	PRJNA1131834	Arabidopsis thaliana Col-0	Root	Variovorax sp. 10L426	10L426	PRJNA1139421
SRR29775125	PRJNA1131834	Arabidopsis thaliana Col-0	Root	Cupriavidus sp. 10L43_2	10L43_2	PRJNA1139421
SRR29775124	PRJNA1131834	Arabidopsis thaliana Col-0	Root	Arthrobacter sp. 10L430	10L430	PRJNA1139421
SRR29775123	PRJNA1131834	Arabidopsis thaliana Col-0	Root	Cupriavidus sp. 10L45	10L45	PRJNA1139421
SRR29775122	PRJNA1131834	Arabidopsis thaliana Col-0	Root	Stenotrophomonas sp. 10L45_2	10L45_2	PRJNA1139421
SRR29775120	PRJNA1131834	Arabidopsis thaliana Col-0	Root	Stenotrophomonas sp. 10L46	10L46	PRJNA1139421
SRR29775119	PRJNA1131834	Arabidopsis thaliana Col-0	Root	Pedobacter sp. 10L46_2	10L46_2	PRJNA1139421
SRR29775118	PRJNA1131834	Arabidopsis thaliana Col-0	Root	Cupriavidus sp. 10L47	10L47	PRJNA1139421
SRR29775117	PRJNA1131834	Arabidopsis thaliana Col-0	Root	Stenotrophomonas sp. 10L48	10L48	PRJNA1139421
SRR29775116	PRJNA1131834	Arabidopsis thaliana Col-0	Root	Microbacterium sp. 10L49	10L49	PRJNA1139421
SRR29775115	PRJNA1131834	Arabidopsis thaliana Col-0	Root	Cupriavidus sp. 10N33	10N33	PRJNA1139421
SRR29775114	PRJNA1131834	Arabidopsis thaliana Col-0	Root	Pseudomonas sp. 10N34	10N34	PRJNA1139421
SRR29775113	PRJNA1131834	Arabidopsis thaliana Col-0	Root	Cupriavidus sp. 10N35	10N35	PRJNA1139421
SRR29775112	PRJNA1131834	Arabidopsis thaliana Col-0	Root	Stenotrophomonas sp. 10N36	10N36	PRJNA1139421
SRR29775111	PRJNA1131834	Arabidopsis thaliana Col-0	Root	Cupriavidus sp. 10N41	10N41	PRJNA1139421
SRR29775109	PRJNA1131834	Arabidopsis thaliana Col-0	Root	Cupriavidus sp. 10N41_2	10N41_2	PRJNA1139421
SRR29775108	PRJNA1131834	Arabidopsis thaliana Col-0	Root	Arthrobacter sp. 10N410	10N410	PRJNA1139421
SRR29775107	PRJNA1131834	Arabidopsis thaliana Col-0	Root	Variovorax sp. 10N412	10N412	PRJNA1139421
SRR29775106	PRJNA1131834	Arabidopsis thaliana Col-0	Root	Rhizobium sp. 10N414	10N414	PRJNA1139421
SRR29775105	PRJNA1131834	Arabidopsis thaliana Col-0	Root	Mycoplana sp. 10N416	10N416	PRJNA1139421
SRR29775204	PRJNA1131834	Arabidopsis thaliana Col-0	Root	Paenarthrobacter sp. 10N417	10N417	PRJNA1139421
SRR29775203	PRJNA1131834	Arabidopsis thaliana Col-0	Root	Arthrobacter sp. 10N418	10N418	PRJNA1139421
SRR29775202	PRJNA1131834	Arabidopsis thaliana Col-0	Root	Variovorax sp. 10N420	10N420	PRJNA1139421
SRR29775201	PRJNA1131834	Arabidopsis thaliana Col-0	Root	Stenotrophomonas sp. 10N421	10N421	PRJNA1139421
SRR29775200	PRJNA1131834	Arabidopsis thaliana Col-0	Root	Stenotrophomonas sp. 10N422	10N422	PRJNA1139421
SRR29775198	PRJNA1131834	Arabidopsis thaliana Col-0	Root	Arthrobacter sp. 10N423	10N423	PRJNA1139421
SRR29775197	PRJNA1131834	Arabidopsis thaliana Col-0	Root	Achromobacter sp. 10N424	10N424	PRJNA1139421
SRR29775196	PRJNA1131834	Arabidopsis thaliana Col-0	Root	Achromobacter sp. 10N425_2	10N425_2	PRJNA1139421
SRR29775195	PRJNA1131834	Arabidopsis thaliana Col-0	Root	Rhizobium sp. 10N427	10N427	PRJNA1139421
SRR29775194	PRJNA1131834	Arabidopsis thaliana Col-0	Root	Bosea sp. (in: a-proteobacteria)	10N428	PRJNA1139421
SRR29775193	PRJNA1131834	Arabidopsis thaliana Col-0	Root	Caulobacter sp. 10N429	10N429	PRJNA1139421
SRR29775192	PRJNA1131834	Arabidopsis thaliana Col-0	Root	Arthrobacter sp. 10N43	10N43	PRJNA1139421
SRR29775191	PRJNA1131834	Arabidopsis thaliana Col-0	Root	Pedobacter sp. 10N430	10N430	PRJNA1139421
SRR29775190	PRJNA1131834	Arabidopsis thaliana Col-0	Root	Pseudomonas sp. 10N431	10N431	PRJNA1139421
SRR29775189	PRJNA1131834	Arabidopsis thaliana Col-0	Root	Variovorax sp. 10N432	10N432	PRJNA1139421
SRR29775187	PRJNA1131834	Arabidopsis thaliana Col-0	Root	Cupriavidus sp. 10N433	10N433	PRJNA1139421
SRR29775186	PRJNA1131834	Arabidopsis thaliana Col-0	Root	Leifsonia sp. 10N434	10N434	PRJNA1139421
SRR29775185	PRJNA1131834	Arabidopsis thaliana Col-0	Root	Cupriavidus sp. 10N44_1	10N44_1	PRJNA1139421
SRR29775184	PRJNA1131834	Arabidopsis thaliana Col-0	Root	Arthrobacter sp. 10N44_2	10N44_2	PRJNA1139421
SRR29775183	PRJNA1131834	Arabidopsis thaliana Col-0	Root	Lysinibacillus sp. 10T31	10T31	PRJNA1139421
SRR29775182	PRJNA1131834	Arabidopsis thaliana Col-0	Root	Pseudomonas sp. 10T33	10T33	PRJNA1139421
SRR29775181	PRJNA1131834	Arabidopsis thaliana Col-0	Root	Stenotrophomonas sp. 10T35_2	10T35_2	PRJNA1139421
SRR29775180	PRJNA1131834	Arabidopsis thaliana Col-0	Root	Pseudomonas sp. 10T36	10T36	PRJNA1139421
SRR29775179	PRJNA1131834	Arabidopsis thaliana Col-0	Root	Pseudomonas sp. 10T41	10T41	PRJNA1139421
SRR29775178	PRJNA1131834	Arabidopsis thaliana Col-0	Root	Cupriavidus sp. 10T410	10T410	PRJNA1139421
SRR29775175	PRJNA1131834	Arabidopsis thaliana Col-0	Root	Pseudomonas sp. 10T411	10T411	PRJNA1139421
SRR29775174	PRJNA1131834	Arabidopsis thaliana Col-0	Root	Cupriavidus sp. 10T413	10T413	PRJNA1139421
SRR29775173	PRJNA1131834	Arabidopsis thaliana Col-0	Root	Arthrobacter sp. 10T413_2	10T413_2	PRJNA1139421
SRR29775268	PRJNA1131834	Arabidopsis thaliana Col-0	Root	Pseudarthrobacter sp. 10T415	10T415	PRJNA1139421
SRR29775267	PRJNA1131834	Arabidopsis thaliana Col-0	Root	Arthrobacter sp. 10T416	10T416	PRJNA1139421
SRR29775266	PRJNA1131834	Arabidopsis thaliana Col-0	Root	Cupriavidus sp. 10T417	10T417	PRJNA1139421
SRR29775265	PRJNA1131834	Arabidopsis thaliana Col-0	Root	Chitinophaga sp. 10T418	10T418	PRJNA1139421
SRR29775264	PRJNA1131834	Arabidopsis thaliana Col-0	Root	Arthrobacter sp. 10T419	10T419	PRJNA1139421
SRR29775263	PRJNA1131834	Arabidopsis thaliana Col-0	Root	Pseudomonas sp. 10T42	10T42	PRJNA1139421
SRR29775262	PRJNA1131834	Arabidopsis thaliana Col-0	Root	Achromobacter sp. 10T422	10T422	PRJNA1139421
SRR29775260	PRJNA1131834	Arabidopsis thaliana Col-0	Root	Achromobacter sp. 10T423	10T423	PRJNA1139421
SRR29775259	PRJNA1131834	Arabidopsis thaliana Col-0	Root	Rhizobium sp. 10T423_2	10T423_2	PRJNA1139421
SRR29775258	PRJNA1131834	Arabidopsis thaliana Col-0	Root	Cupriavidus sp. 10T424	10T424	PRJNA1139421
SRR29775257	PRJNA1131834	Arabidopsis thaliana Col-0	Root	Arthrobacter sp. 10T425	10T425	PRJNA1139421
SRR29775256	PRJNA1131834	Arabidopsis thaliana Col-0	Root	Pedobacter sp. 10T426	10T426	PRJNA1139421
SRR29775255	PRJNA1131834	Arabidopsis thaliana Col-0	Root	Microbacterium sp. 10T427	10T427	PRJNA1139421
SRR29775254	PRJNA1131834	Arabidopsis thaliana Col-0	Root	Rhizobium sp. 10T428	10T428	PRJNA1139421
SRR29775253	PRJNA1131834	Arabidopsis thaliana Col-0	Root	Agrobacterium sp. 10T429	10T429	PRJNA1139421
SRR29775252	PRJNA1131834	Arabidopsis thaliana Col-0	Root	Cupriavidus sp. 10T430	10T430	PRJNA1139421
SRR29775251	PRJNA1131834	Arabidopsis thaliana Col-0	Root	Arthrobacter sp. 10T44	10T44	PRJNA1139421
SRR29775249	PRJNA1131834	Arabidopsis thaliana Col-0	Root	Cupriavidus sp. 10T45	10T45	PRJNA1139421
SRR29775248	PRJNA1131834	Arabidopsis thaliana Col-0	Root	Caulobacter sp. 10T46	10T46	PRJNA1139421
SRR29775247	PRJNA1131834	Arabidopsis thaliana Col-0	Root	Agrobacterium sp. 10T48	10T48	PRJNA1139421
SRR29775246	PRJNA1131834	Arabidopsis thaliana Col-0	Root	Caulobacter sp. 10T49	10T49	PRJNA1139421
SRR29775245	PRJNA1131834	Arabidopsis thaliana Col-0	Root	Inquilinus sp. 2KB_12	2KB_12	PRJNA1138681
SRR29775244	PRJNA1131834	Arabidopsis thaliana Col-0	Root	Cupriavidus sp. 2KB_15	2KB_15	PRJNA1138681
SRR29775243	PRJNA1131834	Arabidopsis thaliana Col-0	Root	Paenibacillus sp. 2KB_20	2KB_20	PRJNA1138681
SRR29775242	PRJNA1131834	Arabidopsis thaliana Col-0	Root	Paenibacillus sp. 2KB_22	2KB_22	PRJNA1138681
SRR29775241	PRJNA1131834	Arabidopsis thaliana Col-0	Root	Inquilinus sp. 2KB_23	2KB_23	PRJNA1138681
SRR29775240	PRJNA1131834	Arabidopsis thaliana Col-0	Root	Bosea sp. (in: a-proteobacteria)	2KB_26	PRJNA1138681
SRR29775238	PRJNA1131834	Arabidopsis thaliana Col-0	Root	Cupriavidus sp. 2KB_3	2KB_3	PRJNA1138681
SRR29775237	PRJNA1131834	Arabidopsis thaliana Col-0	Root	Cupriavidus sp. 2MCAB6	2MCAB6	PRJNA1138681
SRR29775104	PRJNA1131834	Arabidopsis thaliana Col-0	Root	Arthrobacter sp. 2MCAF14	2MCAF14	PRJNA1138681
SRR29775103	PRJNA1131834	Arabidopsis thaliana Col-0	Root	Stenotrophomonas sp. 2MCAF14_2	2MCAF14_2	PRJNA1138681
SRR29775102	PRJNA1131834	Arabidopsis thaliana Col-0	Root	Arthrobacter sp. 2MCAF15	2MCAF15	PRJNA1138681
SRR29775101	PRJNA1131834	Arabidopsis thaliana Col-0	Root	Microbacterium sp. 2MCAF23	2MCAF23	PRJNA1138681
SRR29775100	PRJNA1131834	Arabidopsis thaliana Col-0	Root	Streptomyces sp. 2MCAF27	2MCAF27	PRJNA1138681
SRR29775099	PRJNA1131834	Arabidopsis thaliana Col-0	Root	Microvirga sp. 2MCAF35	2MCAF35	PRJNA1138681
SRR29775098	PRJNA1131834	Arabidopsis thaliana Col-0	Root	Leifsonia sp. 2MCAF36	2MCAF36	PRJNA1138681
SRR29775097	PRJNA1131834	Arabidopsis thaliana Col-0	Root	Microvirga sp. 2MCAF38	2MCAF38	PRJNA1138681
SRR29775095	PRJNA1131834	Arabidopsis thaliana Col-0	Root	Lysobacter sp. 2RAB21	2RAB21	PRJNA1138681
SRR29775094	PRJNA1131834	Arabidopsis thaliana Col-0	Root	Bosea sp. (in: a-proteobacteria)	2RAB26	PRJNA1138681
SRR29775093	PRJNA1131834	Arabidopsis thaliana Col-0	Root	Paenibacillus sp. 2RAB27	2RAB27	PRJNA1138681
SRR29775092	PRJNA1131834	Arabidopsis thaliana Col-0	Root	Rhizobiaceae bacterium 2RAB30	2RAB30	PRJNA1138681
SRR29775091	PRJNA1131834	Arabidopsis thaliana Col-0	Root	Dyella sp. 2RAB6	2RAB6	PRJNA1138681
SRR29775090	PRJNA1131834	Arabidopsis thaliana Col-0	Root	Lysobacter sp. 2RAF19	2RAF19	PRJNA1138681
SRR29775089	PRJNA1131834	Arabidopsis thaliana Col-0	Root	Variovorax sp. 2RAF20	2RAF20	PRJNA1138681
SRR29775088	PRJNA1131834	Arabidopsis thaliana Col-0	Root	Mesorhizobium sp. 2RAF21	2RAF21	PRJNA1138681
SRR29775087	PRJNA1131834	Arabidopsis thaliana Col-0	Root	Arthrobacter sp. 2RAF22	2RAF22	PRJNA1138681
SRR29775086	PRJNA1131834	Arabidopsis thaliana Col-0	Root	Streptomyces sp. 2RAF24	2RAF24	PRJNA1138681
SRR29775084	PRJNA1131834	Arabidopsis thaliana Col-0	Root	Terrabacter sp. 2RAF25	2RAF25	PRJNA1138681
SRR29775083	PRJNA1131834	Arabidopsis thaliana Col-0	Root	Microbacterium sp. 2RAF4	2RAF4	PRJNA1138681
SRR29775082	PRJNA1131834	Arabidopsis thaliana Col-0	Root	Dyella sp. 2RAF44	2RAF44	PRJNA1138681
SRR29775081	PRJNA1131834	Arabidopsis thaliana Col-0	Root	Mesorhizobium sp. 2RAF45	2RAF45	PRJNA1138681
SRR29775080	PRJNA1131834	Arabidopsis thaliana Col-0	Root	Arthrobacter sp. 2RAF6	2RAF6	PRJNA1138681
SRR29775079	PRJNA1131834	Arabidopsis thaliana Col-0	Root	Paenibacillus sp. 2TAB19	2TAB19	PRJNA1138681
SRR29775078	PRJNA1131834	Arabidopsis thaliana Col-0	Root	Paenibacillus sp. 2TAB23	2TAB23	PRJNA1138681
SRR29775077	PRJNA1131834	Arabidopsis thaliana Col-0	Root	Paenibacillus sp. 2TAB26	2TAB26	PRJNA1138681
SRR29775076	PRJNA1131834	Arabidopsis thaliana Col-0	Root	Ensifer sp. 2TAB8	2TAB8	PRJNA1138681
SRR29775075	PRJNA1131834	Arabidopsis thaliana Col-0	Root	Chryseobacterium sp. 2TAF14	2TAF14	PRJNA1138681
SRR29775073	PRJNA1131834	Arabidopsis thaliana Col-0	Root	Terrabacter sp. 2TAF16	2TAF16	PRJNA1138681
SRR29775072	PRJNA1131834	Arabidopsis thaliana Col-0	Root	Leifsonia sp. 2TAF2	2TAF2	PRJNA1138681
SRR29775071	PRJNA1131834	Arabidopsis thaliana Col-0	Root	Cupriavidus sp. 2TAF22	2TAF22	PRJNA1138681
SRR29775070	PRJNA1131834	Arabidopsis thaliana Col-0	Root	Bradyrhizobium sp. 2TAF24	2TAF24	PRJNA1138681
SRR29775069	PRJNA1131834	Arabidopsis thaliana Col-0	Root	Massilia sp. 2TAF26	2TAF26	PRJNA1138681
SRR29775068	PRJNA1131834	Arabidopsis thaliana Col-0	Root	Rhizobium sp. 2TAF27	2TAF27	PRJNA1138681
SRR29775067	PRJNA1131834	Arabidopsis thaliana Col-0	Root	Microvirga sp. 2TAF3	2TAF3	PRJNA1138681
SRR29775066	PRJNA1131834	Arabidopsis thaliana Col-0	Root	Glaciibacter sp. 2TAF33	2TAF33	PRJNA1138681
SRR29775065	PRJNA1131834	Arabidopsis thaliana Col-0	Root	Bradyrhizobium sp. 2TAF36	2TAF36	PRJNA1138681
SRR29775064	PRJNA1131834	Arabidopsis thaliana Col-0	Root	Nocardia sp. 2TAF39	2TAF39	PRJNA1138681
SRR29775062	PRJNA1131834	Arabidopsis thaliana Col-0	Root	Paenarthrobacter sp. 2TAF44	2TAF44	PRJNA1138681
SRR29775061	PRJNA1131834	Arabidopsis thaliana Col-0	Root	Hyphomicrobium sp. 2TAF46	2TAF46	PRJNA1138681
SRR29775060	PRJNA1131834	Arabidopsis thaliana Col-0	Root	Paenibacillus sp. 2TAF8	2TAF8	PRJNA1138681
SRR29775059	PRJNA1131834	Arabidopsis thaliana Col-0	Root	Ensifer sp. 2YAB10	2YAB10	PRJNA1138681
SRR29775058	PRJNA1131834	Arabidopsis thaliana Col-0	Root	Bosea sp. (in: a-proteobacteria)	2YAB26	PRJNA1138681
SRR29775057	PRJNA1131834	Arabidopsis thaliana Col-0	Root	Nocardia sp. 2YAB30	2YAB30	PRJNA1138681
SRR29775056	PRJNA1131834	Arabidopsis thaliana Col-0	Root	Terriglobus sp. 2YAB30_2	2YAB30_2	PRJNA1138681
SRR29775055	PRJNA1131834	Arabidopsis thaliana Col-0	Root	Brevundimonas sp. 2YAF1	2YAF1	PRJNA1138681
SRR29775054	PRJNA1131834	Arabidopsis thaliana Col-0	Root	Dyella sp. 2YAF14	2YAF14	PRJNA1138681
SRR29775053	PRJNA1131834	Arabidopsis thaliana Col-0	Root	Terrabacter sp. 2YAF2	2YAF2	PRJNA1138681
SRR29775051	PRJNA1131834	Arabidopsis thaliana Col-0	Root	Rhizobium sp. 2YAF20	2YAF20	PRJNA1138681
SRR29775050	PRJNA1131834	Arabidopsis thaliana Col-0	Root	Stenotrophomonas sp. 2YAF22	2YAF22	PRJNA1138681
SRR29775049	PRJNA1131834	Arabidopsis thaliana Col-0	Root	Arthrobacter sp. 2YAF22_2	2YAF22_2	PRJNA1138681
SRR29775048	PRJNA1131834	Arabidopsis thaliana Col-0	Root	Stenotrophomonas sp. 2YAF26	2YAF26	PRJNA1138681
SRR29775047	PRJNA1131834	Arabidopsis thaliana Col-0	Root	Microvirga sp. 2YAF29	2YAF29	PRJNA1138681
SRR29775046	PRJNA1131834	Arabidopsis thaliana Col-0	Root	Pedococcus sp. 2YAF34	2YAF34	PRJNA1138681
SRR29775045	PRJNA1131834	Arabidopsis thaliana Col-0	Root	Mycobacterium sp. 2YAF39	2YAF39	PRJNA1138681
SRR29775044	PRJNA1131834	Arabidopsis thaliana Col-0	Root	Pseudomonas sp. KB_12	KB_12	PRJNA1138681
SRR29775043	PRJNA1131834	Arabidopsis thaliana Col-0	Root	Pseudomonas sp. KB_15	KB_15	PRJNA1138681
SRR29775042	PRJNA1131834	Arabidopsis thaliana Col-0	Root	Labrys sp. (in: a-proteobacteria)	KB_33_2	PRJNA1138681
SRR29774949	PRJNA1131834	Arabidopsis thaliana Col-0	Root	Cupriavidus sp. KB_39	KB_39	PRJNA1138681
SRR29774948	PRJNA1131834	Arabidopsis thaliana Col-0	Root	Arthrobacter sp. M-10	M-10	PRJNA1138681
SRR29774947	PRJNA1131834	Arabidopsis thaliana Col-0	Root	Cupriavidus sp. M-11	M-11	PRJNA1138681
SRR29774946	PRJNA1131834	Arabidopsis thaliana Col-0	Root	Brevundimonas sp. M-11_2	M-11_2	PRJNA1138681
SRR29774945	PRJNA1131834	Arabidopsis thaliana Col-0	Root	Streptomyces sp. M-16	M-16	PRJNA1138681
SRR29774944	PRJNA1131834	Arabidopsis thaliana Col-0	Root	Variovorax sp. M-6	M-6	PRJNA1138681
SRR29774943	PRJNA1131834	Arabidopsis thaliana Col-0	Root	Agrobacterium sp. MCAB5	MCAB5	PRJNA1138681
SRR29774942	PRJNA1131834	Arabidopsis thaliana Col-0	Root	Glutamicibacter sp. MCAF14	MCAF14	PRJNA1138681
SRR29774941	PRJNA1131834	Arabidopsis thaliana Col-0	Root	Paenibacillus sp. MCAF20	MCAF20	PRJNA1138681
SRR29774940	PRJNA1131834	Arabidopsis thaliana Col-0	Root	Streptomyces sp. MCAF7	MCAF7	PRJNA1138681
SRR29774937	PRJNA1131834	Arabidopsis thaliana Col-0	Root	Paenibacillus sp. MCAF9	MCAF9	PRJNA1138681
SRR29774936	PRJNA1131834	Arabidopsis thaliana Col-0	Root	Pseudomonas sp. PAB10	PAB10	PRJNA1138681
SRR29774935	PRJNA1131834	Arabidopsis thaliana Col-0	Root	Achromobacter sp. PAB15	PAB15	PRJNA1138681
SRR29774934	PRJNA1131834	Arabidopsis thaliana Col-0	Root	Chitinophaga sp. RAB17	RAB17	PRJNA1138681
SRR29774933	PRJNA1131834	Arabidopsis thaliana Col-0	Root	Cupriavidus sp. RAF12	RAF12	PRJNA1138681
SRR29774932	PRJNA1131834	Arabidopsis thaliana Col-0	Root	Arthrobacter sp. RAF14	RAF14	PRJNA1138681
SRR29774931	PRJNA1131834	Arabidopsis thaliana Col-0	Root	Pseudoduganella sp. RAF19	RAF19	PRJNA1138681
SRR29774930	PRJNA1131834	Arabidopsis thaliana Col-0	Root	Cupriavidus sp. RAF20_2	RAF20_2	PRJNA1138681
SRR29774929	PRJNA1131834	Arabidopsis thaliana Col-0	Root	Janibacter sp. RAF20_2_2	RAF20_2_2	PRJNA1138681
SRR29774928	PRJNA1131834	Arabidopsis thaliana Col-0	Root	Rhizobium sp. RAF36	RAF36	PRJNA1138681
SRR29774926	PRJNA1131834	Arabidopsis thaliana Col-0	Root	Leifsonia sp. RAF41	RAF41	PRJNA1138681
SRR29774925	PRJNA1131834	Arabidopsis thaliana Col-0	Root	Specibacter sp. RAF43	RAF43	PRJNA1138681
SRR29774924	PRJNA1131834	Arabidopsis thaliana Col-0	Root	Bosea sp. (in: a-proteobacteria)	RAF48	PRJNA1138681
SRR29774923	PRJNA1131834	Arabidopsis thaliana Col-0	Root	Janibacter sp. RAF52	RAF52	PRJNA1138681
SRR29774922	PRJNA1131834	Arabidopsis thaliana Col-0	Root	Marmoricola sp. RAF53	RAF53	PRJNA1138681
SRR29774921	PRJNA1131834	Arabidopsis thaliana Col-0	Root	Pseudoduganella sp. RAF53_2	RAF53_2	PRJNA1138681
SRR29774920	PRJNA1131834	Arabidopsis thaliana Col-0	Root	Paenarthrobacter sp. RAF54_2	RAF54_2	PRJNA1138681
SRR29774919	PRJNA1131834	Arabidopsis thaliana Col-0	Root	Rhizobium sp. RAF56	RAF56	PRJNA1138681
SRR29774918	PRJNA1131834	Arabidopsis thaliana Col-0	Root	Terrabacter sp. RAF57	RAF57	PRJNA1138681
SRR29774917	PRJNA1131834	Arabidopsis thaliana Col-0	Root	Paenarthrobacter sp. RAF9	RAF9	PRJNA1138681
SRR29774915	PRJNA1131834	Arabidopsis thaliana Col-0	Root	Lysobacter sp. TAB13	TAB13	PRJNA1138681
SRR29774914	PRJNA1131834	Arabidopsis thaliana Col-0	Root	Bosea sp. (in: a-proteobacteria)	TAB14	PRJNA1138681
SRR29774913	PRJNA1131834	Arabidopsis thaliana Col-0	Root	Stenotrophomonas sp. TAB6	TAB6	PRJNA1138681
SRR29774912	PRJNA1131834	Arabidopsis thaliana Col-0	Root	Paenarthrobacter sp. TAF1	TAF1	PRJNA1138681
SRR29774911	PRJNA1131834	Arabidopsis thaliana Col-0	Root	Phyllobacterium sp. TAF24	TAF24	PRJNA1138681
SRR29774910	PRJNA1131834	Arabidopsis thaliana Col-0	Root	Bosea sp. (in: a-proteobacteria)	TAF32	PRJNA1138681
SRR29774909	PRJNA1131834	Arabidopsis thaliana Col-0	Root	Rhodococcus sp. (in: high G+C Gram-positive bacteria)	TAF43	PRJNA1138681
SRR29774908	PRJNA1131834	Arabidopsis thaliana Col-0	Root	Paenibacillus sp. TAF43_2	TAF43_2	PRJNA1138681
SRR29774907	PRJNA1131834	Arabidopsis thaliana Col-0	Root	Paenibacillus sp. TAF58	TAF58	PRJNA1138681
SRR29774906	PRJNA1131834	Arabidopsis thaliana Col-0	Root	Pseudarthrobacter sp. TAF60_1	TAF60_1	PRJNA1138681
SRR29774904	PRJNA1131834	Arabidopsis thaliana Col-0	Root	Lysobacter sp. TAF61	TAF61	PRJNA1138681
SRR29774903	PRJNA1131834	Arabidopsis thaliana Col-0	Root	Pseudomonas sp. TAF7	TAF7	PRJNA1138681
SRR29774902	PRJNA1131834	Arabidopsis thaliana Col-0	Root	Paenarthrobacter sp. YAF11_1	YAF11_1	PRJNA1138681
SRR29774901	PRJNA1131834	Arabidopsis thaliana Col-0	Root	Bacillus sp. (in: firmicutes)	YAF12_1	PRJNA1138681
SRR29774900	PRJNA1131834	Arabidopsis thaliana Col-0	Root	Cupriavidus sp. YAF13	YAF13	PRJNA1138681
SRR29774899	PRJNA1131834	Arabidopsis thaliana Col-0	Root	Arthrobacter sp. YAF16	YAF16	PRJNA1138681
SRR29774898	PRJNA1131834	Arabidopsis thaliana Col-0	Root	Arthrobacter sp. YAF17	YAF17	PRJNA1138681
SRR29774897	PRJNA1131834	Arabidopsis thaliana Col-0	Root	Pseudarthrobacter sp. YAF2	YAF2	PRJNA1138681
SRR29774896	PRJNA1131834	Arabidopsis thaliana Col-0	Root	Janibacter sp. YAF2_2	YAF2_2	PRJNA1138681
SRR29774895	PRJNA1131834	Arabidopsis thaliana Col-0	Root	Terriglobus sp. YAF25	YAF25	PRJNA1138681
SRR29774893	PRJNA1131834	Arabidopsis thaliana Col-0	Root	Rhizobium sp. YAF28	YAF28	PRJNA1138681
SRR29774892	PRJNA1131834	Arabidopsis thaliana Col-0	Root	Novosphingobium sp. YAF33	YAF33	PRJNA1138681
SRR29774891	PRJNA1131834	Arabidopsis thaliana Col-0	Root	Arthrobacter sp. YAF34	YAF34	PRJNA1138681
SRR29774890	PRJNA1131834	Arabidopsis thaliana Col-0	Root	Inquilinus sp. YAF38	YAF38	PRJNA1138681
SRR29774889	PRJNA1131834	Arabidopsis thaliana Col-0	Root	Paenibacillus sp. YAF4_2	YAF4_2	PRJNA1138681
SRR29774888	PRJNA1131834	Arabidopsis thaliana Col-0	Root	Leifsonia sp. YAF41	YAF41	PRJNA1138681
SRR29774887	PRJNA1131834	Arabidopsis thaliana Col-0	Root	Bacillus sp. (in: firmicutes)	YAF8	PRJNA1138681

## Sheet: SyFi-Quant_data
Amplicon dataset													Metagenome dataset
Run	isolation_source	Library Name	BioProject										Run	BioProject	BioSample	HOST	isolation_source	Sample Name
SRR31572000	rhizosphere	Lj_AtSC_RZ_t3_low_B2_v5_v7	PRJNA1191388										SRR29709934	PRJNA1131994	SAMN42328974	Arabidopsis thaliana	root	At_AtSC_ES_low_B1
SRR31572005	rhizosphere	Lj_AtSC_RZ_t3_high_B4_v5_v7	PRJNA1191388										SRR29710023	PRJNA1131994	SAMN42329169	Not applicable	Bacterial culture	Input_AtSC_B4
SRR31572006	rhizosphere	Lj_AtSC_RZ_t3_high_B4_v3_v4	PRJNA1191388										SRR29710026	PRJNA1131994	SAMN42329166	Not applicable	Bacterial culture	Input_AtSC_B1
SRR31572009	rhizosphere	Lj_AtSC_RZ_t3_high_B2_v5_v7	PRJNA1191388										SRR29710028	PRJNA1131994	SAMN42328968	Arabidopsis thaliana	root	At_AtSC_ES_high_B3
SRR31572013	root	Lj_AtSC_ES_t3_low_B4_v5_v7	PRJNA1191388										SRR29710074	PRJNA1131994	SAMN42328971	Arabidopsis thaliana	root	At_AtSC_ES_HL_orig_B2
SRR31572022	root	Lj_AtSC_ES_t3_high_B4_v5_v7	PRJNA1191388										SRR29710129	PRJNA1131994	SAMN42328975	Arabidopsis thaliana	root	At_AtSC_ES_low_B2
SRR31572026	root	At_AtSC_ES_t3_high_B4_v3_v4	PRJNA1191388										SRR29710150	PRJNA1131994	SAMN42328970	Arabidopsis thaliana	root	At_AtSC_ES_HL_orig_B1
SRR31572030	root	Lj_AtSC_ES_t3_high_B1_v3_v4	PRJNA1191388										SRR29710208	PRJNA1131994	SAMN42329193	Lotus japonicus	rhizosphere	Lj_AtSC_RZ_high_B4
SRR31572033	Bacterial culture	Input_undil_AtSC_t0_B3_v5_v7	PRJNA1191388										SRR29710209	PRJNA1131994	SAMN42329192	Lotus japonicus	rhizosphere	Lj_AtSC_RZ_high_B3
SRR31572038	Bacterial culture	Input_undil_AtSC_t0_B1_v5_v7	PRJNA1191388										SRR29710212	PRJNA1131994	SAMN42329189	Lotus japonicus	root	Lj_AtSC_ES_low_B4
SRR31572042	rhizosphere	Hv_AtSC_RZ_t3_high_B3_v5_v7	PRJNA1191388										SRR29710213	PRJNA1131994	SAMN42329188	Lotus japonicus	root	Lj_AtSC_ES_low_B3
SRR31572050	root	Hv_AtSC_ES_t3_low_B4_v3_v4	PRJNA1191388										SRR29710214	PRJNA1131994	SAMN42329187	Lotus japonicus	root	Lj_AtSC_ES_low_B2
SRR31572054	root	Hv_AtSC_ES_t3_low_B2_v3_v4	PRJNA1191388										SRR29710215	PRJNA1131994	SAMN42329186	Lotus japonicus	root	Lj_AtSC_ES_low_B1
SRR31572055	root	Hv_AtSC_ES_t3_low_B1_v5_v7	PRJNA1191388										SRR29710217	PRJNA1131994	SAMN42329185	Lotus japonicus	root	Lj_AtSC_ES_high_B4
SRR31572060	root	Hv_AtSC_ES_t3_high_B3_v5_v7	PRJNA1191388										SRR29710218	PRJNA1131994	SAMN42329184	Lotus japonicus	root	Lj_AtSC_ES_high_B3
SRR31572061	root	Hv_AtSC_ES_t3_high_B3_v3_v4	PRJNA1191388										SRR29710233	PRJNA1131994	SAMN42329097	Hordeum vulgare	rhizosphere	Hv_AtSC_RZ_high_B4
SRR31572065	root	Hv_AtSC_ES_t3_high_B1_v3_v4	PRJNA1191388										SRR29710236	PRJNA1131994	SAMN42329095	Hordeum vulgare	rhizosphere	Hv_AtSC_RZ_high_B2
SRR31572066	root	At_AtSC_ES_t3_low_B4_v5_v7	PRJNA1191388										SRR29710237	PRJNA1131994	SAMN42329094	Hordeum vulgare	rhizosphere	Hv_AtSC_RZ_high_B1
SRR31572077	root	At_AtSC_ES_t3_HL_orig_B3_v5_v7	PRJNA1191388										SRR29710238	PRJNA1131994	SAMN42329093	Hordeum vulgare	root	Hv_AtSC_ES_low_B4
SRR31571995	root	At_AtSC_ES_t3_HL_orig_B1_v5_v7	PRJNA1191388										SRR29710243	PRJNA1131994	SAMN42329088	Hordeum vulgare	root	Hv_AtSC_ES_high_B3
SRR31571996	rhizosphere	Lj_AtSC_RZ_t3_low_B4_v5_v7	PRJNA1191388										SRR29710244	PRJNA1131994	SAMN42329087	Hordeum vulgare	root	Hv_AtSC_ES_high_B2
SRR31571997	rhizosphere	Lj_AtSC_RZ_t3_low_B4_v3_v4	PRJNA1191388										SRR29710362	PRJNA1131994	SAMN42328977	Arabidopsis thaliana	root	At_AtSC_ES_low_B4
SRR31571998	rhizosphere	Lj_AtSC_RZ_t3_low_B3_v5_v7	PRJNA1191388										SRR29710374	PRJNA1131994	SAMN42328967	Arabidopsis thaliana	root	At_AtSC_ES_high_B2
SRR31571999	rhizosphere	Lj_AtSC_RZ_t3_low_B3_v3_v4	PRJNA1191388										SRR29710375	PRJNA1131994	SAMN42328966	Arabidopsis thaliana	root	At_AtSC_ES_high_B1
SRR31572001	rhizosphere	Lj_AtSC_RZ_t3_low_B2_v3_v4	PRJNA1191388										SRR29709945	PRJNA1131994	SAMN42328973	Arabidopsis thaliana	root	At_AtSC_ES_HL_orig_B4
SRR31572002	rhizosphere	Lj_AtSC_RZ_t3_low_B1_v5_v7	PRJNA1191388										SRR29709956	PRJNA1131994	SAMN42328972	Arabidopsis thaliana	root	At_AtSC_ES_HL_orig_B3
SRR31572003	rhizosphere	Lj_AtSC_RZ_t3_low_B1_v3_v4	PRJNA1191388										SRR29710024	PRJNA1131994	SAMN42329168	Not applicable	Bacterial culture	Input_AtSC_B3
SRR31572004	root	At_AtSC_ES_t3_HL_orig_B1_v3_v4	PRJNA1191388										SRR29710219	PRJNA1131994	SAMN42329183	Lotus japonicus	root	Lj_AtSC_ES_high_B2
SRR31572007	rhizosphere	Lj_AtSC_RZ_t3_high_B3_v5_v7	PRJNA1191388										SRR29710220	PRJNA1131994	SAMN42329182	Lotus japonicus	root	Lj_AtSC_ES_high_B1
SRR31572008	rhizosphere	Lj_AtSC_RZ_t3_high_B3_v3_v4	PRJNA1191388										SRR29710234	PRJNA1131994	SAMN42329096	Hordeum vulgare	rhizosphere	Hv_AtSC_RZ_high_B3
SRR31572010	rhizosphere	Lj_AtSC_RZ_t3_high_B2_v3_v4	PRJNA1191388										SRR29710239	PRJNA1131994	SAMN42329092	Hordeum vulgare	root	Hv_AtSC_ES_low_B3
SRR31572011	rhizosphere	Lj_AtSC_RZ_t3_high_B1_v5_v7	PRJNA1191388										SRR29710245	PRJNA1131994	SAMN42329086	Hordeum vulgare	root	Hv_AtSC_ES_high_B1
SRR31572012	rhizosphere	Lj_AtSC_RZ_t3_high_B1_v3_v4	PRJNA1191388										SRR29710025	PRJNA1131994	SAMN42329167	Not applicable	Bacterial culture	Input_AtSC_B2
SRR31572014	root	Lj_AtSC_ES_t3_low_B4_v3_v4	PRJNA1191388										SRR29710181	PRJNA1131994	SAMN42328969	Arabidopsis thaliana	root	At_AtSC_ES_high_B4
SRR31572015	root	At_AtSC_ES_t3_high_B4_v5_v7	PRJNA1191388										SRR29710203	PRJNA1131994	SAMN42329197	Lotus japonicus	rhizosphere	Lj_AtSC_RZ_low_B4
SRR31572016	root	Lj_AtSC_ES_t3_low_B3_v5_v7	PRJNA1191388										SRR29710204	PRJNA1131994	SAMN42329196	Lotus japonicus	rhizosphere	Lj_AtSC_RZ_low_B3
SRR31572017	root	Lj_AtSC_ES_t3_low_B3_v3_v4	PRJNA1191388										SRR29710206	PRJNA1131994	SAMN42329195	Lotus japonicus	rhizosphere	Lj_AtSC_RZ_low_B2
SRR31572018	root	Lj_AtSC_ES_t3_low_B2_v5_v7	PRJNA1191388										SRR29710207	PRJNA1131994	SAMN42329194	Lotus japonicus	rhizosphere	Lj_AtSC_RZ_low_B1
SRR31572019	root	Lj_AtSC_ES_t3_low_B2_v3_v4	PRJNA1191388										SRR29710210	PRJNA1131994	SAMN42329191	Lotus japonicus	rhizosphere	Lj_AtSC_RZ_high_B2
SRR31572020	root	Lj_AtSC_ES_t3_low_B1_v5_v7	PRJNA1191388										SRR29710211	PRJNA1131994	SAMN42329190	Lotus japonicus	rhizosphere	Lj_AtSC_RZ_high_B1
SRR31572021	root	Lj_AtSC_ES_t3_low_B1_v3_v4	PRJNA1191388										SRR29710240	PRJNA1131994	SAMN42329091	Hordeum vulgare	root	Hv_AtSC_ES_low_B2
SRR31572023	root	Lj_AtSC_ES_t3_high_B4_v3_v4	PRJNA1191388										SRR29710241	PRJNA1131994	SAMN42329090	Hordeum vulgare	root	Hv_AtSC_ES_low_B1
SRR31572024	root	Lj_AtSC_ES_t3_high_B3_v5_v7	PRJNA1191388										SRR29710242	PRJNA1131994	SAMN42329089	Hordeum vulgare	root	Hv_AtSC_ES_high_B4
SRR31572025	root	Lj_AtSC_ES_t3_high_B3_v3_v4	PRJNA1191388										SRR29710373	PRJNA1131994	SAMN42328976	Arabidopsis thaliana	root	At_AtSC_ES_low_B3
SRR31572027	root	Lj_AtSC_ES_t3_high_B2_v5_v7	PRJNA1191388
SRR31572028	root	Lj_AtSC_ES_t3_high_B2_v3_v4	PRJNA1191388
SRR31572029	root	Lj_AtSC_ES_t3_high_B1_v5_v7	PRJNA1191388
SRR31572031	Bacterial culture	Input_undil_AtSC_t0_B4_v5_v7	PRJNA1191388
SRR31572032	Bacterial culture	Input_undil_AtSC_t0_B4_v3_v4	PRJNA1191388
SRR31572034	Bacterial culture	Input_undil_AtSC_t0_B3_v3_v4	PRJNA1191388
SRR31572035	Bacterial culture	Input_undil_AtSC_t0_B2_v5_v7	PRJNA1191388
SRR31572036	Bacterial culture	Input_undil_AtSC_t0_B2_v3_v4	PRJNA1191388
SRR31572037	root	At_AtSC_ES_t3_high_B3_v5_v7	PRJNA1191388
SRR31572039	Bacterial culture	Input_undil_AtSC_t0_B1_v3_v4	PRJNA1191388
SRR31572040	rhizosphere	Hv_AtSC_RZ_t3_high_B4_v5_v7	PRJNA1191388
SRR31572041	rhizosphere	Hv_AtSC_RZ_t3_high_B4_v3_v4	PRJNA1191388
SRR31572043	rhizosphere	Hv_AtSC_RZ_t3_high_B3_v3_v4	PRJNA1191388
SRR31572044	rhizosphere	Hv_AtSC_RZ_t3_high_B2_v5_v7	PRJNA1191388
SRR31572045	rhizosphere	Hv_AtSC_RZ_t3_high_B2_v3_v4	PRJNA1191388
SRR31572046	rhizosphere	Hv_AtSC_RZ_t3_high_B1_v5_v7	PRJNA1191388
SRR31572047	rhizosphere	Hv_AtSC_RZ_t3_high_B1_v3_v4	PRJNA1191388
SRR31572048	root	At_AtSC_ES_t3_high_B3_v3_v4	PRJNA1191388
SRR31572049	root	Hv_AtSC_ES_t3_low_B4_v5_v7	PRJNA1191388
SRR31572051	root	Hv_AtSC_ES_t3_low_B3_v5_v7	PRJNA1191388
SRR31572052	root	Hv_AtSC_ES_t3_low_B3_v3_v4	PRJNA1191388
SRR31572053	root	Hv_AtSC_ES_t3_low_B2_v5_v7	PRJNA1191388
SRR31572056	root	Hv_AtSC_ES_t3_low_B1_v3_v4	PRJNA1191388
SRR31572057	root	Hv_AtSC_ES_t3_high_B4_v5_v7	PRJNA1191388
SRR31572058	root	Hv_AtSC_ES_t3_high_B4_v3_v4	PRJNA1191388
SRR31572059	root	At_AtSC_ES_t3_high_B2_v5_v7	PRJNA1191388
SRR31572062	root	Hv_AtSC_ES_t3_high_B2_v5_v7	PRJNA1191388
SRR31572063	root	Hv_AtSC_ES_t3_high_B2_v3_v4	PRJNA1191388
SRR31572064	root	Hv_AtSC_ES_t3_high_B1_v5_v7	PRJNA1191388
SRR31572067	root	At_AtSC_ES_t3_low_B4_v3_v4	PRJNA1191388
SRR31572068	root	At_AtSC_ES_t3_low_B3_v5_v7	PRJNA1191388
SRR31572069	root	At_AtSC_ES_t3_low_B3_v3_v4	PRJNA1191388
SRR31572070	root	At_AtSC_ES_t3_high_B2_v3_v4	PRJNA1191388
SRR31572071	root	At_AtSC_ES_t3_low_B2_v5_v7	PRJNA1191388
SRR31572072	root	At_AtSC_ES_t3_low_B2_v3_v4	PRJNA1191388
SRR31572073	root	At_AtSC_ES_t3_low_B1_v5_v7	PRJNA1191388
SRR31572074	root	At_AtSC_ES_t3_low_B1_v3_v4	PRJNA1191388
SRR31572075	root	At_AtSC_ES_t3_HL_orig_B4_v5_v7	PRJNA1191388
SRR31572076	root	At_AtSC_ES_t3_HL_orig_B4_v3_v4	PRJNA1191388
SRR31572078	root	At_AtSC_ES_t3_HL_orig_B3_v3_v4	PRJNA1191388
SRR31572079	root	At_AtSC_ES_t3_HL_orig_B2_v5_v7	PRJNA1191388
SRR31572080	root	At_AtSC_ES_t3_HL_orig_B2_v3_v4	PRJNA1191388
SRR31572081	root	At_AtSC_ES_t3_high_B1_v5_v7	PRJNA1191388
SRR31572082	root	At_AtSC_ES_t3_high_B1_v3_v4	PRJNA1191388
