# Supplementary material for: SyFi: generating and using sequence fingerprints to distinguish SynCom isolates
Source: Microb Genom. 2025 Sep 4;11(9):001461. doi: 10.1099/mgen.0.001461 (PMC12421257; doi:10.1099/mgen.0.001461)
Supplement: Uncited Supplementary Material 2. [file mgen-11-01461-s002.xlsx]

## Sheet: 16S_Copy_number_AtCC
Isolate	16S CN other than SyFi		Isolate	Number_haplotypes SyFi	16S CN SyFi		Isolate	16S CN - merged
01L415	2		01L31	2	4.37625		01L31	4.37625
01L418	2		01L310	2	5.57608		01L310	5.57608
01N417	1		01L33	2	4.62484		01L33	4.62484
01N48	4		01L34	2	5.97078		01L34	5.97078
01T32	6		01L38	2	3.32004		01L38	3.32004
01T37	5		01L41	2	4.65418		01L41	4.65418
01T418	1		01L410	4	3.16067		01L410	3.16067
01T424	4		01L411	2	4.54851		01L411	4.54851
01T428	4		01L412	2	5.3818		01L412	5.3818
01T444	1		01L414	2	5.20727		01L414	5.20727
05L310	5		01L416	2	4.53955		01L416	4.53955
05L411	3		01L419	1	2.75972		01L419	2.75972
05L416	1		01L42	2	3.88519		01L42	3.88519
05N31	4		01L420	2	5.82479		01L420	5.82479
05N428	6		01L422	1	2.17819		01L422	2.17819
05T36	1		01L423	2	1.40631		01L423	1.40631
05T420	2		01L43	2	2.6167		01L43	2.6167
05T421	1		01L45	2	4.87929		01L45	4.87929
05T422	2		01L46	2	4.19812		01L46	4.19812
10L310	6		01L47	2	3.73775		01L47	3.73775
10L415	3		01L49	3	4.17281		01L49	4.17281
10L419	1		01L49_2	4	4.67172		01L49_2	4.67172
10L422	3		01N310	4	4.52259		01N310	4.52259
10N41	6		01N33	2	5.38454		01N33	5.38454
10T416	6		01N35	1	2.17685		01N35	2.17685
10T417	3		01N36	2	1.68934		01N36	1.68934
10T418	5		01N37	2	3.92133		01N37	3.92133
2KB_15	2		01N38	2	2.30667		01N38	2.30667
2KB_22	5		01N410	2	6.02205		01N410	6.02205
2RAB30	1		01N412	2	5.14877		01N412	5.14877
2TAB26	3		01N416	1	4.93772		01N416	4.93772
2TAF39	3		01N418	3	1.59971		01N418	1.59971
2YAB30	6		01N418_2	1	6.75159		01N418_2	6.75159
2YAF20	1		01N419	2	2.63284		01N419	2.63284
2YAF2	3		01N42_2	6	13.0654		01N42_2	13.0654
M-11	5		01N422	2	3.07303		01N422	3.07303
RAF12	3		01N42_3	6	25		01N42_3	25
RAF9	5		01N423	2	5.2776		01N423	5.2776
TAF24	1		01N424	2	3.5931		01N424	3.5931
YAF2	4		01N425	1	1.50072		01N425	1.50072
YAF33	1		01N427	1	1.76309		01N427	1.76309
01N417	1		01N428	1	2.51486		01N428	2.51486
2MCAF38	1		01N429	1	1.41555		01N429	1.41555
YAF25	3		01N43	2	2.79884		01N43	2.79884
YAF4_2	8		01N44	1	3.38141		01N44	3.38141
			01N442	2	4.13881		01N442	4.13881
			01N443	1	2.7809		01N443	2.7809
			01N444	2	3.80548		01N444	3.80548
			01N446	2	1.6844		01N446	1.6844
			01N447	3	6.11724		01N447	6.11724
			01N447_2	3	6.60281		01N447_2	6.60281
			01N448	2	1.53977		01N448	1.53977
			01N45	2	17.6462		01N45	17.6462
			01N46	4	3.797		01N46	3.797
			01N47	2	4.08351		01N47	4.08351
			01T31	2	4.74838		01T31	4.74838
			01T39	2	3.24181		01T39	3.24181
			01T41	2	2.97825		01T41	2.97825
			01T411	2	3.84121		01T411	3.84121
			01T412	2	1.98972		01T412	1.98972
			01T413_2	3	4.09458		01T413_2	4.09458
			01T414	2	3.9786		01T414	3.9786
			01T416	3	2.06999		01T416	2.06999
			01T417	4	3.92604		01T417	3.92604
			01T419	4	10.4991		01T419	10.4991
			01T420	2	3.1832		01T420	3.1832
			01T421	2	1.7523		01T421	1.7523
			01T422	2	14.1258		01T422	14.1258
			01T423	2	2.75856		01T423	2.75856
			01T425	4	4.03704		01T425	4.03704
			01T427	1	2.5577		01T427	2.5577
			01T43	2	3.97251		01T43	3.97251
			01T430	2	2.91594		01T430	2.91594
			01T431	2	12.5453		01T431	12.5453
			01T432	1	1.24071		01T432	1.24071
			01T433	3	2.93553		01T433	2.93553
			01T433_2	5	8.69197		01T433_2	8.69197
			01T434	2	1		01T434	1
			01T435	2	4.6845		01T435	4.6845
			01T436	1	2.71608		01T436	2.71608
			01T437	2	2.30294		01T437	2.30294
			01T438	2	1.49368		01T438	1.49368
			01T439	4	1.8457		01T439	1.8457
			01T44	2	2.79059		01T44	2.79059
			01T440	1	1.52825		01T440	1.52825
			01T441	1	2.44649		01T441	2.44649
			01T442	2	18.1715		01T442	18.1715
			01T443	2	11.165		01T443	11.165
			01T445	2	1.29179		01T445	1.29179
			01T46	1	2.39356		01T46	2.39356
			01T47	2	7.52916		01T47	7.52916
			01T49	2	4.79226		01T49	4.79226
			05L32	4	5.03337		05L32	5.03337
			05L36	4	7.93884		05L36	7.93884
			05L39	2	5.14675		05L39	5.14675
			05L412	6	19.5475		05L412	19.5475
			05L412_3	6	20.6834		05L412_3	20.6834
			05L413	1	2.37386		05L413	2.37386
			05L414	6	4.59749		05L414	4.59749
			05L414_2	5	11.0403		05L414_2	11.0403
			05L415	8	13.1352		05L415	13.1352
			05L417	2	4.19033		05L417	4.19033
			05L419	2	3.24484		05L419	3.24484
			05L42	2	4.74738		05L42	4.74738
			05L420	2	5.88936		05L420	5.88936
			05L421	1	4.24215		05L421	4.24215
			05L422	1	1.55332		05L422	1.55332
			05L423	3	4.20481		05L423	4.20481
			05L425	1	1.67332		05L425	1.67332
			05L427	1	2.47491		05L427	2.47491
			05L428	2	4.37982		05L428	4.37982
			05L429	1	2.86208		05L429	2.86208
			05L43	4	4.57239		05L43	4.57239
			05L430	2	6.56513		05L430	6.56513
			05L44	6	6.3164		05L44	6.3164
			05L45	6	4.53766		05L45	4.53766
			05L45_2	5	11.0349		05L45_2	11.0349
			05L47	4	4.40658		05L47	4.40658
			05N32	2	3.86497		05N32	3.86497
			05N33	4	2.86579		05N33	2.86579
			05N34	1	1.24424		05N34	1.24424
			05N36	2	4.5583		05N36	4.5583
			05N37	1	2.62727		05N37	2.62727
			05N38	2	4.29358		05N38	4.29358
			05N39	2	4.92892		05N39	4.92892
			05N40	2	5.0898		05N40	5.0898
			05N411	1	2.67454		05N411	2.67454
			05N413	2	4.95077		05N413	4.95077
			05N414	1	2.48611		05N414	2.48611
			05N419	1	3.80233		05N419	3.80233
			05N42	2	3.4777		05N42	3.4777
			05N420	2	6.57401		05N420	6.57401
			05N422	1	1.39737		05N422	1.39737
			05N423	1	2.4067		05N423	2.4067
			05N425	1	4.84447		05N425	4.84447
			05N427	1	1.5764		05N427	1.5764
			05N428_2	4	20.7562		05N428_2	20.7562
			05N429	2	3.99879		05N429	3.99879
			05N430	2	3.43815		05N430	3.43815
			05N431	2	4.20434		05N431	4.20434
			05N432	2	4.89658		05N432	4.89658
			05N433	2	4.45717		05N433	4.45717
			05N434	2	4.38061		05N434	4.38061
			05N435	2	4.41012		05N435	4.41012
			05N436	1	1.99876		05N436	1.99876
			05N44	4	15.3512		05N44	15.3512
			05N45	2	2.38043		05N45	2.38043
			05N47	1	3.18411		05N47	3.18411
			05N49	1	2.65991		05N49	2.65991
			05T21	2	15.7229		05T21	15.7229
			05T22	2	14.6826		05T22	14.6826
			05T23	3	5.28647		05T23	5.28647
			05T31	2	17.3083		05T31	17.3083
			05T310	2	4.6797		05T310	4.6797
			05T312	2	3.74876		05T312	3.74876
			05T313	2	4.57419		05T313	4.57419
			05T33	2	4.78877		05T33	4.78877
			05T34	2	4.25031		05T34	4.25031
			05T35	2	4.57616		05T35	4.57616
			05T37	2	5.84169		05T37	5.84169
			05T38	2	3.10862		05T38	3.10862
			05T41	2	5.40547		05T41	5.40547
			05T410	2	4.23675		05T410	4.23675
			05T411	2	11.1171		05T411	11.1171
			05T412	2	6.21347		05T412	6.21347
			05T414	1	1.42068		05T414	1.42068
			05T416	1	2.60239		05T416	2.60239
			05T417	1	1.88128		05T417	1.88128
			05T418	1	1.43027		05T418	1.43027
			05T419	1	3.96565		05T419	3.96565
			05T42	2	3.18483		05T42	3.18483
			05T422_2	3	10.8885		05T422_2	10.8885
			05T423	2	5.70482		05T423	5.70482
			05T424	1	2.07703		05T424	2.07703
			05T425	2	9.72588		05T425	9.72588
			05T426	2	5.69101		05T426	5.69101
			05T427	1	2.92226		05T427	2.92226
			05T428	1	3.07167		05T428	3.07167
			05T429	1	2.84578		05T429	2.84578
			05T430	2	2.90694		05T430	2.90694
			05T431	2	1.78358		05T431	1.78358
			05T432	1	1.78473		05T432	1.78473
			05T433	1	2.71399		05T433	2.71399
			05T437	2	2.73613		05T437	2.73613
			05T438	1	2.5324		05T438	2.5324
			05T439	1	2.6583		05T439	2.6583
			05T44	2	5.88512		05T44	5.88512
			05T440	2	1.42431		05T440	1.42431
			05T442	2	3.85335		05T442	3.85335
			05T443	2	3.92259		05T443	3.92259
			05T444	2	3.7929		05T444	3.7929
			05T445	1	2.38986		05T445	2.38986
			05T45	2	4.46272		05T45	4.46272
			05T46	2	3.79079		05T46	3.79079
			05T47	3	5.93569		05T47	5.93569
			05T48	1	2.0689		05T48	2.0689
			05T49	1	2.98414		05T49	2.98414
			10L31	2	5.40356		10L31	5.40356
			10L32	2	5.18037		10L32	5.18037
			10L35	2	17.2192		10L35	17.2192
			10L36	2	4.99109		10L36	4.99109
			10L37	2	4.54827		10L37	4.54827
			10L38	2	17.3066		10L38	17.3066
			10L39	2	5.67497		10L39	5.67497
			10L410	2	3.46541		10L410	3.46541
			10L411	2	3.71865		10L411	3.71865
			10L412	2	5.28307		10L412	5.28307
			10L413	2	3.13054		10L413	3.13054
			10L414	1	2.30726		10L414	2.30726
			10L417	2	2.62956		10L417	2.62956
			10L417_2	4	5.04621		10L417_2	5.04621
			10L418	2	2.56237		10L418	2.56237
			10L42	2	2.61299		10L42	2.61299
			10L420	2	5.42754		10L420	5.42754
			10L421	1	1.71754		10L421	1.71754
			10L424	2	4.08122		10L424	4.08122
			10L425	1	2.93479		10L425	2.93479
			10L426	1	1.735		10L426	1.735
			10L430	2	4.03902		10L430	4.03902
			10L43_2	6	6.40165		10L43_2	6.40165
			10L45	3	3.80792		10L45	3.80792
			10L46	4	5.76846		10L46	5.76846
			10L46_2	4	12.1606		10L46_2	12.1606
			10L47	2	2.68196		10L47	2.68196
			10L48	2	2.86946		10L48	2.86946
			10L49	1	1.52605		10L49	1.52605
			10N33	2	5.30636		10N33	5.30636
			10N34	2	4.6267		10N34	4.6267
			10N35	4	5.4618		10N35	5.4618
			10N36	2	2.51792		10N36	2.51792
			10N410	1	4.17641		10N410	4.17641
			10N412	1	2.31382		10N412	2.31382
			10N414	2	3.5756		10N414	3.5756
			10N416	1	2.66155		10N416	2.66155
			10N417	6	6.08718		10N417	6.08718
			10N418	2	4.01471		10N418	4.01471
			10N420	1	1.39126		10N420	1.39126
			10N421	2	3.37933		10N421	3.37933
			10N422	2	2.04135		10N422	2.04135
			10N423	2	4.35972		10N423	4.35972
			10N424	4	3.51369		10N424	3.51369
			10N425_2	4	25		10N425_2	25
			10N427	1	3.43311		10N427	3.43311
			10N428	1	2.48769		10N428	2.48769
			10N429	1	2.03163		10N429	2.03163
			10N43	2	4.11863		10N43	4.11863
			10N430	1	5.31013		10N430	5.31013
			10N431	2	4.54481		10N431	4.54481
			10N432	1	1.5375		10N432	1.5375
			10N433	1	3.49709		10N433	3.49709
			10N434	1	0.865143		10N434	0.865143
			10N44_1	1	2.73495		10N44_1	2.73495
			10N44_2	2	4.38943		10N44_2	4.38943
			10T31	2	16.8016		10T31	16.8016
			10T33	6	6.62992		10T33	6.62992
			10T35_2	6	19.2929		10T35_2	19.2929
			10T36	2	4.89904		10T36	4.89904
			10T41	2	5.26561		10T41	5.26561
			10T410	2	5.15309		10T410	5.15309
			10T411	2	4.2684		10T411	4.2684
			10T413	4	2.8272		10T413	2.8272
			10T415	2	4.46327		10T415	4.46327
			10T419	2	4.52723		10T419	4.52723
			10T42	2	4.29417		10T42	4.29417
			10T422	2	2.87036		10T422	2.87036
			10T423	3	4.86099		10T423	4.86099
			10T423_2	3	9.52206		10T423_2	9.52206
			10T424	2	3.13731		10T424	3.13731
			10T425	2	4.42925		10T425	4.42925
			10T426	1	5.46216		10T426	5.46216
			10T427	2	1.77325		10T427	1.77325
			10T428	2	3.48951		10T428	3.48951
			10T429	1	4.44213		10T429	4.44213
			10T430	1	2.74932		10T430	2.74932
			10T44	2	4.05165		10T44	4.05165
			10T45	2	2.72527		10T45	2.72527
			10T46	1	2.33136		10T46	2.33136
			10T48	1	4.30406		10T48	4.30406
			10T49	1	2.68187		10T49	2.68187
			2KB_12	1	1.45752		2KB_12	1.45752
			2KB_20	2	6.98053		2KB_20	6.98053
			2KB_26	1	2.68815		2KB_26	2.68815
			2KB_3	2	2.84062		2KB_3	2.84062
			2MCAB6	2	6.20194		2MCAB6	6.20194
			2MCAF14	1	5.43611		2MCAF14	5.43611
			2MCAF15	2	3.9219		2MCAF15	3.9219
			2MCAF23	1	1.62946		2MCAF23	1.62946
			2MCAF35	1	3.58137		2MCAF35	3.58137
			2MCAF36	1	0.826302		2MCAF36	0.826302
			2MCAF38	1	1.73737		2MCAF38	1.73737
			2RAB21	1	1.80815		2RAB21	1.80815
			2RAB26	1	2.67771		2RAB26	2.67771
			2RAB27	2	17.3744		2RAB27	17.3744
			2RAB6	3	1.54964		2RAB6	1.54964
			2RAF19	1	1.4905		2RAF19	1.4905
			2RAF20	1	1.62216		2RAF20	1.62216
			2RAF21	1	1.6022		2RAF21	1.6022
			2RAF22	2	3.98505		2RAF22	3.98505
			2RAF24	2	5.76285		2RAF24	5.76285
			2RAF25	2	1.45389		2RAF25	1.45389
			2RAF4	2	1.72918		2RAF4	1.72918
			2RAF44	2	1		2RAF44	1
			2RAF45	1	1.5665		2RAF45	1.5665
			2RAF6	2	3.76796		2RAF6	3.76796
			2TAB19	2	11.3495		2TAB19	11.3495
			2TAB23	2	12.4731		2TAB23	12.4731
			2TAB8	1	3.81035		2TAB8	3.81035
			2TAF14	1	6.82913		2TAF14	6.82913
			2TAF16	1	2.13365		2TAF16	2.13365
			2TAF2	1	0.775989		2TAF2	0.775989
			2TAF22	4	4.34449		2TAF22	4.34449
			2TAF24	1	1.36693		2TAF24	1.36693
			2TAF26	2	5.96446		2TAF26	5.96446
			2TAF27	1	2.48825		2TAF27	2.48825
			2TAF3	1	2.71139		2TAF3	2.71139
			2TAF33	2	1.54025		2TAF33	1.54025
			2TAF36	1	1.55274		2TAF36	1.55274
			2TAF44	2	4.93795		2TAF44	4.93795
			2TAF46	1	0.863879		2TAF46	0.863879
			2TAF8	2	13.2558		2TAF8	13.2558
			2YAB10	3	7.04493		2YAB10	7.04493
			2YAB26	2	3.10384		2YAB26	3.10384
			2YAB30_2	4	3.53597		2YAB30_2	3.53597
			2YAF1	1	2.44273		2YAF1	2.44273
			2YAF14	2	1.32623		2YAF14	1.32623
			2YAF22	5	6.14117		2YAF22	6.14117
			2YAF26	2	4.08299		2YAF26	4.08299
			2YAF29	1	2.5389		2YAF29	2.5389
			2YAF34	1	1.96567		2YAF34	1.96567
			2YAF39	1	1.6892		2YAF39	1.6892
			KB_12	2	3.95675		KB_12	3.95675
			KB_15	2	6.1221		KB_15	6.1221
			KB_33_2	1	2.53624		KB_33_2	2.53624
			KB_39	2	2.88692		KB_39	2.88692
			M-10	2	4.12199		M-10	4.12199
			M-11_2	3	12.1071		M-11_2	12.1071
			M-16	2	5.79164		M-16	5.79164
			M-6	1	1.30949		M-6	1.30949
			MCAB5	2	4.17769		MCAB5	4.17769
			MCAF14	2	4.74499		MCAF14	4.74499
			MCAF20	2	9.34904		MCAF20	9.34904
			MCAF7	2	3.61291		MCAF7	3.61291
			PAB10	1	5.27242		PAB10	5.27242
			PAB15	2	2.69891		PAB15	2.69891
			RAB17	2	6.14272		RAB17	6.14272
			RAF14	2	3.55407		RAF14	3.55407
			RAF19	2	4.16924		RAF19	4.16924
			RAF20_2	3	2.88688		RAF20_2	2.88688
			RAF20_2_2	4	9.61317		RAF20_2_2	9.61317
			RAF36	2	3.44578		RAF36	3.44578
			RAF41	1	0.840306		RAF41	0.840306
			RAF43	2	3.98251		RAF43	3.98251
			RAF48	1	2.25365		RAF48	2.25365
			RAF52	2	1.79407		RAF52	1.79407
			RAF53	3	1.69811		RAF53	1.69811
			RAF53_2	4	7.78563		RAF53_2	7.78563
			RAF54_2	2	5.50638		RAF54_2	5.50638
			RAF56	1	2.64664		RAF56	2.64664
			RAF57	2	2.2353		RAF57	2.2353
			TAB13	1	1.71746		TAB13	1.71746
			TAB14	2	6.12423		TAB14	6.12423
			TAB6	2	3.44784		TAB6	3.44784
			TAF1	2	5.33943		TAF1	5.33943
			TAF32	1	2.20644		TAF32	2.20644
			TAF43	4	9.83891		TAF43	9.83891
			TAF58	2	14.6926		TAF58	14.6926
			TAF60_1	2	3.88208		TAF60_1	3.88208
			TAF61	1	1.66397		TAF61	1.66397
			TAF7	2	4.22571		TAF7	4.22571
			YAF11_1	2	5.25492		YAF11_1	5.25492
			YAF12_1	2	17.7016		YAF12_1	17.7016
			YAF13	4	7.23002		YAF13	7.23002
			YAF16	1	3.86974		YAF16	3.86974
			YAF17	2	3.32864		YAF17	3.32864
			YAF2_2	2	13.4947		YAF2_2	13.4947
			YAF25	2	3.68332		YAF25	3.68332
			YAF28	1	2.83623		YAF28	2.83623
			YAF34	2	4.05092		YAF34	4.05092
			YAF38	3	3.45121		YAF38	3.45121
			YAF41	1	2.84673		YAF41	2.84673
			YAF4_2	2	12.3076		YAF4_2	12.3076
			YAF8	2	10.8978		YAF8	10.8978
							01L415	2
							01L418	2
							01N417	1
							01N48	4
							01T32	6
							01T37	5
							01T418	1
							01T424	4
							01T428	4
							01T444	1
							05L310	5
							05L411	3
							05L416	1
							05N31	4
							05N428	6
							05T36	1
							05T420	2
							05T421	1
							05T422	2
							10L310	6
							10L415	3
							10L419	1
							10L422	3
							10N41	6
							10T416	6
							10T417	3
							10T418	5
							2KB_15	2
							2KB_22	5
							2RAB30	1
							2TAB26	3
							2TAF39	3
							2YAB30	6
							2YAF20	1
							2YAF2	3
							M-11	5
							RAF12	3
							RAF9	5
							TAF24	1
							YAF2	4
							YAF33	1

## Sheet: Mapped_reads
																																	Relative
Sample	02-dada2-trimmed-V3V4	02-dada2-trimmed-V5V7	SyFi-V3V4	Salmon-V3V4	95_V3V4	97_V3V4	98_V3V4	99_V3V4	100_V3V4	Mothur_V3V4	Kraken2_V3V4_AMP	Kraken3_V3V4_AMP	Kraken5_V3V4_AMP	Kraken2_V3V4_Fin	Kraken3_V3V4_Fin	Kraken5_V3V4_Fin	SyFi-V5V7	Salmon-V5V7	95_V5V7	97_V5V7	98_V5V7	99_V5V7	100_V5V7	Mothur_V5V7	Kraken2_V5V7_Amp	Kraken3_V5V7_Amp	Kraken5_V5V7_Amp	Kraken2_V5V7_Fin	Kraken3_V5V7_Fin	Kraken5_V5V7_Fin		Sample	SyFi-V3V4	Salmon-V3V4	95_V3V4	97_V3V4	98_V3V4	99_V3V4	100_V3V4	Mothur_V3V4	Kraken2_V3V4_AMP	Kraken3_V3V4_AMP	Kraken5_V3V4_AMP	Kraken2_V3V4_Fin	Kraken3_V3V4_Fin	Kraken5_V3V4_Fin	SyFi-V5V7	Salmon-V5V7	95_V5V7
At_AtSC_ES_t3_high_B1	77862	64505	2831	2361	2794	2718	2676	2640	2539	5314	15187	3108	2673	1946	1946	1890	20570	20411	19837	19399	18965	17988	17572	20404	16895	16895	16895	26542	26542	26542		At_AtSC_ES_t3_high_B1	0.0363592	0.0303229	0.035884	0.0349079	0.0343685	0.0339061	0.032609	0.068249	0.19505	0.0399168	0.03433	0.0249929	0.0249929	0.0242737	0.31889	0.316425	0.307527
At_AtSC_ES_t3_high_B2	70888	67274	2373	2083	2481	2439	2439	2357	2290	4202	14322	2826	2387	1740	1740	1700	28326	28086	27171	26761	26342	25503	24619	16650	17504	17504	17504	20455	20455	20455		At_AtSC_ES_t3_high_B2	0.0334754	0.0293844	0.0349989	0.0344064	0.0344064	0.0332496	0.0323045	0.0592766	0.202037	0.0398657	0.0336728	0.0245458	0.0245458	0.0239815	0.421054	0.417487	0.403886
At_AtSC_ES_t3_high_B3	70458	83473	3087	2584	3098	3022	2957	2885	2747	5490	15700	3172	2795	1741	1741	1697	27934	27737	27909	27244	26056	24547	23878	25826	22071	22071	22071	32360	32360	32360		At_AtSC_ES_t3_high_B3	0.0438133	0.0366743	0.0439695	0.0428908	0.0419683	0.0409464	0.0389878	0.0779188	0.222828	0.0450197	0.039669	0.0247098	0.0247098	0.0240853	0.334647	0.332287	0.334348
At_AtSC_ES_t3_high_B4	61136	90466	2667	2305	2733	2687	2653	2617	2509	4372	12046	2960	2626	1880	1880	1843	36604	36526	35055	34611	33860	32620	31709	26976	24315	24314	24314	26868	26868	26868		At_AtSC_ES_t3_high_B4	0.0436241	0.0377028	0.0447036	0.0439512	0.0433951	0.0428062	0.0410396	0.0715127	0.197036	0.0484166	0.0429534	0.0307511	0.0307511	0.0301459	0.404616	0.403754	0.387494
At_AtSC_ES_t3_HL_orig_B1	74836	103578	2257	1885	2431	2406	2390	2263	2108	4122	15206	2842	2361	1427	1427	1373	46070	45736	42815	42274	41683	41677	38550	31758	20426	20426	20426	27531	27531	27531		At_AtSC_ES_t3_HL_orig_B1	0.0301593	0.0251884	0.0324844	0.0321503	0.0319365	0.0302395	0.0281683	0.0550804	0.203191	0.0379764	0.031549	0.0190684	0.0190684	0.0183468	0.444786	0.441561	0.41336
At_AtSC_ES_t3_HL_orig_B2	52721	72266	2202	1791	2403	2375	2358	2215	2075	3793	11881	2635	2329	1220	1220	1189	35029	34905	34478	34062	33451	33451	30594	22213	12427	12427	12427	19132	19132	19132		At_AtSC_ES_t3_HL_orig_B2	0.0417671	0.0339713	0.0455796	0.0450485	0.044726	0.0420136	0.0393581	0.0719448	0.225356	0.0499801	0.0441759	0.0231407	0.0231407	0.0225527	0.484723	0.483007	0.477098
At_AtSC_ES_t3_HL_orig_B3	68747	94595	3223	2723	3103	3069	3043	2912	2804	5505	16946	3506	3071	1578	1578	1540	40349	39977	36407	36059	35572	35572	34475	23959	16616	16616	16616	28561	28561	28561		At_AtSC_ES_t3_HL_orig_B3	0.0468821	0.039609	0.0451365	0.0446419	0.0442637	0.0423582	0.0407872	0.0800762	0.246498	0.0509986	0.044671	0.0229537	0.0229537	0.022401	0.426545	0.422612	0.384872
At_AtSC_ES_t3_HL_orig_B4	55801	79544	2458	2023	2490	2464	2458	2358	2261	4439	12462	2690	2366	1231	1231	1200	32888	32622	29934	29673	29272	29272	28075	23763	13824	13824	13824	24644	24644	24643		At_AtSC_ES_t3_HL_orig_B4	0.0440494	0.0362539	0.0446229	0.0441569	0.0440494	0.0422573	0.040519	0.0795505	0.223329	0.048207	0.0424007	0.0220605	0.0220605	0.021505	0.413457	0.410113	0.37632
At_AtSC_ES_t3_low_B1	68725	93361	3077	2608	3308	3223	3168	3072	3000	5352	13273	3267	2863	1364	1364	1329	36601	36260	35917	34286	32752	32752	32125	26011	25140	25140	25140	30294	30294	30294		At_AtSC_ES_t3_low_B1	0.0447727	0.0379483	0.0481339	0.0468971	0.0460968	0.0446999	0.0436522	0.0778756	0.193132	0.0475373	0.0416588	0.0198472	0.0198472	0.0193379	0.392037	0.388385	0.384711
At_AtSC_ES_t3_low_B2	54469	77918	3350	2812	3375	3335	3280	3210	3119	5352	11722	3020	2650	1085	1085	1059	32681	32405	30566	30190	29416	29398	28800	22227	16373	16373	16373	23390	23390	23390		At_AtSC_ES_t3_low_B2	0.0615029	0.0516257	0.0619618	0.0612275	0.0602177	0.0589326	0.0572619	0.0982577	0.215205	0.0554444	0.0486515	0.0199196	0.0199196	0.0194423	0.419428	0.415886	0.392284
At_AtSC_ES_t3_low_B3	56726	102920	2946	2485	2987	2947	2942	2901	2778	4804	11928	2779	2397	1252	1252	1220	42737	42590	39515	38705	38018	37999	37521	32895	23339	23339	23339	28343	28343	28343		At_AtSC_ES_t3_low_B3	0.0519338	0.0438071	0.0526566	0.0519515	0.0518633	0.0511406	0.0489723	0.0846878	0.210274	0.0489899	0.0422558	0.022071	0.022071	0.0215069	0.415245	0.413817	0.383939
At_AtSC_ES_t3_low_B4	57089	97597	1468	1236	1878	1482	1482	1462	1429	2501	12363	1934	1591	1432	1432	1390	36770	36604	45379	35511	34962	34962	32811	39284	26752	26752	26752	17187	17187	17187		At_AtSC_ES_t3_low_B4	0.0257143	0.0216504	0.032896	0.0259595	0.0259595	0.0256091	0.0250311	0.0438088	0.216557	0.0338769	0.0278688	0.0250836	0.0250836	0.0243479	0.376753	0.375053	0.464963
Hv_AtSC_ES_t3_high_B1	31238	77038	1447	1249	3048	1711	1485	1484	1430	3035	9765	2200	1899	1336	1336	1305	12566	13109	30796	30546	11670	11633	11400	26124	16805	16805	16805	21351	21351	21351		Hv_AtSC_ES_t3_high_B1	0.0463219	0.0399833	0.0975735	0.054773	0.0475383	0.0475062	0.0457776	0.0971573	0.3126	0.070427	0.0607913	0.0427684	0.0427684	0.041776	0.163114	0.170163	0.399751
Hv_AtSC_ES_t3_high_B2	37616	69562	987.997	842	1518	1104	987	985	969	2119	13827	1724	1355	687	687	639	14247	15135	22506	22195	14216	14027	13649	25453	16700	16700	16699	25067	25067	25067		Hv_AtSC_ES_t3_high_B2	0.0262653	0.0223841	0.0403552	0.0293492	0.0262388	0.0261857	0.0257603	0.0563324	0.367583	0.0458316	0.0360219	0.0182635	0.0182635	0.0169875	0.20481	0.217576	0.323539
Hv_AtSC_ES_t3_high_B3	44339	64529	1693	1419	3665	1831	1543	1536	1473	3705	15342	2708	2278	1349	1349	1308	9054	9868	24326	24039	9435	9350	9066	19936	13932	13932	13932	19668	19668	19668		Hv_AtSC_ES_t3_high_B3	0.0381832	0.0320034	0.0826586	0.0412955	0.0348001	0.0346422	0.0332213	0.0835607	0.346016	0.0610749	0.0513769	0.0304247	0.0304247	0.0295	0.140309	0.152923	0.376978
Hv_AtSC_ES_t3_high_B4	49866	68563	1769	1454.99	3432	2022	1759	1737	1688	3911	17376	2874	2416	1353	1353	1308	11167	12130	24206	23895	11313	11284	10928	23953	15799	15799	15799	22379	22379	22379		Hv_AtSC_ES_t3_high_B4	0.0354751	0.0291781	0.0688244	0.0405487	0.0352745	0.0348334	0.0338507	0.0784302	0.348454	0.0576345	0.0484498	0.0271327	0.0271327	0.0262303	0.162872	0.176918	0.353048
Hv_AtSC_ES_t3_low_B1	62625	81151	6062	4972	6930	6530	5034	4996	4890	8216	23765	7178	6531	1913	1913	1858	29393	35478	42152	41718	38175	38170	35994	39900	35099	35099	35099	20415	20415	20415		Hv_AtSC_ES_t3_low_B1	0.0967984	0.0793932	0.110659	0.104271	0.0803832	0.0797764	0.0780838	0.131194	0.379481	0.114619	0.104287	0.0305469	0.0305469	0.0296687	0.362201	0.437185	0.519427
Hv_AtSC_ES_t3_low_B2	56502	80017	7812	6313	8503	7933	6359	6280	6145	9543	23050	7457	6801	2367	2367	2324	22439	24864	29747	29533	23677	23677	22704	38710	28065	28065	28065	18420	18420	18420		Hv_AtSC_ES_t3_low_B2	0.138261	0.111731	0.15049	0.140402	0.112545	0.111147	0.108757	0.168897	0.40795	0.131978	0.120367	0.0418923	0.0418923	0.0411313	0.280428	0.310734	0.371759
Hv_AtSC_ES_t3_low_B3	58886	97961	5463	4634	6569	6047	4906	4830	4701	7876	21646	7371	6762	2167	2167	2116	28314	34166	38161	37835	34072	34027	32279	40845	39714	39714	39714	28722	28722	28722		Hv_AtSC_ES_t3_low_B3	0.0927725	0.0786944	0.111555	0.10269	0.0833135	0.0820229	0.0798322	0.13375	0.367592	0.125174	0.114832	0.0367999	0.0367999	0.0359338	0.289033	0.348771	0.389553
Hv_AtSC_ES_t3_low_B4	55538	39279	3917	3208	4975	4641	3186	3164	3102	5706	22363	5821	5290	1478	1478	1421	9729	13545	16123	15979	14991	14966	13915	19950	18030	18030	18030	9112	9112	9112		Hv_AtSC_ES_t3_low_B4	0.0705283	0.0577623	0.0895783	0.0835644	0.0573661	0.05697	0.0558536	0.10274	0.402661	0.104811	0.0952501	0.0266124	0.0266124	0.0255861	0.24769	0.344841	0.410474
Hv_AtSC_RZ_t3_high_B1	35271	50755	14146	10876	18071	14430	12195	12108	12063	19652	8715	8691	8682	5979	5979	5979	10514	12172	21434	21172	12478	12459	12051	23246	22123	22123	22123	18525	18525	18525		Hv_AtSC_RZ_t3_high_B1	0.401066	0.308355	0.512347	0.409118	0.345751	0.343285	0.342009	0.557172	0.247087	0.246406	0.246151	0.169516	0.169516	0.169516	0.207152	0.239819	0.422303
Hv_AtSC_RZ_t3_high_B2	34922	94665	14041	11937	17243	14055	12240	12155	12090	20045	8394	8374	8360	5089	5089	5089	18668	21283	35072	34545	20298	20218	19578	39497	35626	35626	35626	34579	34579	34579		Hv_AtSC_RZ_t3_high_B2	0.402067	0.341819	0.493758	0.402468	0.350495	0.348061	0.3462	0.573993	0.240364	0.239792	0.239391	0.145725	0.145725	0.145725	0.197201	0.224824	0.370485
Hv_AtSC_RZ_t3_high_B3	36826	68423	14832	12172	18511	14637	11916	11821	11736	20169	8899	8837	8825	5277	5277	5277	11811	14644	27237	26871	15081	15036	14300	29969	28393	28393	28393	21829	21829	21829		Hv_AtSC_RZ_t3_high_B3	0.402759	0.330527	0.502661	0.397464	0.323576	0.320996	0.318688	0.547684	0.24165	0.239966	0.23964	0.143295	0.143295	0.143295	0.172617	0.214022	0.398068
Hv_AtSC_RZ_t3_high_B4	33220	63032	14820	12399	19136	15521	13239	13174	13090	19541	7502	7463	7446	4680	4680	4680	13342	15632	28450	28004	15849	15849	15200	28197	25336	25336	25335	22100	22100	22098		Hv_AtSC_RZ_t3_high_B4	0.446117	0.373239	0.576039	0.467219	0.398525	0.396568	0.39404	0.58823	0.225828	0.224654	0.224142	0.140879	0.140879	0.140879	0.21167	0.248001	0.451358
Input_undil_AtSC_t0_B1	47746	114487	29711	25862	24224	23978	22949	22467	21778	28606	6013	6001	6001	6896	6896	6895	54636	54605	44806	44734	43655	43628	43195	53422	23540	23540	23540	16715	16715	16715		Input_undil_AtSC_t0_B1	0.622272	0.541658	0.507351	0.502199	0.480648	0.470553	0.456122	0.599129	0.125937	0.125686	0.125686	0.144431	0.144431	0.14441	0.477224	0.476954	0.391363
Input_undil_AtSC_t0_B2	49326	53051	32074	28271	25811	25636	24610	24144	23397	30420	5988	5980	5979	6804	6804	6804	26013	25968	22086	22066	21483	21483	21265	25935	10475	10475	10475	7448	7448	7448		Input_undil_AtSC_t0_B2	0.650245	0.573146	0.523274	0.519726	0.498926	0.489478	0.474334	0.616713	0.121396	0.121234	0.121214	0.137939	0.137939	0.137939	0.490339	0.489491	0.416316
Input_undil_AtSC_t0_B3	46711	100384	29305	26147	25049	24882	23962	23454	22721	28322	5568	5553	5552	6356	6356	6356	49592	49235	40903	40815	39774	39774	39337	49346	19383	19383	19383	13936	13936	13936		Input_undil_AtSC_t0_B3	0.627368	0.559761	0.536255	0.53268	0.512984	0.502109	0.486416	0.606324	0.119201	0.11888	0.118859	0.136071	0.136071	0.136071	0.494023	0.490467	0.407465
Input_undil_AtSC_t0_B4	43187	97750	29010	25478	23328	23136	22350	21851	21284	26872	5231	5222	5220	6002	6002	6002	47903	47688	39824	39789	38793	38793	38398	48165	18739	18739	18739	13596	13596	13596		Input_undil_AtSC_t0_B4	0.67173	0.589946	0.540163	0.535717	0.517517	0.505962	0.492833	0.622224	0.121124	0.120916	0.12087	0.138977	0.138977	0.138977	0.490056	0.487857	0.407407
Lj_AtSC_ES_t3_high_B1	55752	56625	115.997	95.003	124	124	124	123	114	282	12372	852	535	235	235	183	21610	22020	22169	21815	21179	19662	19268	23079	23895	23895	23895	13493	13493	13493		Lj_AtSC_ES_t3_high_B1	0.00208059	0.00170403	0.00222414	0.00222414	0.00222414	0.0022062	0.00204477	0.00505811	0.221911	0.015282	0.00959607	0.0042151	0.0042151	0.00328239	0.381634	0.388874	0.391506
Lj_AtSC_ES_t3_high_B2	77904	70169	261.001	222.999	274	274	256	254	244	586	19990	1433	970	365	365	306	23008	23503	24306	22842	22347	20738	20398	30804	33970	33970	33970	22083	22083	22081		Lj_AtSC_ES_t3_high_B2	0.00335029	0.00286248	0.00351715	0.00351715	0.0032861	0.00326042	0.00313206	0.00752208	0.256598	0.0183944	0.0124512	0.00468525	0.00468525	0.00392791	0.327894	0.334948	0.346392
Lj_AtSC_ES_t3_high_B3	74241	62040	222.001	189	217	217	209	207	200	518	20193	1251	829	306	306	268	17989	18486	19656	18926	18212	16861	16367	33018	33762	33762	33762	24594	24594	24594		Lj_AtSC_ES_t3_high_B3	0.00299027	0.00254576	0.00292291	0.00292291	0.00281516	0.00278822	0.00269393	0.00697728	0.271993	0.0168505	0.0111663	0.00412171	0.00412171	0.00360987	0.289958	0.297969	0.316828
Lj_AtSC_ES_t3_high_B4	72922	58909	181	141.001	167	167	158	158	137	498	19776	1378	917	345	345	294	18229	18614	19977	19600	18760	16566	16403	25356	29938	29938	29938	21505	21505	21505		Lj_AtSC_ES_t3_high_B4	0.0024821	0.00193359	0.00229012	0.00229012	0.0021667	0.0021667	0.00187872	0.00682921	0.271194	0.0188969	0.0125751	0.00473108	0.00473108	0.00403171	0.309443	0.315979	0.339116
Lj_AtSC_ES_t3_low_B1	64780	66675	247.004	208.997	199	186	186	186	177	539	15079	1118	768	340	340	295	28332	28653	29515	29083	26755	26739	26236	29150	22924	22924	22924	12619	12619	12619		Lj_AtSC_ES_t3_low_B1	0.00381297	0.00322626	0.00307194	0.00287126	0.00287126	0.00287126	0.00273232	0.00832047	0.232772	0.0172584	0.0118555	0.00524853	0.00524853	0.00455387	0.424927	0.429741	0.44267
Lj_AtSC_ES_t3_low_B2	58019	69910	346.001	289	355	339	330	326	308	715	13746	1176	827	305	305	253	30856	31309	31743	31637	29068	29045	28628	31983	21684	21684	21684	9443	9443	9443		Lj_AtSC_ES_t3_low_B2	0.00596358	0.00498113	0.00611869	0.00584291	0.00568779	0.00561885	0.00530861	0.0123235	0.236922	0.0202692	0.014254	0.0052569	0.0052569	0.00436064	0.441367	0.447847	0.454055
Lj_AtSC_ES_t3_low_B3	80281	64152	324.002	251	353	311	294	287	281	733	22433	1658	1163	441	441	393	26327	26827	29103	28911	24874	24838	24440	25829	21117	21117	21115	8432	8432	8432		Lj_AtSC_ES_t3_low_B3	0.00403585	0.00312652	0.00439706	0.00387389	0.00366214	0.00357494	0.00350021	0.00913043	0.279431	0.0206525	0.0144866	0.00549321	0.00549321	0.00489531	0.410385	0.418179	0.453657
Lj_AtSC_ES_t3_low_B4	63238	58373	346.001	283.999	339	333	333	333	313	700	14180	1191	870	326	326	282	25998	26322	25869	25752	24598	24575	24295	24592	16906	16906	16906	8940	8940	8940		Lj_AtSC_ES_t3_low_B4	0.00547141	0.00449095	0.0053607	0.00526582	0.00526582	0.00526582	0.00494956	0.0110693	0.224232	0.0188336	0.0137576	0.00515513	0.00515513	0.00445934	0.445377	0.450928	0.443167
Lj_AtSC_RZ_t3_high_B1	39050	85273	17780	14665	12204	12090	11251	11078	10744	19682	14220	14076	14062	5995	5995	5995	25828	27070	28138	25910	25336	24058	23558	41074	43562	43562	43562	33264	33264	33264		Lj_AtSC_RZ_t3_high_B1	0.455314	0.375544	0.312522	0.309603	0.288118	0.283688	0.275134	0.50402	0.364149	0.360461	0.360102	0.153521	0.153521	0.153521	0.302886	0.317451	0.329975
Lj_AtSC_RZ_t3_high_B2	31496	88855	14355	11865	11966	11755	10983	10806	10473	16055	10461	10331	10318	4758	4758	4758	30713	32212	33325	31554	30455	29272	28433	41384	43147	43147	43147	32169	32169	32168		Lj_AtSC_RZ_t3_high_B2	0.455772	0.376715	0.379921	0.373222	0.348711	0.343091	0.332518	0.509747	0.332137	0.32801	0.327597	0.151067	0.151067	0.151067	0.345653	0.362523	0.375049
Lj_AtSC_RZ_t3_high_B3	27904	102468	10341	8829.99	10593	10455	9846	9523	9362	13022	8452	8346	8334	3329	3329	3327	31981	33386	34030	32232	31342	30297	28560	49377	54408	54407	54407	43400	43399	43399		Lj_AtSC_RZ_t3_high_B3	0.370592	0.316442	0.379623	0.374677	0.352853	0.341277	0.335507	0.466671	0.302896	0.299097	0.298667	0.119302	0.119302	0.11923	0.312107	0.325819	0.332104
Lj_AtSC_RZ_t3_high_B4	40763	94053	15683	13211	13023	12722	11825	11631	11292	18912	12930	12655	12624	5713	5713	5710	25834	27040	29303	27032	26014	24042	23563	46817	51488	51488	51488	42784	42784	42784		Lj_AtSC_RZ_t3_high_B4	0.384736	0.324093	0.319481	0.312097	0.290092	0.285332	0.277016	0.46395	0.317199	0.310453	0.309693	0.140152	0.140152	0.140078	0.274675	0.287497	0.311558
Lj_AtSC_RZ_t3_low_B1	44685	97193	21332	17768	18868	17874	16993	16681	16095	23433	14668	14431	14404	9488	9488	9482	41462	42406	44112	43377	39570	39509	38952	43554	32265	32265	32265	19493	19493	19493		Lj_AtSC_RZ_t3_low_B1	0.477386	0.397628	0.422245	0.4	0.380284	0.373302	0.360188	0.524404	0.328253	0.32295	0.322345	0.212331	0.212331	0.212196	0.426595	0.436307	0.45386
Lj_AtSC_RZ_t3_low_B2	46722	67700	23870	20011	19938	18839	17816	17578	17042	26990	14006	13803	13791	8166	8166	8163	27324	28122	29378	29019	25826	25816	25480	33484	19684	19684	19684	10532	10532	10532		Lj_AtSC_RZ_t3_low_B2	0.510894	0.428299	0.426737	0.403215	0.381319	0.376225	0.364753	0.577672	0.299773	0.295428	0.295171	0.174778	0.174778	0.174714	0.403604	0.415391	0.433944
Lj_AtSC_RZ_t3_low_B3	32677	105725	15378	12621	13331	12064	11285	11094	10759	16821	9175	9049	9030	5830	5830	5830	38667	39546	44370	43837	36241	36241	35810	47021	31365	31365	31365	15051	15051	15051		Lj_AtSC_RZ_t3_low_B3	0.470606	0.386235	0.407963	0.369189	0.34535	0.339505	0.329253	0.514766	0.280779	0.276923	0.276341	0.178413	0.178413	0.178413	0.365732	0.374046	0.419674
Lj_AtSC_RZ_t3_low_B4	47804	87747	25318	21075	20693	20205	19125	18895	18392	27527	16074	15879	15858	9272	9272	9270	37533	38729	38120	37611	35897	35885	35428	43515	26683	26683	26683	14087	14087	14087		Lj_AtSC_RZ_t3_low_B4	0.529621	0.440863	0.432872	0.422663	0.400071	0.39526	0.384738	0.57583	0.336248	0.332169	0.33173	0.193959	0.193959	0.193917	0.427741	0.441371	0.434431
																																	0.203577	0.171918	0.194951	0.178753	0.16418	0.161447	0.157405	0.241729	0.260952	0.121983	0.11734	0.0693829	0.0693829	0.0689048	0.348475	0.361268	0.395411
[truncated: 39 more columns]

## Sheet: Shotgun_MG_table
isolate	At_AtSC_ES_high_B1	At_AtSC_ES_high_B2	At_AtSC_ES_high_B3	At_AtSC_ES_high_B4	At_AtSC_ES_HL_orig_B1	At_AtSC_ES_HL_orig_B2	At_AtSC_ES_HL_orig_B3	At_AtSC_ES_HL_orig_B4	At_AtSC_ES_low_B1	At_AtSC_ES_low_B2	At_AtSC_ES_low_B3	At_AtSC_ES_low_B4	Hv_AtSC_ES_high_B1	Hv_AtSC_ES_high_B2	Hv_AtSC_ES_high_B3	Hv_AtSC_ES_high_B4	Hv_AtSC_ES_low_B1	Hv_AtSC_ES_low_B2	Hv_AtSC_ES_low_B3	Hv_AtSC_ES_low_B4	Hv_AtSC_RZ_high_B1	Hv_AtSC_RZ_high_B2	Hv_AtSC_RZ_high_B3	Hv_AtSC_RZ_high_B4	Input_undil_AtSC_B1	Input_undil_AtSC_B2	Input_undil_AtSC_B3	Input_undil_AtSC_B4	Lj_AtSC_ES_high_B1	Lj_AtSC_ES_high_B2	Lj_AtSC_ES_high_B3	Lj_AtSC_ES_high_B4	Lj_AtSC_ES_low_B1	Lj_AtSC_ES_low_B2	Lj_AtSC_ES_low_B3	Lj_AtSC_ES_low_B4	Lj_AtSC_RZ_high_B1	Lj_AtSC_RZ_high_B2	Lj_AtSC_RZ_high_B3	Lj_AtSC_RZ_high_B4	Lj_AtSC_RZ_low_B1	Lj_AtSC_RZ_low_B2	Lj_AtSC_RZ_low_B3	Lj_AtSC_RZ_low_B4					isolate
01L310	215.619	584.976	132.49	217.857	145.087	143.221	332.444	0	96.271	183.486	9.104	62.154	0	0	0	9.847	84.285	124.938	57.988	0	798.206	146.246	1016.18	1308.72	3445.11	6058.55	563.749	3575.82	79.927	178.752	72.191	0	0	0	191.113	0	2349.2	2986.08	1306.27	71.949	3854.72	2708.07	2223.2	4421.62		01L310	8646380		01L310
01L31	662.861	1225.26	456.768	1569.28	439.029	388.328	1093.67	666.683	124.22	680.279	106.03	266.376	23.35	32.65	0	0	0	0	132.433	0	44.377	0	32.104	59.464	2028.36	3462.72	423.063	1716.81	0	162.83	0	50.32	0	335.303	138.315	0	887.825	1145.44	697.434	0	1992.76	751.074	1339.45	1841.01		01L31	6457147		01L31
01L33	285.28	328.847	0	312.679	0	217.99	385.61	618.76	128.371	0	0	0	0	0	0	0	0	0	0	0	189.253	147.088	484.289	406.911	4124.77	6899.46	93.389	2475.3	0	151.117	0	0	0	0	0	0	785.347	969.432	986.835	28.443	1264.4	0	0	551.683		01L33	6200359		01L33
01L34	243.152	570.647	268.113	784.582	223.997	211.943	519.563	257.606	257.67	397.853	50.131	273.849	4.457	18.055	11.789	0	59.014	89.206	31.49	26.211	490.238	56.887	302.937	407.148	3674.01	5756.26	584.834	3679.86	94.55	161.728	44.831	29.665	0	210.791	271.246	73.484	1623.78	2169.62	1215.19	88.365	3897.21	1803.07	2540.95	3898.72		01L34	6469670		01L34
01L38	598.94	1872.75	605.359	1011.28	1761.54	2614.06	2336.97	2845.99	298.368	592.888	0	0	118.321	0	0	0	0	105.552	321.087	0	2389.66	0.001	578.184	1275.16	53095	72338.4	4532.9	60853.9	49.156	0	0	0	0	0	125.436	152.179	1107.18	2075.48	1088.49	0	3546.76	2606.27	1953.38	4481.33		01L38	4696878		01L38
01L410	1952.57	2983.16	2012.54	3205.43	3281.23	1955.89	3790.32	3743.95	453.585	1062.54	77.499	124.318	272.792	151.331	178.225	126.189	61.118	55.033	72.381	65.601	3052.27	211.728	1593.7	2097.4	698.017	1297.33	108.674	589.257	177.702	239.575	91.878	132.784	13.665	123.736	225.875	123.277	2193.76	1628.6	999.354	154.533	3281.36	1268.08	1349.91	3589.8		01L410	5866425		01L410
01L411	5412.19	9474.05	2946.14	10170.4	7260.25	4160.52	8372.91	8501.84	3715.27	8507.71	823.58	1132.34	238.518	39.271	64.674	69.002	676.641	819.374	442.845	465.393	5888.19	754.342	2552.65	5718.22	23964.6	30575.8	4541.72	29017.8	858.951	1212.89	567.447	224.793	0	760.996	1198.22	373.004	14199.1	22357.3	9814.71	564.057	16835.1	12624.2	14960.2	21121.3		01L411	6436695		01L411
01L412	55.298	263.188	206.078	439.968	159.312	110.964	324.441	212.567	163.837	83.208	16.354	54.425	7.979	15.957	3.285	8.579	24.326	80.672	9.028	15.363	1105.22	144.502	1017.27	1419.9	2863.99	3922.76	297.966	2835.79	380.348	932.829	131.573	103.175	0	205.67	407.536	114.22	6430.31	7846.81	3421.14	480.114	8680.76	4028.86	3509.97	7067.25		01L412	8420646		01L412
01L414	233.63	225.949	177.755	255.385	287.383	91.586	563.771	465.328	90.45	244.342	15.716	87.772	0	31.071	48.429	15.57	104.088	145.484	156.669	101.083	982.302	118.797	1290.72	1716.54	8045.01	11027.7	1013.98	7847.17	0	17.66	0	0	0	36.804	81.512	17.306	813.53	1008.06	640.685	49.692	4139.67	1236.46	2047.42	4177.24		01L414	8930030		01L414
01L416	184.774	0	552.066	0	0	226.412	90.556	184.444	60.902	481.057	0	185.132	0	0	0	83.802	0	0	203.466	30.449	9352.7	680.571	7795.3	7179.23	3736.72	7033.31	422.564	2341.21	0	0	0	222.972	0	51.66	0	0	1451.61	1811.23	294.383	207.626	1422.77	98.007	1000.81	1249.13		01L416	6459552		01L416
01L41	0	32.101	0	20.234	10.77	0	19.441	0	0	47.616	0	0	0	0	0	5.692	6.753	0	0	0	18.045	0	0	135.036	272.35	412.325	28.736	339.804	0	0	1.734	0	0	0	33.01	11.323	23.941	39.814	4.034	0	235.067	44.419	89.118	106.574		01L41	1729230		01L41
01L420	121.63	159.189	155.762	146.006	136.269	94.863	106.193	97.745	103.953	66.234	17	27.084	22.601	18.141	25	9.449	64.37	140.161	36.735	42.964	1489.22	133.671	466.924	842.146	3483.55	5641.84	696.546	3815.02	9	25.002	5	7	0	14.553	5.036	5	265.9	269.774	116.982	35.064	261.751	141.554	230.572	203.937		01L420	9167944		01L420
01L423	65.538	82.298	66.448	166.021	92.026	187.444	176.291	170.784	117.913	63.916	16	99.08	12.44	25.471	28.377	8	79.861	50.879	72.979	31.17	184.562	47.66	158.181	174.974	15874.7	24580.1	2258.98	16129.1	277.516	793.439	226.315	99.806	9.625	365.405	341.335	363.642	6443.8	3420.91	2244.36	347.936	10322.4	3656.43	2794.7	8137.35		01L423	4654900		01L423
01L42	0	8.069	0	5.03	4.092	0	6.722	1.828	4.598	12.252	4.109	5.209	1.625	0	0	0	5.029	0	0	1.355	66.196	3.58	27.753	33.823	705.182	1072.87	54.687	594.99	0	0	0	0	0	0	0	0	50.229	34.337	21.316	1.586	69.349	52.55	54.684	70.207		01L42	4616181		01L42
01L43	185.257	594.851	109.054	255.679	275.103	231.391	167.937	256.39	41.333	149.202	29.914	30.902	5.321	3.724	13.936	0	26.416	42.019	12.63	38.883	444.552	49.559	291.641	433.151	5857.41	9279.4	743.35	5405.59	49.91	16.357	8.869	15.233	0	25.152	17.627	15.984	492.454	566.294	328.362	44.072	1464.95	566.241	689.498	1430.32		01L43	6008860		01L43
01L45	106.39	152.496	127.655	248.65	140.041	154.224	186.136	167.45	117.102	89.764	20.804	29.791	61.946	11.998	44.077	23.708	40.109	190.252	33.498	76.541	1235.35	106.431	996.451	1621.76	2958.13	4513.25	416.005	2903.9	27.188	52.784	20.351	22.241	0	55.953	83.454	47.68	900.693	926.399	547.376	53.624	3707.42	1191.94	1529.05	3345.07		01L45	8677019		01L45
01L46	0	45.388	47.211	23.514	91.855	17.751	40.138	0	21.652	55.765	0	9.192	0	0	0	18.312	4.892	0	0	0	90.811	39.989	154.159	153.612	456.878	659.816	37.307	466.822	47.729	54.808	0	0	0	39.109	29.736	0	652.409	1018.87	182.353	32.329	920.058	394.12	588.095	738.483		01L46	7405632		01L46
01L47	934.372	2691.29	1688.28	2785.24	2121.68	2000.93	3500.92	5156.62	1183.22	1510.82	225.908	227.602	35.048	0	0.001	0	0	1267.58	0	0	5014.34	680.891	1673.28	1423.48	70914.2	95195.3	10140	99523.3	699.567	413.942	107.862	175.15	0	0	0	0.001	2780.17	3967.53	1010.51	0	4094.3	1076.72	1626.63	6418.66		01L47	4695978		01L47
01L49_2	343.936	358.781	384.167	402.603	261.665	0	485.622	754.156	42.057	161.725	0	114.343	0	14.944	16.121	0	72.196	0	23.888	0	896.09	17.475	732.867	630.536	1682.46	1862.81	93.568	1055.08	103.131	27.61	47.219	80.119	0	39.508	16.106	42.599	2301.63	2466.93	847.708	121.269	1871.05	1230.92	1049.83	2381.69		01L49_2	4799618		01L49_2
01L49	0	0	0	0	0	0	0	0	0	0	0	0	0	19.764	0	0	0	0	0	0	0	0	0	0	464.111	504.127	87.083	211.329	10	0	0	0	0	50.306	0	0	0	129.395	121.519	0	147.794	18.007	0	110.174		01L49	6158221		01L49
01N310	219.445	101.987	270.362	184.954	154.521	97.478	139.208	175.094	67.171	128.303	0	15.726	0	84.232	0	0	0	26.163	0	0	6128.68	345.891	3716.32	3397.72	1604.46	1980.52	619.222	1693.9	98.658	108.274	0	0	12.59	0	47.921	0	1063.32	881.128	339.739	96.67	246.892	254.495	625.461	285.1		01N310	5096787		01N310
01N33	312.816	2073.45	681.139	1606.77	1027	885.76	2286.81	901.832	325.466	2169.44	0	611.769	0	0	0	0	401.231	0	0	0	1190.73	0	1168.43	884.657	4956.78	9018.72	685.355	6993.1	356.359	89.177	81.946	0	0	175.796	111.404	0	3194.16	3941.25	2826.76	138.703	5944.74	2294.65	3479.32	4259.14		01N33	6395244		01N33
01N36	0	0	0	0	0	0	0	16.992	0	0	0	4.67	0	0	0	0	0	13.845	0	0	7.4	0	5.106	0	621.279	742.742	45.44	463.489	8.12	0	0	0	0	7.864	0	0	24.113	60.529	4.427	0	155.885	80.933	45.519	212.91		01N36	4180901		01N36
01N37	134.189	584.831	121.443	379.759	285.362	242.066	475.972	688.618	404.068	30.001	0	148.713	0	134.252	0	0	64.534	0	0	0	471.03	0	679.355	397.142	2885.69	5791.54	311.341	2464.86	52.577	67.283	68.973	0	0	0	78.793	60.467	2566.09	2900.78	638.065	120.626	2955.17	525.854	442.145	2211.39		01N37	6618985		01N37
01N38	32.267	0	0	0	0	0	23.696	0	0	11.056	0	0	0	0	0	8.752	0	0	0	0	0	8.896	21.895	42.014	2939.21	3432.61	263.486	2606.1	21.619	21.009	17.725	0	0	0	0	0	153.915	149.869	39.549	10.207	316.638	86.755	80.283	245.331		01N38	4798923		01N38
01N410	0	4.025	8.833	4.977	5.351	2.229	6.824	0	10.413	0	2.176	2.298	4.567	2.953	1.437	3.419	0	0	4.474	3.518	47.961	10.113	44.906	70.585	163.402	282.609	20.523	170.031	12.572	7.752	0	0	0	8.316	2.072	7.638	40.913	70.745	51.349	0	28.554	10.447	24.41	55.905		01N410	5897912		01N410
01N412	131.957	331.888	93.404	301.965	228.373	32.081	251.486	233.991	0	142.477	24.607	157.972	0	14.063	0	0	20.678	81.323	44.705	37.634	657.358	0	224.286	740.079	4205.61	5997.68	422.887	4094.02	0	204.469	56.387	0	0	55.378	122.446	21.503	3138.55	4572.47	1697.59	29.664	4862.78	3058.65	2810.14	5271.67		01N412	8310866		01N412
01N418	1210.53	1726.48	1649.44	3064.8	993.427	1515.23	1856.42	1042.72	1103.41	1573.58	109.41	759.486	537.193	747.607	735.937	391.552	600.454	1306.78	1080.75	659.83	41916.8	4608.98	34168	42138.9	32692.9	41153.1	4125.52	37159.9	274.777	327.977	35.107	0	48.659	483.363	1509.29	85.505	12433.2	14520.9	6272.58	1034.8	45862.2	27123	20157.8	46901.6		01N418	6668475		01N418
01N419	34.244	101.512	45.915	233.209	120.397	165.979	193.876	212.62	147.371	187.316	40.542	99.807	9.899	8.921	6.323	18.773	101.324	16.08	59.954	24.011	239.011	0	116.814	123.234	2933.55	4268.12	326.704	2508.1	0	38.458	0	0	0	50.069	8.463	27.705	285.104	364.838	122.31	27.26	1153.47	610.146	642.071	1199.11		01N419	6025423		01N419
01N42_2	0	0	0	8	4	0	0	0	0	0	3	11	0	0	0	2	4	5	5	1	6	0	4	8	110.977	0	31	51.722	3	1	0	0	0	5	2	1	22	8	6	1	6	10	11	11		01N42_2	3750463		01N42_2
01N422	408.736	944.412	470.473	1395.06	919.369	1307.89	1904.22	719.539	527.066	227.601	388.567	0	0	0	0	0	0	0	73.986	210.225	1139.09	346.731	229.234	543.927	34139.2	60208	5171.67	37939.2	0	0	0	0	0	0	0	0	720.072	1400.94	1609.84	0	2203.65	2700.57	626.558	3482.36		01N422	4693407		01N422
01N42_3	206.644	239.74	84.941	255.807	249.779	186.474	266.894	96.982	148.23	302.852	32.409	82.415	0	0	0	0	0	0	0	0	0	0	0	0	6.387	0	0	0	0	0	0	0	0	0	0	0	0	0	6.991	0	0	0	0	0		01N42_3	596456		01N42_3
01N423	1494.9	1328.35	1518.87	1667.3	1183.52	974.807	1557.5	1314.69	433.424	984.686	102	329.003	1944.11	930.561	1556.79	1268.77	753.121	895.744	376.11	169.638	230325	19337.9	148571	190615	10501.1	15689.4	2558.31	12415.5	294.913	669.89	134.011	209.399	0	273.411	270.619	0	11730.5	11683.9	6625.98	1097.14	5478.41	4871.36	6719.02	5774.31		01N423	6106231		01N423
01N424	212.058	677.857	244.124	585.901	439.539	293.605	603.326	473.039	261.524	171.488	56.993	137.477	84.42	52.848	52.874	53.171	71.742	50.057	90.798	40.875	654.992	57.973	392.201	474.314	1302.16	2087.96	208.731	1266.6	27.589	29.598	16.897	17.606	1.106	54.143	61.452	27.259	155.5	135.424	60.373	11.529	401.767	299.989	248.04	266.752		01N424	6003358		01N424
01N43	337.103	684.59	425.117	874.126	513.493	506.853	268.657	571.642	416.26	550.355	0	233.439	22.03	40.882	0	0	143.534	0	137.119	0	1302.74	236.277	1060.08	2294.71	19140.2	23249.4	2591.01	21067.2	129.111	0	0	36.218	0	0	91.344	68.998	0	1713.97	692.312	0	3053.28	2039.99	2399.27	4786.71		01N43	5961588		01N43
01N442	26.608	18.609	36.226	30.115	34.391	85.743	71.285	90.253	88.113	52.126	14	67	7	17	7.003	6	29	22.001	40	9	93.029	6	63.757	78.786	247.867	399.362	14.87	204.911	9	16.002	8.199	4	0	19	12.112	9.358	54.245	54.371	18.442	3	171.85	102.38	115.148	213.842		01N442	3626900		01N442
01N444	12.712	25.025	10.538	37.612	29.679	50.874	34.802	53.453	55.666	16.461	15.56	37.404	4.728	5.665	4.214	5.274	15.607	17.846	18.746	11.03	20.687	5.565	2.137	45.719	422.13	542.024	18.11	336.874	1.953	11.996	4.582	1.529	0	25.266	6.752	16.803	11.519	31.086	4.352	0	58.884	53.151	33.432	39.376		01N444	4516592		01N444
01N446	9062.62	9174.76	6509.54	8026.08	5626.1	4315.14	6593.4	7350.81	823.658	807.285	84.369	356.31	320.736	157.348	183.927	129.035	182.186	182.095	116.813	107.673	3818.78	364.239	2472.26	2984.3	1709.52	2358.63	198	1577.15	279.293	467.55	117.386	108.516	6.014	213.385	203.502	156.325	3606.86	2224.76	1096.73	226.107	3561.34	1637.59	1937.65	4325.3		01N446	7118632		01N446
01N447_2	9.119	6.043	12.162	32.469	18.24	52.443	30.342	58.578	51.449	18.1	9.04	34.894	15.062	14.076	17.046	9.026	26.066	20.063	22.062	12.106	73.414	12.353	42.331	61.582	9.082	4.03	2.004	4.051	3.003	10.107	2.087	3.017	0	16.093	9.042	8.062	8.045	9.049	0	0	17.094	24.106	21.13	24.124		01N447_2	7679602		01N447_2
01N447	387.426	0	128.342	0	0	234.911	81.05	114.671	200.628	0	0	0	0	0	0	0	0	0	26.484	0	3921.88	453.254	2879.42	2125.03	2073.64	3385.94	365.26	1489.81	0	165.263	56.047	0	0	195.366	48.444	0	1209.09	932.119	906.622	0	493.903	0	0	341.455		01N447	6455488		01N447
01N448	0	7.181	0	18.094	38.693	43.966	0	0	39.719	33.283	14.359	0	8.841	13.652	0	0	43.896	6.472	60.457	0	58.098	34.934	77.102	145.011	8196.67	11651	1482.14	8128.3	40.226	0	0	0	0	0	6.719	28.525	352.958	205.246	58.682	52.875	1236.54	528.906	357.757	1303.56		01N448	4785463		01N448
01N45	0	0	0	0	0	0	0	0	1.035	0	0	1	0	1	0	0	1	0	0	1.025	7.308	1	0	2	595.277	765.079	37.969	450.75	0	0	0	0	0	0	0	0	13.753	8	2	2	6.202	8.16	20.917	9.244		01N45	5742052		01N45
01N46	6087.97	11909.6	4285.47	11508.8	6820.81	4570.17	8501.1	9241.87	6141.94	4658	316.9	726.057	821.737	641.83	362.582	404.232	889.003	1149.86	186.037	404.031	13104.9	684.982	4374.32	6103.79	132931	173214	19551.3	144095	818.378	887.922	857.919	494.072	44.095	777.516	447.459	658.642	9139.37	13024.8	6239.89	308.121	12310.1	6954.82	10076.7	14412.4		01N46	4703532		01N46
01N47	55.669	34.466	11.001	5.603	140.581	39.712	22.648	82.569	10.989	13.736	0.963	11.736	8.095	8.691	4.722	0	1.305	3.03	15.193	2.168	160.003	21.657	96.778	160.919	6349.7	10164.4	763.034	6922.39	1.412	7.924	3.769	1.674	0	3.004	5.265	5.129	188.007	190.043	117.423	12.913	458.5	234.339	245.147	499.279		01N47	4586699		01N47
01T31	3620.18	4383.63	4032.82	6782.53	2444.02	2937.68	4963.06	2908.04	2077.95	2658.51	307.064	306.58	0	81.278	126.628	24.383	0	135.498	118.413	0	1461.84	616.608	1342.66	1354.28	10456.2	14287.3	2812.87	11143.3	96.337	962.824	75.145	0	0	81.388	433.13	0	2207.33	5428.61	3850.43	0	6451.32	2309.2	2898.19	4852.39		01T31	6538110		01T31
01T39	0	619.815	264.062	971.896	89.154	312.58	1101.21	641.875	262.382	0	0	0	0	0	0	0	0	0	0	0	972.733	0	103.394	1191.05	19732.2	41083.9	903.735	14853.4	0	0	0	0	0	0	0	79.602	389.2	173.481	425.966	0	1524.06	0	264.954	289.585		01T39	4694824		01T39
01T411	369.873	637.866	230.371	96.84	479.372	516.623	883.583	410.067	179.007	0	0	0	0	45.305	176.537	0	0	0	0	0	418.895	700.954	184.84	129.349	17725.4	41391.7	1817.43	13803.5	0	0	0	0	0	0	0	0	527.736	678.479	137.996	0	1985.84	1312.37	870.233	453.051		01T411	4686407		01T411
01T412	3687.68	4246.3	5140.65	5758.02	2628.56	2719.21	7908.12	8355.41	788.116	2722.73	0	1205.07	684.537	255.73	307.548	323.373	856.787	575.315	429.354	0.002	19105.6	2730.66	13098.5	14943.2	23905.2	38238.1	1531.67	28220.5	1223.34	1445.9	878.47	464.94	215.292	851.101	596.85	973.258	30086.3	36833.9	21737.5	2219.99	42168.8	23231.3	21021.8	38181.1		01T412	5250372		01T412
01T413_2	0	0	0	0	0	0	0	0	0	0	0	0	0	0	0	1	0	1	0	0	1.574	0	0	3.937	117.26	93.069	9.42	45.19	0	0	0	0	0	0	3.024	0	0	8.102	5.319	0	0	1.495	0	0		01T413_2	3909136		01T413_2
01T414	0	2.407	6.482	0	0	0	0	0	0	1.317	0	0	0	0	0	0	0	1.404	0	0	11.974	0	3.493	1.348	244.558	270.859	6.13	133.474	0	0	0	0	0	0	0	0	1.692	7.136	5.558	0	9.066	7.674	3.662	14.948		01T414	3582305		01T414
01T416	8.562	14.743	15.94	46.731	0	12.909	3.973	4.2	0	5.984	1.376	0	12.629	15.877	19.808	6.25	12.527	24.788	28.517	58.411	83.836	0	41.298	51.392	7668.13	11296.2	968.776	7486.01	17.885	63.611	18.39	23.787	0	104.947	128.888	238.328	773.721	1664.38	565.405	166.463	4360.24	1508.58	1553	6630.17		01T416	4699238		01T416
01T417	29.921	41.341	29.986	68.76	37.68	36.026	34.652	41.064	16.952	45.13	11.948	4.751	17.967	10.896	23.771	8.861	15.192	3.941	8.124	13.656	263.261	25.854	176.937	260.016	799.735	1609.36	130.867	740.413	1.167	2.63	1.198	0	0	1.217	0	0	90.864	91.02	32.588	4.711	97.473	73.51	68.473	101.192		01T417	6431157		01T417
01T419	6.277	7	9.263	17.035	0	0	0	0	0	0	6.029	0	3.001	6	9	0	9.228	9.524	0	0	45.22	5.217	30.986	42.721	631.285	885.726	43.745	601.995	0	0	6.001	2.001	0	2.515	3.513	9.641	39.081	49.357	32.047	5	90.319	41.284	19.973	58.474		01T419	4807503		01T419
01T41	0	0	0	14.158	0	0	2.806	0	0	0	0	0	0	0	0	2.798	0	3.052	4.259	0	3.186	0	6.308	0	103.255	206.161	4.02	57.186	0	10.292	3.726	0	0	11.325	0	5.432	143.371	149.92	50.166	7.278	48.285	30.048	51.905	107.632		01T41	88643		01T41
01T420	537.225	595.955	347.55	495.04	235.1	612.542	601.869	491.045	101.853	217.141	0	0	0	0	0	0	0	0	0	0	430.39	0	176.517	227.535	13656.2	31733	295.097	7517.52	0	0	0	0	0	0	0	0	334.179	272.69	107.394	0	1656.56	189.879	169.307	208.33		01T420	4688990		01T420
01T421	913.997	297.923	789.247	476.16	1193.35	812.375	1514.07	1862.32	438.131	321.028	14	63.001	63.038	21	50	32.009	28.004	16	24.001	10	983.952	50.001	768.043	718.259	9	7.001	3	1	23.628	54.368	42.016	39.035	2.006	126.093	88.075	47.029	754.026	374.532	246.556	60	331.195	323.037	453.09	595.033		01T421	4474866		01T421
01T422	0	0	0	0	0	2	0	0	0	0	0	1	3.074	4.931	4.244	3.576	3.164	4.666	5.181	2.126	3.005	1	2	3	439.208	689.574	44	433.678	0	0	0	0	0	1.001	0	0	11	6	6	0	9.736	7	15	7		01T422	5036326		01T422
01T423	228.508	310.342	332.645	575.836	179.037	215.914	265.414	196.243	0	218.512	0	0	15.922	25.819	9.741	0	44.021	63.036	0	0	720.864	104.381	345.04	301.103	9302.72	15299.8	1013.49	6884.9	0	145.893	0	56.493	0	0	66.555	56.617	1620.3	2510.99	464.26	180.467	2146.34	501.103	685.077	2088.18		01T423	6105361		01T423
01T425	16.385	7.457	10.275	2.568	2.969	1.802	5.389	0	0	2.595	0	5.292	0	0	0	0	0	0	0	0	30.959	0	37.184	46.739	633.359	944.681	35.57	556.817	0	0	0	0	0	0	5.403	1.508	59.502	63.235	23.746	4.146	68.419	28.874	88.969	68.089		01T425	4691104		01T425
01T430	109.495	190.671	52.51	374.524	48.899	121.562	96.652	112.615	9.038	54.415	14.582	51.107	0	8.033	0	0	8.578	30.794	0	0	184.92	42.424	179.473	272.076	3141.44	4642.57	412.261	3015.38	10.689	0	0	18.401	0	7.896	16.937	0	194.638	329.993	101.038	26.262	997.33	267.797	450.657	815.954		01T430	5900839		01T430
01T431	3.132	9.214	1.721	8.704	11.517	23.813	4.96	14.652	26.101	7.384	4	16.334	2.491	6.598	4.082	6	5.523	1.546	10.618	2.01	163.109	28.65	169.335	257.988	129.109	224.976	12.498	110.142	4	5.508	0	0	0	5.013	3	4.644	2.226	6.299	0	0	14.615	23.175	21.307	21.56		01T431	7762400		01T431
01T433_2	337.723	107.459	225.891	160.248	320.774	175.396	368.609	397.903	114.568	152.206	2.78	0	74.776	4.24	45.896	0	0	0	0	0	207.453	7.789	185.007	154.415	288.989	420.151	28.612	189.727	0	0	12.485	7.055	5	0	0	60.69	388.345	286.421	112.981	6.405	64.356	29.272	190.547	168.534		01T433_2	6357100		01T433_2
01T433	0	232.46	0	42.111	0	71.225	66.122	0	37.063	0	0	0	104.376	0	113.047	101.298	0	0	0	0	4283.6	359.867	3107.76	3747.93	813.282	945.336	97	437.401	0	0	7.047	0	0	0	0	0	854.625	531.501	242.142	0	398.875	278.178	330.309	727.672		01T433	6135676		01T433
01T434	3.013	9	10	9	15.46	18	11	16.196	12.372	5	1	2	2	3	0	1	10	2	6	5	77.537	11	88.961	110	1088.92	1624.39	75	1013.09	3	2	1	1	0	5	4	1	79	86	37.219	5	112.302	37	26	129.462		01T434	4685518		01T434
01T435	0	0	0	0	0	0	0	0	0	4.481	0	0	0	0	0	1	0	0	0	0	6.806	0	7.354	6.645	88.57	115.812	11.773	77.883	0	0	0	0	0	1.516	1.515	0	2.043	6.675	0	0	0	0	5.221	2.11		01T435	544557		01T435
01T437	1626.18	1742.3	1186.72	1905.17	1434.43	1247.5	1505.22	1826.49	732.611	952.362	57.859	483.592	153.596	94.997	152.399	91.215	380.976	344.442	190.01	174.6	1669.47	158.886	1049.63	1153.59	2981.68	5386.94	506.803	3577.66	1782.15	2198.78	536.632	700.957	113.391	1803.5	1940.38	1676.74	7722.14	7016.63	2643.49	440.273	12010.7	5840.48	7393.41	12907.4		01T437	7398041		01T437
01T438	0	44.84	0	0	0	61.711	70.369	17.662	16.865	15.493	0	0	0	0	12.319	0	0	0	9.127	0	246.716	56.594	21.194	127.724	16456	25782.7	2064.41	18119.5	0	63.269	0	0	10.446	118.845	35.056	72.434	1050.87	312.522	187.485	94.841	2739.49	1142.24	517.065	2551.84		01T438	4692055		01T438
01T439	0	2	0	0	0	0	0	0	0	0	0	0	0	0	0	0	0	0	0	0	0	1.533	0	0	842.658	1021.37	0	364.001	0	0	0	0	0	0	0	0	15.574	0	0	0	0	0	0	4.694		01T439	3929075		01T439
01T43	1	1	2.01	4.096	0	1.001	2	2.005	4.013	4	0	1	0	0	1	0	1	2	0	0	50.765	11	49.643	121.722	218.881	324.251	24	218.525	0	0	0	0	0	0	0	0	39.112	48.038	14	4	46.064	33.047	49.057	51.161		01T43	4164304		01T43
01T442	0	0	0	2.487	0	0	0	2.373	0	0	3	0	14.292	17.581	43.683	6.601	30.411	29.864	7.724	9.82	5.379	0	12.928	2.491	1299.02	1973.67	100.726	1249.64	0	0	2	0	2	0	2.244	0	12.839	15.197	7.134	0	21.339	15.81	10.4	15.875		01T442	7905861		01T442
01T443	0	0	0	0	2	0	0	1.015	0	0	0	0	0	1	1	0	0	0	1.043	0	14.024	3	7	5.038	795.071	987.218	48	547.005	0	0	0	0	0	0	0	0	28.209	18.79	11	1	14.995	14	24.951	17.001		01T443	7576291		01T443
01T445	33.174	0	20.602	25.604	57.392	0	0	0	0	0	6.264	32.662	0	0	0	0	11.259	10.871	0	26.86	179.005	0	332.467	359.583	18070.6	27704.4	2590.74	17398.5	87.516	325.046	53.087	30.527	0	0	144.282	63.388	1506.65	1095.79	390.372	0	5516.93	1743.45	1533.96	5260.27		01T445	4722791		01T445
01T44	241.156	290.435	293.117	1142.24	302.369	388.548	323.713	343.555	200.595	309.77	55.638	192.491	12.675	0	14.133	10.439	101.044	79.812	126.029	31.223	461.708	81.229	366.227	565.645	18414.4	13812.1	1031.85	7842.73	0	100.296	10.619	27.149	0	0	0	5.846	645.506	514.958	176.974	33.877	1924.41	771.042	1013.72	1939.47		01T44	6229199		01T44
01T47	7.999	1.786	6.279	6.296	5.484	15.616	12.04	15.948	10.9	13.616	0	3.666	14.509	1.402	6.918	0	7.477	9.454	5.74	1.99	413.464	41.35	215.037	207.976	225.195	286.302	19.502	194.743	0	5.492	2	0	0	4.987	0	1.356	14.787	1.701	8	0	16.39	6.825	8.573	15.441		01T47	7820762		01T47
01T49	992.64	572.503	1127.54	854.939	960.526	633.029	1088.8	668.729	396.603	529.643	166	0	529.201	184.087	579.393	0	358.69	367.947	0	140.551	48971	3552.48	26587.4	31118.7	11348	14932.7	3016.24	16775.3	691.486	941.866	310.642	218.529	0	175.574	150.536	113.516	6543.86	6229.19	3604.18	576.47	2558.15	2403.23	4153.01	3270.13		01T49	6463307		01T49
05L32	2766.15	2256.43	1513.23	2507.43	1916.98	1336.84	2381.24	1954.49	1664.31	1503.41	77.537	422.187	0	197.55	0	0	0	744.038	213.251	0	2466.6	133.48	961.394	2237.3	8524.78	13741.5	1418.64	8670.44	3214.07	437.928	187.837	211.199	0	251.885	731.872	262.081	5017.53	11631.8	5204.95	80.567	8349.09	4246.49	7017.61	9666.08		05L32	6399067		05L32
05L36	91.911	51.711	186.908	67.674	80.816	103.364	100.914	188.053	10.56	25.194	1.004	12.72	0	1.01	1.002	1.179	1.143	2.011	2.03	2.008	89.258	13.079	65.85	84.292	3576.7	5378.92	331.719	3226.81	30.888	104.287	6.13	12.13	0	13.136	4.014	3.554	2043.34	1498.93	651.033	69.078	346.211	161.102	156.111	243.174		05L36	6451900		05L36
05L39	20.411	70.667	0	129.428	16.493	0	33.06	66.84	0	49.83	0	0	0	0	0	0	0	43.986	0	0	70.194	0	132.164	50.262	1411.25	2213.1	230.374	1403.73	7.287	0	0	0	0	0	0	0	178.414	190.055	104.77	0	240.304	132.131	229.957	255.339		05L39	6251495		05L39
05L412_3	87.17	226.881	332.781	691.773	159.401	336.244	698.536	354.411	271.952	240.662	0	201.599	0	65.888	33.363	0	43.405	31.824	0	0	219.602	0	0	0	5400.38	15594.3	1125.94	4230.41	0	0	0	59.058	0	22.727	47.301	0	194.603	485.145	36.719	0	548.905	65.214	55.875	792.016		05L412_3	4684798		05L412_3
05L412	0	2.109	0	0	0	16.163	8.146	10.153	12.243	11.632	0	0	0	0	0	0	0	0	0	0	0	0	0	0	148.902	431.597	0	160.235	0	0	0	0	0	0	0	0	0	0	0	0	0	0	0	0		05L412	3757957		05L412
05L414_2	0	78.791	0	0	0	0	0	51.473	0	0	0	0	0	0	0	0	0	0	0	0	11.913	9.307	0	54.437	814.884	901.585	132.618	972.722	0	0	0	0	0	0	0	0	20.547	0	0	10.124	101.846	0	0	13.963		05L414_2	4311558		05L414_2
05L414	1176.01	1717.78	735.648	809.275	1211.66	794.03	661.405	333.3	174.451	897.349	0	193.271	0	0	0	0	0	171.02	0	192.647	261.628	106.417	208.985	564.602	1893.98	5187.4	212.119	2742.52	0	14.699	0	0	0	0	0	0	171.843	248.964	0	56.717	396.069	100.619	147.605	582.556		05L414	6685644		05L414
05L415	0	11.941	0	0	0	0	34.414	0	0	0	32.556	0	0	0	0	0	0	0	0	0	0	0	0	23.466	91.889	206.905	0	92.534	0	0	0	0	0	0	0	0	0	0	0	0	8.771	0	0	0		05L415	4526384		05L415
05L417	2.384	3	7.553	4.057	9.491	4.476	30.547	81.03	0	2.041	0	1.191	12.889	9.998	7.774	3	11.087	17.431	9.382	12.235	131.72	21.003	113.907	123.074	346.979	404.935	36.637	241.221	2.02	6.11	0	0	0	0	2.001	4.095	32.424	22.978	13.416	1	95.448	38.627	33.575	71.472		05L417	5537333		05L417
05L419	576.581	0	0	261.461	530.557	385.546	308.684	333.6	196.534	352.416	0	38.601	0	0	46.54	72.515	24.581	0	0	112.26	298.35	25.493	313.938	97.605	83.726	702.669	0	104.254	100.229	0	63.144	42.047	2	82.86	0	46.309	148.599	83.414	66.16	0	278.333	40.224	115.795	0		05L419	6252527		05L419
05L420	295.957	286.405	314.841	180.388	340.854	140.53	507.36	250.779	0	57.07	0	0	762.526	285.185	277.411	108.051	125.555	0	0	56.337	36483.4	3506.78	24437.1	28975.1	2048.29	2918.65	197.815	1859.8	70.525	157.237	0	38.658	0	0	60.592	128.902	1615.67	1731.49	712.026	131.43	1069.57	423.158	1265.63	614.956		05L420	6108395		05L420
05L423	326.445	328.16	302.011	569.628	355.655	313.352	412.896	532.01	100.864	53.592	15.677	97.952	0	4.6	0	46.185	39.986	36.913	25.401	27.292	627.32	64.434	366.83	477.959	687.917	1014.97	157.678	793.658	65.358	76.93	22.651	34.925	0	57.567	38.883	0	449.335	459.45	240.69	51.953	467.387	341.73	209.031	588.933		05L423	6359307		05L423
05L428	5.879	2.79	0	0	0	0	5.693	0	0	5.935	0	0	0	0	0	0	0	0	1.437	0	39.275	2.11	17.943	13.288	1267.9	1763.88	83.318	990.148	0	0	0	0	0	1.882	0	0	26.949	28.024	0	1.265	69.966	42.695	18.976	79.768		05L428	3602734		05L428
05L42	109.808	0	72.201	121.81	55.002	112.271	71.462	0	0	66.624	0	0	0	9.737	29.809	0	62.843	96.972	0	0	548.214	94.512	518.076	716.62	2950.52	4623.69	483.001	3109.6	192.656	310.019	0	119.36	0	105.56	311.621	12.997	3366.53	3236.41	1756.77	406.087	3603.67	1713.29	2421.98	3926.1		05L42	8432357		05L42
05L430	58.858	0	194.821	14.014	98.952	14.629	0	0	92.754	0	0	0	43.463	24.03	0	0	0	0	0	0	2244.71	194.589	1424.82	1689.57	224.542	187.938	51.329	41.61	0	0	0	0	0	0	25.768	56.104	228.12	316.684	27.191	0	67.935	78.591	204.769	84.492		05L430	4710878		05L430
05L43	106.866	673.07	495.84	372.221	153.159	589.471	415.923	379.318	0	128.325	0	0	99.245	0	0	0	0	0	0	0	179.972	0	108.431	284.918	1986.32	4779.01	180.688	1282.74	28.966	0	0	0	0	0	0	52.98	0	56.668	0	0	411.232	187.857	132.016	301.538		05L43	6651176		05L43
05L44	7.167	0	23	4.124	8.072	0	25.583	0	0	0	0	0	0	0	0	1	0	0	1.021	0	44.382	7	45.701	65.678	1447.47	1962.72	70.402	1026.21	2	0	0	0	0	1	0	0	48.191	69.227	25	0	62.739	37.239	68.692	78.804		05L44	3381893		05L44
05L45_2	0	8.077	0	6.511	0	2.044	0	7.282	1.01	2.115	1.005	1.004	2.001	0	0	0	2.016	0	0	1.028	12.505	0	0	0	92.114	71.492	0	55.105	0	1.032	0	0	0	0	1.007	0	18.84	0	0	1	0	0	0	0		05L45_2	2932557		05L45_2
05L45	0	426.985	0	0	0	0	190.95	0	44.834	0	84.189	0	0	0	0	0	0	0	0	123.145	0	0	0	0	2903.41	8207.52	393.446	1564.16	0	107.594	25.491	0	0	0	0	0	548.98	238.342	108.532	0	661.491	88.815	173.704	294.605		05L45	5955825		05L45
05L47	117.953	261.377	270.19	0	62.191	0	324.808	0	0	0	0	0	0	0	0	0	0	0	0	0	102.808	0	0	95.254	3194.28	15586.4	482.087	2305.68	0	0	0	0	0	0	0	0	84.149	0	0	0	877.414	0	0	269.392		05L47	4685462		05L47
05N32	20.569	23.826	18.701	19.215	16.563	7.662	18.297	22.516	6.202	15.172	0	3.505	0	0	0	1.189	3.608	0	0	4.156	95.385	3.831	98.955	73.136	902.751	1333.7	68.751	719.452	2.999	0	0	0	0	2.407	0	1.392	106.082	77.563	38.416	7.003	150.892	71.956	109.924	210.11		05N32	4444834		05N32
05N33	4494.69	4145.28	4776.12	4060.75	5674.9	4092.74	5543.83	7119.1	1932.69	2059.36	138	410.611	844.225	398.205	726.119	492	317.074	262	169	181.038	11487.5	704.163	7126.81	9898.99	2860.18	4389.93	415	2993.14	3431	4658.22	1871	2330.57	91	2656.8	1697.85	2350.32	19836.6	15807.5	7649.05	1291.34	18922.4	8662.82	8161.37	20264.9		05N33	6276697		05N33
05N36	9.738	70.197	15.421	24.802	30.211	18.424	54.041	22.444	33.281	35.72	2.044	24.667	3.104	0	0	3.855	3.37	4.688	4.208	2.377	137.738	15.351	112.27	127.522	1938.43	2822.76	306.436	2086.38	9.38	6.395	1.098	0	0	2.199	4.245	4.716	231.786	304.892	146.489	14.924	468.356	205.951	271.433	467.838		05N36	6013989		05N36
05N38	224.495	117.088	61.059	144.123	124.811	73.185	112.078	178.232	0	34.202	0	47.343	0	29.2	12.109	0	0	95.138	57.908	46.229	365.136	140.795	600.108	838.787	3807.33	6069.93	629.632	3783.97	116.284	135.902	65.928	57.355	0	0	80.153	79.665	1355.38	1414.51	546.818	108.858	2560.03	997.229	1355.58	2945.68		05N38	8736455		05N38
05N39	150.866	304.885	278.063	418.623	237.444	106.745	416.149	270.465	82.54	197.516	0	63.151	0	21.514	0	6.082	113.634	141.03	81.507	68.101	785.455	80.491	796.476	1296.4	5513.27	9167.5	695.812	5847.9	0	0	0	0	0	7.942	118.761	0	627.461	530.027	293.617	0	2811.57	799.499	1325.29	2635.91		05N39	8634710		05N39
05N40	0	33.169	0	98.19	37.101	39.23	42.948	0	35.994	13.475	32.069	0	0	0	0	0	0	49.469	0	0	143.639	0	256.98	268.342	1106.38	2260.08	86.577	1670.34	0	80.85	0	0	0	54.873	62.716	0	282.038	660.796	206.423	0	851.358	187.611	115.57	834.021		05N40	8265984		05N40
05N413	0	0	0	0	0	0	0	19.561	0	0	0	0	0	0	0	0	0	0	0	0	118.557	0	58.005	69.914	18.677	61.168	9.938	54.86	0	0	0	0	0	0	0	0	28.446	19.954	0	7.812	0	0	0	45.346		05N413	1912213		05N413
05N420	57.613	157.861	59.683	225.424	107.613	86.166	92.098	96.418	26.975	160.211	13.085	19.104	23.413	28.132	39.792	18.723	55.749	61.398	27.79	33.786	1359.05	124.204	1192.74	1506.76	5321	8268.61	615.297	5095.42	251.091	112.481	157.916	79.75	0	99.994	56.893	65.279	1421.55	2120.42	757.476	107.654	834.728	371.016	768.382	1017.01		05N420	5847959		05N420
05N428_2	10.391	11.081	12.182	7.486	6.127	2.027	5.027	13.193	2.014	2.025	0	1.003	1	0	3.078	1	4.134	2.026	2.042	2	80.504	14	66.778	118.738	320.864	501.026	33	309.181	0	1	0	1	0	1.027	0	0	42.686	49.108	19	0	80.907	35.15	36.006	71.727		05N428_2	3881290		05N428_2
05N429	0	0	0	0	0	1.101	0	0	0	0	0	0	0	0	0	0	0	0	0	0	0	0	2.049	4.358	353.681	407.96	19.258	257.957	0	0	0	0	0	1.009	0	0	10.553	10.472	3.015	4.001	7.342	6.363	4.378	9.791		05N429	4080376		05N429
05N42	0	92.032	164.427	0	0	0	552.728	0	0	96.444	0	0	0	0	0	0	0	0	0	0	0	0	0	0.005	5398.01	18867.1	549.198	1573.48	0	0	0	0	0	0	0	0	0	0	0	0	889.143	0	0	0.004		05N42	4692246		05N42
05N430	176.407	300.074	132.852	507.393	227.272	262.5	301.683	374.395	56.728	41.864	0	6.392	450.249	69.789	70.748	66.69	26.657	13.923	4.478	20.503	2173.06	89.614	708.874	1055.94	370.737	574.189	53.742	384.693	54.882	248.64	22.158	36.382	4.126	36.021	166.838	25.2	1436.63	742.058	344.877	62.633	878.401	327.836	597.036	1131.74		05N430	6070854		05N430
05N431	136.389	193.743	142.488	318.262	127.641	171.289	139.365	102.391	65.646	103.131	20.981	69.214	7.03	4.13	16.894	1.239	29.395	18.801	23.569	14.224	341.691	31.608	233.008	272.873	5064.31	7677.14	704.678	4741.4	830.865	1162.47	125.216	187.904	3.008	301.94	96.858	259.498	13973.2	20486.4	7307.54	1127.65	9343.08	5299.84	5082.71	10258.5		05N431	6248172		05N431
05N432	0	24.406	0	24.371	0	0	0	0	12.938	0	0	29.766	0	0	0	0	0	0	0	0	42.059	0	18.061	179.903	1438.81	1326.1	35.921	1199.13	0	7.878	0	0	0	0	0	0	48.964	133.581	20.538	0	245.914	82.589	72.149	313.957		05N432	6238732		05N432
05N433	1564.23	1042.99	1511.62	2420.25	1384.85	1527.93	1871.45	1682.1	581.36	1193.65	0	247.678	26.295	0	0	0	0	123.085	22.42	65.255	669.974	0	344.971	412.365	3142.09	5962.99	579.168	2689.58	303.594	145.035	0	0	0	31.142	111.679	151.278	1283.61	1658.91	1651.24	26.02	2584.59	826.662	1562.64	2048.11		05N433	6381681		05N433
05N434	520.593	762.163	438.616	992.052	399.845	605.279	657.569	945.567	150.195	634.265	0	289.314	0	0	0	0	28.607	9.074	11.599	0	199.692	11.142	13.626	169.119	278.349	913.355	47.561	411.171	0	41.042	0	75.398	0	0	61.449	108.368	461.662	528.84	243.413	28.087	522.465	232.192	280.949	767.772		05N434	4550226		05N434
05N435	1990.33	3714.78	2784.49	4019.99	2656.48	2126.38	3045.17	3481.14	1553.06	1942.01	272.809	277.524	62.451	0	0	0	529.439	0	0	146.19	1200.79	0	387.181	1242.36	5738.42	10453.4	519.03	4637.18	559.222	176.337	0	195.504	0	165.67	0	0	3448.19	4251.03	1885.64	426.778	4568.69	2203.17	3900.03	4475.93		05N435	6539662		05N435
05N44	19.686	20.894	5.281	22.088	19.184	88.25	64.092	58.197	56.236	30.672	8.729	33.123	15	10.555	8.853	0	0	0	12.214	16.082	8.674	1	0	0	252.878	350.99	30.94	152.128	22.001	16.662	6.64	14	0	24.002	13.002	17.039	19.198	0	3.623	0	13.315	34.437	16.332	7.512		05N44	5699751		05N44
05N45	0	37.143	0	0	18.755	0	14.382	0	18.164	0	0	25.84	0	0	0	0	0	0	0	0	123.093	0	26.148	0	228.451	449.244	0	393.533	36.386	12.768	0	0	2.871	0	0	0	361.404	274.324	105.267	9.044	277.1	145.576	114.17	278.171		05N45	5847914		05N45
05T21	0	0	1.115	1.08	0	2.101	0	1.038	0	0	1.066	0	2.052	0	1.16	1.01	1.013	5.573	0	0	3.237	0	4	0	273.395	322.424	23.536	177.289	0	1.337	0	0	0	0	0	0	14.53	4.477	2	2	6	6.39	11.42	1.097		05T21	6197354		05T21
05T22	0	0	0	0	0	0	0	0	0	0	0	0	0	0	0	0	0	0	0	0	0	0	0	0	5.056	6.05	1	4	0	0	0	0	0	0	0	0	0	0	0	0	0	0	0	0		05T22	5088126		05T22
05T23	195.265	82.911	0	0	172.917	291.964	234.078	68.336	0	74.091	0	76.406	0	0	0	0	20.362	63.312	0	0	132.628	0	0	112.964	2029.57	3624.06	220.082	2707.44	0	0	0	0	0	21.085	0	0	0	0	93.708	0	54.82	0	137.557	230.236		05T23	4190953		05T23
05T310	577.809	364.645	637.428	1671.46	858.329	552.105	732.141	732.713	150.211	94.459	370.489	0	0	0	0	23.865	0	0	0	81.724	185.725	58.805	49.94	370.274	2215.56	4788.03	133.978	1171.27	74.197	172.924	0	0	0	0	0	0	558.172	716.894	255.928	0	2401.19	510.599	1043.72	946.627		05T310	6388679		05T310
05T312	1.01	0	0	0	0	1	1.025	0	1.001	0	0	0	0	0	0	0	0	0	2.041	3	24.145	4.006	19.159	23.178	603.439	774.396	32	441.752	0	0	0	0	0	0	0	0	15.595	16.46	3	4	39.557	14.114	14.33	24.449		05T312	4665953		05T312
05T313	100.613	114.045	42.722	201.957	120.749	113.159	193.925	0	0	149.128	17.925	0	0	0	0	0	0	0	0	0	253.36	29.049	107.394	350.856	1529.79	2345.88	173.158	1211.52	0	0	0	0	0	0	20.234	0	72.521	246.761	270.263	30.386	695.085	190.588	257.645	776.021		05T313	8193748		05T313
05T31	1.041	0	0	0	1	0	0	0	0	0	0	0	0	0	0	0	1	0	0	0	1	0	0	1	38.809	75.579	7.828	51.027	0	0	0	0	0	0	0	0	1.432	1.734	0	0	0	0	1.185	1.028		05T31	3409319		05T31
05T33	55.184	0	0	0	250.65	88.084	293.001	116.801	0	334.406	0	0	0	0	58.556	0	0	0	0	112.706	312.984	0	343.445	479.5	3127.22	5204.43	90.489	2159.56	0	193.928	28.658	0	0	0	0	0	1014.62	509.667	202.507	328.041	773.922	368.625	344.167	718.105		05T33	6224925		05T33
05T34	2112.78	2863.84	2439.57	1425.14	1827.95	1193.82	3777.35	1956.82	1224.78	2278.11	168.379	398.701	0	0	99.826	88.076	0	158.776	115.167	115.94	658.435	0	436.253	463.011	7657.65	14391.2	314.582	3109.66	128.9	227.121	0	0	0	240.655	947.423	108.704	1854.75	2497.36	1719.31	213.426	7467.65	388.488	1222.85	2129.54		05T34	6432128		05T34
05T35	7.845	0	0	0	0	0	0	0	0	0	0	0	0	0	0	0	0	0	0	0	21.454	0	0	0	114.38	93.441	5.105	82.436	0	6.509	0	0	0	0	0	0	0	27.722	0	0	21.743	9.105	10.26	10.431		05T35	4677368		05T35
05T37	587.233	1246.59	1635.04	2321.61	1166.19	567.199	1610.09	867.176	631.538	611.102	68.275	536.345	0	0	0	0	0	0	0	0	206.656	46.174	173.709	351.358	2023.02	3763.14	158.078	1637.21	43.727	0	0	0	0	36.874	241.21	0	1217.7	1736.3	963.277	29.721	2434.27	232.046	481.738	1556.68		05T37	6415835		05T37
05T38	438.336	1165.3	286.467	1316.64	181.211	448.345	1088.72	499.508	479.48	83.05	0	377.909	0	0	0	0	0	0	0	0	579.624	0	382.41	188.811	21230.7	39379.5	1399.29	17055.7	68.817	0	0	0	0	0	0	0	453.186	292.443	181.825	0	2360.26	573.994	521.148	644.06		05T38	4693245		05T38
05T410	0	3.217	8.686	2.727	0	1.974	0	2.544	0	2.48	0	1.727	2.117	0	0	0	0	0	0	0	35.126	0	45.423	34.211	510.604	821.98	52.673	507.642	0	0	0	0	1.002	0	0	0	42.17	28.38	18.867	0	71.652	23.151	47.984	69.734		05T410	4773541		05T410
05T411	0	0	0	0	0	0	0	0	0	0	0	0	0	0	2	0	0	0	0	0	0	0	1	0	95	124	16	79	0	0	0	0	0	0	0	0	2	0	0	1	1	0	1.011	2.061		05T411	4209825		05T411
05T412	153.302	404.476	149	209.484	126.384	113.871	121.391	90	37.124	44.253	9	18	398.914	326	514	212	855	935.799	564	649	10302.1	1329.9	7066.12	7429.95	5820.8	9470.98	1225	6245.13	92	154.748	39	35	2	76	101.849	117	2973.75	2841.91	1511.86	299.9	3230.58	2084.86	2913.84	3944.72		05T412	8635286		05T412
05T41	0	8.95	0	0	0	0	0	0	0	0	0	0	11.271	3.145	0	0	0	0	0	9.092	18.68	4.357	7.136	41.716	235.772	324.53	14.156	77.984	7.114	0	0	0	0	0	19.707	0	18.97	82.896	17.381	0	126.047	43.241	82.278	125.226		05T41	8679993		05T41
05T422_2	74.386	26.762	0	158.687	107.135	45.168	63.794	66.464	99.368	137.352	9.689	43.896	46.02	0	0	9.631	0	0	11.74	11.816	899.961	96.83	978.721	1096.19	566.627	631.245	74.48	385.495	0	3.153	0	0	0	36.015	0	19.359	274.214	316.6	85.656	14.106	335.38	235.574	215.783	348.773		05T422_2	6862081		05T422_2
05T423	2	2	0	0	0	1	5	0	0	1.016	0	0	0	1.002	1	1	1	2	0	1	78.613	17	84.508	86.085	835.526	1088.16	77	638.508	0	2	0	0	0	0	0	0	21.188	20.009	7	2	36.3	5.067	28.126	23.029		05T423	5086113		05T423
05T425	0	0	0	0	0	0	0	0	0	0	0	0	0	0	0	0	0	0	0	0	1.232	0	0	0	101.522	150.634	7.474	66.755	0	0	0	0	0	0	0	0	6.91	19.516	1.945	2.015	0	0	8.145	2.379		05T425	7051527		05T425
05T426	148.668	240.703	96.823	174.952	144.999	73.416	179.703	218.738	98.74	68.841	24.352	50.958	0	0	0	0	0	24.485	0	0	55.338	28.869	35.148	68.467	620.351	479.828	41.053	380.553	8.598	0	0	0	0	6.79	0	0	233.179	203.962	172.68	0	310.582	276.977	106.01	235.312		05T426	6313964		05T426
05T42	0	0	0	46.222	0	0	0	0	0	0	0	0	0	0	0	0	0	0	0	0	0	0	0	0	154.542	393.425	0	254.27	0	8.448	0	3.241	0	0	8.387	8.667	164.673	10.453	66.423	9.814	111.954	53.199	85.026	207.79		05T42	5897245		05T42
05T430	0	285.666	0	94.091	0	0	41.439	0	73.077	0	0	74.792	0	0	0	0	0	0	41.443	48.388	178.995	0	263.276	865.711	9624.11	17115.4	1423.69	12204.5	116.807	0	0	0	9.373	39.372	0	0	1038.72	384.026	362.551	0	803.498	596.491	1104.9	1579.87		05T430	6096403		05T430
05T431	89.453	13.773	83.177	236.795	43.989	122.271	88.947	281.401	0	4.419	1.001	3.009	529	81.094	165.102	78.133	64.657	36.806	29.052	32.054	23985.7	831.609	15106.4	16031.4	174.149	285.14	19	167.098	346.25	538.559	170.176	187.106	2.012	109.186	70.078	133.336	7501.61	3788.78	2343.8	364.308	3314.86	1629.97	1554.19	5027.12		05T431	5146474		05T431
05T437	45.681	15.233	63.27	53.865	67.237	20.365	30.193	76.18	0	40.365	0	12.84	0	0	0	0	4.513	4.117	11.833	7.362	112.542	0	55.146	46.751	2730	5404.05	323.842	4460.49	15.525	11.149	0	0	0	7.204	4.548	0	273.406	270.542	60.8	46.373	399.049	103.765	197.486	465.13		05T437	5965748		05T437
05T440	3.764	5.113	0	0	33.803	27.498	29.322	17.16	5.805	0	0	0	0	0	0	0	6.516	7.722	0	6.401	41.76	23.113	63.535	93.517	6336.51	9928.92	898.54	6015.46	55.665	76.554	20.503	10.424	5.929	10.869	60.105	88.734	421.08	726.815	402.506	113.688	3177.47	680.543	719.116	2598.99		05T440	4649974		05T440
05T442	0	0	1.308	3.107	2.429	2.169	1.166	0	0	0	0	0	1.135	1.097	0	0	0	0	0	0	17.634	0	10.883	13.843	339.761	466.097	38.232	281.163	0	0	0	0	0	0	0	0	16.594	30.915	15.324	0	18.373	14.472	4.116	16.19		05T442	4085998		05T442
05T443	0	0	0	0	0	0	264.411	0	0	0	0	0	0	0	0	0	0	0	0	0	49.713	0	0	0	1293.08	8903.91	0	394.869	0	0	0	0	0	0	0	0	0	0	0	0	444.67	0	0	0		05T443	4693867		05T443
05T444	0	0	0	0	0	1.23	0	0	0	0	0	0	0	0	0	0	0	0	0	0	0	0	1.222	0	178.109	356.454	8.93	109.317	0	0	0	0	0	0	0	0	0	1.126	0	0	1.138	1.371	0	2.847		05T444	4723652		05T444
05T44	133.497	155.243	227.873	43.4	171.78	257.643	122.996	294.066	225.123	64.247	0	0	148.547	121.182	60.322	107.182	0	110.373	26.052	171.025	29088.7	2476.28	17446.6	19429.8	1146.1	2676.79	213.347	1740.47	110.564	43.285	0	0	0	0	28.669	0	1569.14	1839.07	852.96	75.971	454.439	154.398	557.875	310.562		05T44	6095218		05T44
05T45	0	0	1.894	3.46	0	0	9.396	5.764	10.021	6.751	0	0	0	0	1.531	0	0	5.067	0	0	47.409	0	9.615	42.145	596.066	913.742	70.72	476.025	0	0	0	0	0	0	3.279	2.178	29.342	24.123	8.841	3.165	78.597	22.408	55.872	86.417		05T45	4763417		05T45
05T46	582.609	1445.11	550.861	885.102	633.117	435.727	2261.34	1351.16	249.939	215.059	0	0	78.838	0	0	0	0	0	0	0	1655.44	0	431.516	900.427	32107.6	53828.5	3509.55	25060	0	0	0	0	0	131	0	0	1416.4	491.907	457.683	0	2494.12	642.118	1306.39	1038.37		05T46	4693056		05T46
05T47	0	0	0	5.318	0	0	0	0	0	0	0	0	0	0	0	0	0	0	0	0	1.449	1.36	5.599	2.186	17.837	45.619	0	20.909	0	1.804	0	0	0	0	0	0	4.939	5.169	0	0	10.809	8.597	2.318	13.617		05T47	4871754		05T47
10L31	34.222	51.712	0	21.311	0	0	0	0	0	0	0	0	0	0	0	0	34.026	0	0	0	0	0	83.304	69.121	1712.5	2877.12	171.36	1693.2	9.809	0	0	0	0	0	0	0	91.543	18.203	62.374	0	401.446	130.98	221.771	412.573		10L31	6235239		10L31
10L32	369.182	489.383	338.767	357.862	99.829	400.413	281.067	327.015	179.057	164.291	0	61.705	0	0	0	14.793	0	0	0	0	518.611	0	0	261.236	5596.28	9084.67	1119.24	7340.42	65.179	0	0	56.128	0	0	73.829	0	1696.9	2084	1645.61	0	2131.34	637.752	1019.61	2628.23		10L32	6244042		10L32
10L35	0	0	0	0	0	0	1	0	1	1	0	0	0	0	0	0	1	0	0	0	0	0	0	0	17	15	1	10	0	0	1	0	0	0	0	1	0	0	0	0	0	1.013	1.008	1.017		10L35	5478767		10L35
10L36	110.221	481.868	106.424	485.244	364.634	0	321.035	67.721	185.332	131.151	0	108.966	0	65.427	0	0	0	87.026	27.926	62.807	1009.61	0	459.837	1068.31	8813.3	11856.2	2202.29	10924.4	85.603	0	59.119	29.028	0	0	0	0	1664.51	2613.23	637.906	0	2949.3	1506.56	2331.85	4034.86		10L36	6199729		10L36
10L37	320.559	387.306	289.308	461.962	462.642	437.134	649.95	577.231	238.17	311.857	10.677	98.715	12.431	10.52	10.901	6.011	17.302	19.037	14.352	25.697	168.341	31.766	136.677	164.911	581.693	774.617	73.553	469.281	79.614	97.254	17.659	43.906	1	85.958	62.882	86.869	576.869	615.101	368.574	34.909	568.359	244.155	345.999	584.175		10L37	7698		10L37
10L38	0	0	0	0	0	0	0	0	0	0	0	0	0	0	0	0	0	0	0	0	0	1	0	3.563	160.016	207.159	12.255	140.187	0	1.347	0	0	0	0	0	0	1.405	2.609	2.377	0	0	0	0	1.074		10L38	5752932		10L38
10L39	1042.43	3182.44	1195.93	3080.35	1730.95	958.781	3949.36	2223.26	848.487	1548.12	0	293.802	129.358	0	160.512	35.028	0	320.682	51.295	201.391	2056.01	402.607	873.488	1822.33	13578.8	19541.1	1856.35	11892.4	685.696	324.276	47.813	0	49.439	345.221	689.228	89.556	10156.6	6048.26	5268.68	972.617	8256.08	2781.98	5084.76	8312.18		10L39	6357236		10L39
10L410	110.084	1844.12	448.647	2708.24	1723.89	1159.26	1933.52	2735.01	184.091	1964.92	0	530.383	0	0	332.576	0	0.009	90.47	0	0	4788.12	220.774	1432.04	1443.25	44053.6	69695.1	5268.16	51296.9	0	0	90.657	0	0	0.003	0	0	798.84	1867.08	2051.06	632.911	3351.27	1318.99	1272.03	2364.59		10L410	4695701		10L410
10L411	0	6.556	6.783	0	4.712	0	0	0	0	0	0	0	0	0	0	0	0	0	0	0	0	0	0	0	11.936	53.137	0	20.327	0	0	0	0	0	0	0	0	61.328	0	2.965	0	10.372	0	0	31.077		10L411	478582		10L411
10L412	3.054	0	1.106	0	6.66	4.801	1.21	15.251	0	0	0	1.031	5.213	4.504	2.482	0	1.09	1.064	3.236	5.377	251.522	21.465	122.784	188.377	306.332	399.904	26.959	215.4	24.409	33.563	19.037	4.514	0	7.456	0	3.19	216.943	184.428	56.002	13	96.413	31.541	34.595	68.991		10L412	5236258		10L412
10L413	28.204	230.081	71.107	167.947	145.161	94.104	62.125	109.281	0	0	15.281	28.968	6.229	11.96	15.258	12.328	50.062	25.377	14.751	19.606	354.475	43.704	351	639.133	4044.59	5875.48	439.532	3583.33	48.223	37.794	11.687	27.976	2.227	21.707	148.5	48.679	635.127	1029.8	372.647	51.944	2552.32	1315.89	1629.7	2991.73		10L413	5950440		10L413
10L417_2	179.581	176.251	188.619	285.399	113.184	100.7	332.418	106.582	32.745	102.838	41.519	0	0	44.72	0	0	143.308	29.042	27.621	24.037	2362.03	200.947	1615.31	1899.98	1739.59	2720.15	390.59	1940.51	129.675	271.56	80.252	0	13.588	120.309	92.253	72.255	3046.82	3381.83	1363.99	191.683	6875.35	3472.43	2705.62	7049.07		10L417_2	6407376		10L417_2
10L417	868.08	906.609	984.778	1244.35	1334.05	1272.72	1568.28	1695.84	456.937	523.139	89.496	268.421	60.885	63.464	74.908	37.724	178.977	88.423	165.186	56.82	672.189	97.372	557.516	620.428	1769.81	2556.15	202.14	1667.95	49.778	70.506	25.991	14.528	2	104.732	32.591	57.171	214.877	216.789	84.936	20.681	334.555	236.151	178.44	326.869		10L417	5841526		10L417
10L418	10.68	25	20.759	33	37.863	80.938	57.465	84	50	46	11	60	6	9	11	3	26.954	18	44	19	83.944	6.548	78.412	77.257	1870.07	2919.92	188.213	1692.93	15	17.967	6	2	1	24	17	12.897	64.356	51.879	28.179	4.241	130.122	73.177	85.208	106.821		10L418	4172504		10L418
10L420	21.985	36.825	39.391	60.779	77.828	152.31	104.13	160.585	146.896	75.671	40.984	116.51	10.329	20.705	22.744	10.374	58.538	34.893	81.081	32.393	176.392	23.242	205.772	294.665	201.693	256.185	16.536	135.343	16.74	47.542	18.968	4.49	0	43.787	28.895	22.113	96.226	57.955	28.582	7	49.422	64.226	44.55	29.992		10L420	5398077		10L420
10L424	12.619	24.958	19.24	57.888	52.632	144.145	87.492	116.432	122.366	62.942	27.601	99.573	15	21.741	18.744	5.956	40.12	25.896	49.739	8	11.181	5.755	14.042	18.773	307.679	479.348	24.158	320.878	13.457	25.968	5.726	11	0	32.308	18.759	17	18.306	15.014	2.683	6.999	41.618	45.79	40.343	39.463		10L424	4071983		10L424
10L42	0	65.221	0	0	0	0	0	0	0	0	0	0	0	0	0	0	0	0	0	0	0	0	79.81	0	533.697	1766.47	0	556.3	17.824	0	0	0	0	0	0	0	25.799	0	0	0	515.468	0	0	236.624		10L42	5956017		10L42
10L430	17.593	16.35	17.577	31.66	20.749	65.416	60.707	91.527	103.127	27.209	19.103	50.753	8	12.054	6	4.163	37.217	21.316	27.958	11.747	78.742	11.521	112.934	152.129	779.714	1111.35	72.062	688.764	10.234	14	4	5	1	24.337	11	12	64.843	37.255	32.6	6	69.733	57.431	48.721	58.712		10L430	4609268		10L430
10L43_2	0	0	0	0	97.884	0	0	0	0	0	0	0	0	0	0	49.092	0	223.576	0	0	0	0	112.006	0	1920.21	5046.46	0	734.543	0	0	0	0	0	121.658	0	0	1025.16	474.887	113.185	146.919	528.813	0	0	63.371		10L43_2	5957230		10L43_2
10L45	0	82.183	0	0	0	0	0	0	0	0	0	0	0	48.046	0	0	0	0	0	0	0	0	0	0	1820.86	4474.32	229.954	1578.31	0	67.153	0	0	0	0	0	0	442.488	248.195	105.112	0	416.91	582.775	0.002	111.811		10L45	5953190		10L45
10L46_2	0	29.73	90.019	0	0	58.032	29.156	0	0	0	0	0	20.354	67.042	0	0	31.076	101.559	61.852	0	4565.07	446.808	2920.88	3738.45	267.802	218.241	58.199	343.571	0	0	0	0	4	0	0	0	517.868	342.154	240.949	104.008	62.126	104.248	171.62	228.4		10L46_2	4745555		10L46_2
10L46	0	696.704	406.3	0	349.105	608.738	443.163	433.988	229.729	0	43.734	0	50.289	0	0	0	231.3	0	0	39.922	803.513	53.991	415.274	60.569	8349.61	23047.4	976.681	8120.36	0	0	0	0	0	215.769	49.333	0	117.588	267.634	284.412	0	1096.04	503.16	159.765	618.961		10L46	4687091		10L46
10L47	69.062	84	43.914	108.482	50.521	94.842	78.08	80.046	0	53.744	19.582	0	0	9.884	0	0	18.099	8.176	8.502	0	23.819	19.677	0	136.846	3600.96	9434.51	370.457	3533.66	0	0	19.457	3.55	0	0	0	3.393	111.7	265.677	102.263	33.119	294.563	97.984	189.309	449.619		10L47	6009861		10L47
10L48	0	217.579	220.658	136.862	0	228.742	668.318	146.469	0	0	0	0	0.006	0	0	0	44.658	0	0	0	125.621	0	0	77.87	13415.6	33046.5	276.305	6867.5	0	0	0	0	0	0	0	0	454.367	0	93.337	0	1115.63	0	181.803	425.94		10L48	4688030		10L48
10N33	41.824	69.687	34.561	50.119	100.135	212.899	60.476	12.662	41.878	184.814	0	40.7	0	0	0	5.991	30.613	56.321	0	40.181	352.637	40.92	325.901	643.07	2296.29	3451.53	396.319	2428.14	0	0	0	0	0	21.108	51.321	7.294	136.846	370.414	146.412	61.141	1300.92	385.745	783.352	1254.02		10N33	8792510		10N33
10N34	121.424	169.767	100.671	191.766	106.652	0	304.199	289.621	25.572	15.446	0	37.328	0	0	0	0	0	0	0	25.164	429.069	0	178.137	152.335	3614.73	5903.38	774.231	3579.36	24.107	0	0	0	1.002	0	46.775	0	296.165	221.919	98.003	49.594	802.123	390.045	579.311	806.757		10N34	6187333		10N34
10N35	0	154.391	185.071	337.415	197.665	160.875	288.051	243.461	105.425	128.48	0	46.573	11.965	0	0	0	65.836	68.546	0	0	1004.12	48.44	581.562	1288.37	6238.15	8790.27	749.105	6180.71	209.634	97.021	39.158	15.228	4.018	57.857	70.979	0	1610.9	1547.28	897.381	122.745	3045.18	1478.1	1843.89	3415.61		10N35	8651735		10N35
10N36	1149.32	15694.8	1504.08	1589.78	2509.94	2514.33	17148.3	14573.9	154.531	359.339	36.38	100.949	32.097	23.502	26.851	13.229	33.484	49.338	25.684	21.11	413.263	45.452	202.771	349.383	11935.4	18916.2	1288.57	12481.3	48.706	68.61	13.008	12.306	1	21.299	10.043	7.004	545.373	540.924	455.08	23.912	463.538	289.42	325.308	571.707		10N36	4559134		10N36
10N414	595.221	697.483	526.291	1031.85	817.896	563.698	660.894	613.138	444.99	617.949	70.075	289.162	43.418	46.12	70.292	39.166	180.818	130.172	120.899	108.437	523.044	40.99	370.514	435.72	1235.38	1943.96	210.025	1114.39	21.919	46.628	14.74	14.013	1	49.837	17.923	25.098	108.599	103.734	55.709	9.405	223.152	161.902	121.958	219.484		10N414	6401080		10N414
10N417	8.163	8.175	12.225	9.876	7.847	35.731	20.465	20.655	27.241	19.666	0	8.795	5.519	4.565	0	0	10.372	2.947	13.859	5.989	12.96	0	6.383	3.379	101.725	124.242	8.861	73.421	3.987	12.438	0	0	0	7.645	3.919	3.865	2.767	0	0	0	4.146	8.274	6.702	8.852		10N417	5665983		10N417
10N418	8.076	19.746	19.706	29.187	21.757	87.601	59.834	57.861	54.063	25	15	50	4.865	11.193	7	2	20	16	31	7	23.244	5.384	22.13	17.378	243.782	445.832	20.768	248.656	8	11	5.365	3	0	22.357	7.058	8	11.412	15.468	4.701	2	24.638	14.695	23.507	27.523		10N418	3998070		10N418
10N421	2519.91	2497.67	1307.61	2903.55	2088.81	2641.7	2424.72	2097.56	614.829	383.501	0	0	0	0	0	0	163.947	0	273.254	461.031	4562.85	0	663.883	3643.01	65182.3	83863	10004.5	75489.9	0	0	0	0	0	0	102.261	36.32	1969.42	2262.19	2904.58	1233.43	3762.8	3614.09	2254.66	3193.49		10N421	4697294		10N421
10N422	136.415	301.765	96.137	171.02	81.619	148.341	340.502	236.087	115.932	100.945	0	0	0	0	0	0	0	0	23.634	0	121.298	0	0	12.089	1978.55	3504.63	259.442	2020.26	0	20.96	0	0	0	25.681	0	7.928	57.825	0	0	0	119.549	57.183	0	71.85		10N422	769100		10N422
10N423	0	0	0	0	9.532	48.517	27.83	35.466	26.307	20.024	0	23.41	0	0	0	0	6.819	0	20.72	4.152	21.482	0	6.554	21.227	908.087	1109.99	80.223	577.22	12.372	16	0	0	0	7.486	0	0	7.927	21.948	0	0	21.864	14.855	34.619	36.982		10N423	4897833		10N423
10N424	343.828	516.273	217.697	374.512	301.919	528.428	701.788	317.526	315.511	94.468	0	34.007	41.298	41.834	14.863	36.707	75.396	118.51	98.465	0	814.343	126.435	643.086	651.407	2468.46	3796.2	235.259	2698.31	246.461	113.9	29.699	113.644	0	0	234.504	0	1245.51	1982.09	897.185	0	2901.35	1045	675.454	2918.73		10N424	6646756		10N424
10N425_2	195.45	69.206	67.072	127.975	149.639	74.821	105.712	134.48	0	67.102	0	13.243	0	0	20.051	0	0	10.362	0	0	7.111	0	42.294	14.578	82.641	191.289	3.503	23.463	0	9.435	0	0	0	0	12.958	15.82	66.383	89.14	36.879	0	26.416	0	35.891	91.546		10N425_2	1989565		10N425_2
10N431	59.47	146.059	250.631	532.66	51.787	281.152	558.309	0	333.135	414.157	0	0	0	183.322	79.87	0	161.412	302.546	0	105.792	613.248	119.519	740.005	880.492	6855.36	8894.34	913.202	5826.69	168.416	61.708	46.58	0	0	677.738	0	0	1870.57	2500.98	1382.94	195.711	3651.51	2334.47	3001.46	4650.63		10N431	6439707		10N431
10N43	14.856	32.348	20.483	30.91	39.814	79.264	59.184	90.132	87.365	39.038	18	69.06	9.257	16.822	6.779	4.839	31.62	14.755	27.504	10.485	23.585	0	2.427	10.124	501.73	569.777	30.15	364.322	8.824	18.207	8.999	6	0	26.865	5.149	12.818	23.578	18.775	12.276	0	23.736	31.913	30.235	13.779		10N43	4986110		10N43
10N44_2	23.79	20.582	17.768	39.551	31.47	89.738	44.302	70.712	68.101	52.153	15.332	48.153	9.992	7.442	11.545	3	24.636	15.944	28.004	19.142	53.817	6.739	41.415	29.362	319.91	522.962	28.332	368.06	5.111	12.005	4.589	1.532	0	12.513	8.506	11.123	24.465	24.034	20.317	1.18	61.801	46.81	56.696	73.018		10N44_2	4505911		10N44_2
10T31	0	1	0	0	0	0	0	0	0	0	0	0	0	0	0	0	0	0	0	0	2	0	2	0	37	63	4	38	0	0	0	0	0	0	0	0	1	4	0	0	2	1	0	0		10T31	5205139		10T31
10T33	4869.47	6679.19	5358.42	12940.8	6843.85	6616.37	9405	10316.7	2655.6	5426.98	111.009	2083.01	48.268	142.301	0	0	0	533.271	0	0	3084.17	54.27	1452.24	1913.38	13648.4	15999.4	685.917	12403.6	411.747	300.445	215.896	138.504	0	347.308	961.668	292.294	6524.68	11554.9	5704.82	708.995	10787.1	5419.97	7299.01	11277.9		10T33	6526839		10T33
10T35_2	194.317	181.723	149.65	265.939	0	55.836	0	0	104.281	0	0	0	0	8.621	0	10.566	0	0	0	0	59.203	0	150.78	20.595	2516.53	3446.16	317.83	2064.4	12.161	0	0	0	0	0	0	0	112.746	228.059	43.186	9.54	149.695	115.953	17.278	127.055		10T35_2	4524296		10T35_2
10T36	0	1011.09	0	690.34	292.906	106.163	543.414	814.294	81.983	89.785	135.656	269.051	0	43.394	21.053	0	127.216	0	62.148	0	533.059	221.783	629.54	479.781	5924.92	8012.73	809.257	4169.34	75.083	109.583	0	0	2.005	103.584	0	44.105	530.603	1693.59	615.283	0	1440.15	879.044	549.914	942.97		10T36	6217783		10T36
10T410	165.467	267.591	137.944	194.363	112.828	83.065	51.286	300.421	130.81	146.462	42.655	0	0	0	0	8.56	50.625	33.613	51.658	0	871.608	92.706	342.897	1275.21	2990.01	4748.21	323.736	2968.64	10.792	0	0	0	0	0	121.957	0	492.621	612.769	364.529	41.401	3054.86	837.025	1376.66	2627.21		10T410	8626224		10T410
10T411	0	303.866	521.203	229.608	121.109	169.506	562.883	233.108	178.31	0	0	0	0	0	0	0	0	0	0	0	0	0	0	0	497.357	2697.13	0	0	0	62.534	0	0	0	0	0	0	120.608	131.994	83.345	0	1190.23	0	0	0		10T411	6540151		10T411
10T413	3797.59	5115.44	2340.73	6713.56	4149.45	1788.54	2123.11	1589.67	414.559	2743.74	305.273	787.6	0	12.713	0	0	195.418	342.366	165.762	76.03	1316.34	260.364	2120.42	2985.56	17942.4	23446.8	2741.03	20573.8	82.329	0	0	0	0	90.089	0	0	714.324	792.537	878.022	60.375	3697.38	1511.79	1972.11	3295.11		10T413	6645447		10T413
10T415	12.092	29.65	18	25.34	15.747	3	25.271	22.392	5.048	5.069	0	2.953	5	1	0	0	2.014	1	2.042	4.253	111.704	10.497	67.852	152.263	183.905	298.327	13	173.056	2	4	1	2	0	1	0	1	85.588	127.778	59.651	3	199.31	104.189	78.886	183.454		10T415	4553003		10T415
10T419	0	0	3.356	0	0	0	0	0	2.178	2.739	0	0	0	1.417	0	0	0	0	0	0	8.952	0	4.477	0	47.43	71.17	4.941	21.935	0	0	0	0	0	0	0	0	1.859	2.349	0	0	0	0	18.4	0		10T419	3790083		10T419
10T41	298.18	651.945	400.921	980.84	836.222	633.536	450.12	789.052	0	476.624	144.969	89.683	0	0	0	0	0	72.413	0	20.691	191.057	0	117.451	238.315	995.981	2232.54	140.394	853.381	0	0	0	0	0	0	21.927	168.207	531.089	666.069	523.929	0	1211.83	137.821	655.066	935.49		10T41	6538427		10T41
10T422	1975.33	623.429	496.526	753.153	629.988	412.121	498.319	1095.85	74.34	470.561	82.115	108.219	0	0	0	0	0	0	0	67.585	789.898	125.115	632.644	1630.55	2720.03	5067.16	492.424	2785.27	263.694	100.597	23.969	0	0	175.54	0	232.694	2127.16	2279.91	1037.81	359.048	3248.86	1574.51	1637.4	3134.3		10T422	6655009		10T422
10T423_2	2.052	16.474	4.089	4.101	5.136	3.108	13.442	10.212	0	0	1.001	1.04	3.995	0	0	1.002	0	1.002	2.002	0	39.97	4.047	4.083	19.367	69.017	39.46	2.036	15.328	2.029	2.021	0	14.042	1	0	12.303	7.37	23.498	24.555	19.608	5.024	135.469	51.53	73.38	78.334		10T423_2	1507903		10T423_2
10T423	40.579	0	24.382	0	0	14.515	23.571	15.389	0	0	0	26.541	0	0	0	0	6.7	0	0	0	47.296	0	27.991	51.679	129.873	70.786	0	22.509	0	0	0	0	6.824	0	0	0	71.414	65.789	44.588	0	72.987	35.494	42.369	21.691		10T423	6548690		10T423
10T424	0	0	0	0	0	0	0	11.679	0	0	0	22.392	0	11.564	63.93	0	0	0	0	0	76.575	0	0	0	326.157	598.037	40.773	273.605	13.404	0	0	0	0	0	0	0	0	107.324	71.499	9.211	157.977	43.248	0	72.14		10T424	5960397		10T424
10T425	4.431	29.275	5.116	8.314	9.959	0	6.69	10.694	2.273	0	0	5.945	0	0	0	0	0	0	3.411	0	54.991	7.285	69.595	74.375	1074.96	1623.84	95.185	911.763	0	0	0	2.941	0	2.838	0	0	69.24	85.577	23.928	4.849	151.117	53.798	90.743	161.397		10T425	4425756		10T425
10T427	0	0	0	0	16.223	36.151	0	28	7.746	0	0	0	90	71	30	0	12.259	27	0	70	6611.38	320.43	5453.16	6919.24	2755	3475.2	99.074	1940.53	0	0	11	1	0	16	0	0	29.28	59.915	39.429	9	337.117	62.469	96.541	155.651		10T427	4208295		10T427
10T428	933.869	1738.3	1204.41	1282.28	1314.74	944.443	1333.89	1326	313.519	325.755	81.024	330.418	195.004	106.217	133.82	62.734	164.186	159.545	92.299	0	939.942	73.644	582.816	1087.94	245.12	2642.01	59	274.523	0	103.517	0	0	0	80.811	85.3	45.145	495.721	390.324	185.436	50.196	273.309	269.148	264.668	780.65		10T428	6253715		10T428
10T42	16.923	52.282	0	23.199	8.665	16.692	31.704	45.679	0	0	2.723	0	0	0	1.785	2.188	3.133	10.483	0	0	0	0	0	7.891	39.996	76.965	9.359	46.417	10.547	0	0	0	0	7.544	0	4.091	22.06	57.962	11.881	0	54.266	24.7	0	40.133		10T42	18735		10T42
10T44	0	4.903	0	3.708	4.433	0	0	0	0	2.656	0	0	0	0	0	0	0	0	0	0	7.018	2.686	5.355	6.181	453.808	561.051	26.084	334.937	0	1.818	0	0	0	0	0	0	20.869	13.781	6.553	0	11.288	8.895	7.901	17.985		10T44	3593968		10T44
10T45	0	14.777	0	0	24.066	0	0	70.544	0	0	37.073	0	0	0	0	19.587	0	0	0	0	0	0	82.786	10.118	2357.08	5475.2	270.899	3231.24	0	0	0	0	0	0	0	0	93.079	98.451	8.211	0	46.718	0	40.187	9.447		10T45	5919945		10T45
2KB_20	1	5	0	2	3	11	7	5	1	8	1	0	0	1	0	0	2	3	1	0	2	0	5	3	460	664.083	43	319	1	2	0	1	0	1	1	1	15	10	2	2	5	3	12	8		2KB_20	7426950		2KB_20
2KB_3	75.624	11.903	31.856	31.813	13.282	43.451	45.644	64.433	61.423	107.924	0	21.34	0	0	0	0	0	50.951	0	0	84.513	15.519	77.542	129.097	1252.78	2463.18	185.225	1630.35	0	0	0	0	0	29.173	0	0	209.684	168.125	61.751	32.755	891.24	276.126	259.568	974.888		2KB_3	5971559		2KB_3
2MCAB6	179.127	166.029	81.269	280.544	161.107	161.056	420.179	415.387	0	116.806	0	56.424	13.106	6.151	23.303	0	42.103	176.057	51.096	0	707.826	42.075	744.461	997.595	3360.77	5383.19	551.926	4110.64	14.271	0	0	0	6	0	37.264	0	448.432	623.443	195.162	13.043	2298.13	801.843	1332.03	2547.87		2MCAB6	8467297		2MCAB6
2MCAF15	13.328	8.925	30.074	42.626	7.243	18.908	40.115	42.189	29.232	24.998	5.024	15.547	1.068	1.192	2.221	1.483	7.684	4.257	7.732	2.515	87.7	12.648	53.528	60.342	789.404	1150.31	67.384	714.695	2.215	3	1.175	2	0	1.16	3.104	3.182	102.547	70.471	30.675	2.072	114.144	48.573	96.342	147.746		2MCAF15	4923272		2MCAF15
2RAB27	18.87	24	16	9.514	30.005	28.496	16	5.627	23.001	11	0	9	246.957	249.067	305.923	229.483	384.111	506.373	317.319	247.265	55.132	5	66.345	27.509	1347.48	1828.88	122.274	1124.83	17	12.001	0	12.001	0	22.001	14.763	32.002	12.245	14.803	8.866	2	4.65	2.19	22.601	15.125		2RAB27	8077678		2RAB27
2RAB6	216.985	879.053	94.659	6533.91	402.263	1083.17	829.737	745.694	25.192	836.549	57	20	35.005	12	47	12	51	25.03	111	25.015	594.677	55	504.035	245.047	7196.01	11125.4	851.058	7256.4	251	218.151	20	48	20	94.021	705.453	381.271	1115.15	1459.85	571.473	168	21387.6	6661.84	9869.93	28659.2		2RAB6	5197619		2RAB6
2RAF22	12.882	2.882	2.229	30.369	4.268	8.512	20.737	38.615	11.623	9.649	0	7.317	2.002	0	0	0	9.244	0	6.39	5.01	31.384	4.647	46.665	24.92	295.144	385.418	28.773	223.604	9.17	12.856	0	5.933	2.009	6.642	13.43	8.219	145.835	218.695	79.056	2.972	714.794	161.617	131.486	431.535		2RAF22	3300072		2RAF22
2RAF24	4.024	2	5	8	4	6	4	111.85	11.042	1	0	17	0	0	0	4	4	1	1	0	8	1	5	5.001	1291.06	2231.08	89	1074	0	2	1	0	0	0	2	1	19.183	17.015	10	0	13	7	21	35.869		2RAF24	8471951		2RAF24
2RAF25	5.891	12.588	7.266	16.966	19.003	31.056	30.001	42.606	22.004	17.968	5	17	3.001	1	2	1	11	3	10.04	2	309.304	30	277.784	325.012	437.073	631.211	32.214	407.466	4	7.001	4.001	3.001	0	7.001	9.004	2.116	122.1	139.19	61.359	25	332.378	138.015	103.864	494.003		2RAF25	4745496		2RAF25
2RAF44	0	0	0	0	0	44.524	40.416	133.537	0	0	0	0	8.102	0	0	0	0	0	0	0	0	0	0	0	860.225	2567.89	118.576	1483.4	0	0	0	0	0	0	0	0	0	0	0	0	75.095	21.461	212.421	0		2RAF44	4816835		2RAF44
2RAF4	140.719	143	122	114	91	127.452	117	207	97	105	11	29	91	34	50	56	69	91	50	43	1845	78	1002	1407.5	856.378	1237.22	74	707	99	72	39	21	2	93	18	48	376.083	364.256	149	20	516.63	353.803	286	645.001		2RAF4	3793061		2RAF4
2RAF6	3.959	3.204	4.215	5.009	6.274	10.281	6.153	8.541	7.118	4.245	0	8.462	1.08	2	0	1.023	2.937	4.096	1.005	0	67.768	5.406	62.509	87.761	805.413	1108.33	76.298	656.267	2	5.215	0	2.001	0	2	3.018	3.132	100.198	104.03	46.224	6	184.487	84.026	100.388	210.708		2RAF6	5323451		2RAF6
2TAB19	0	0	0	1	0	4.076	0	2	3	0	0	1	0	0	0	0	0	0	1.048	0	4.139	0	2.008	0	132.397	207.756	18.861	124.238	5	0	0	2	0	1	1	0	45.133	96.486	18.055	3.521	7.276	10	47.942	10.621		2TAB19	6770431		2TAB19
2TAB23	0	0	3	4	4	16	6	10	11	1	2	4	4.015	3.019	11	5.042	3.009	6.007	0	5	95.147	7	204.357	112.01	13.083	28.137	0	16.018	0	3	0	1	0	4	1	0	0	3	0	1	4	6	2.085	0		2TAB23	7472920		2TAB23
2TAF16	6	6.284	20.77	16.001	17.032	16.942	19	23.331	20.632	6	1	13.258	4.514	4.516	6	0	8	6	7.344	5	144.754	25	109.475	99.027	715.729	1133.46	42.572	640.766	0	5	2	0	0	8.001	3.001	1.625	126.927	126.039	66.313	11	129.77	73.039	56	152.603		2TAF16	4710918		2TAF16
2TAF22	40.388	6.897	0	31.118	41.249	69.34	89.017	62.463	73.03	78.566	11.996	56.506	0	9.774	32.905	14.326	59.294	0	36.313	19.926	66.001	0	26.126	81.57	371.888	698.984	0	359.5	12.683	21.296	0	0	0	17.15	0	18.054	120.877	95.306	9.57	0	365.523	113.445	139.499	295.358		2TAF22	8755099		2TAF22
2TAF26	9.741	14.974	0	24.321	20.636	54.233	31.415	43.874	26.817	23.178	10.74	33.631	2.057	0	0	3.213	14.148	17.743	2.883	12.723	85.638	8.999	73.939	58.685	1954.38	3090.29	183.181	1749.37	7.622	16.011	5.961	4.461	0	21.335	9.093	8.385	145.358	128.229	76.841	8.555	106.996	53.182	80.893	86.912		2TAF26	5940329		2TAF26
2TAF33	5.041	5	7.001	20.001	14.002	21.047	9	15.153	19.167	9.001	3	5	3.511	3.484	5	2	8	5	8.644	2	133.569	7	89.149	137.187	1289.89	1951.18	118.259	1118.82	1	2	1	0	0	5.001	2.015	3.001	37.036	40.032	13.021	3	66.036	32.021	45	61.026		2TAF33	3737165		2TAF33
2TAF44	0	0	1.597	1.46	1.881	10.771	1.636	1.24	4.727	2.961	1.207	4.764	3.942	1.339	0	0	0	0	1.186	0	44.328	1.319	22.128	32.562	111.998	182.614	13.153	125.906	1.233	0	0	0	0	2.971	1.197	0	6.096	3.666	1.278	0	5.893	1.217	5.77	6.301		2TAF44	5319757		2TAF44
2TAF8	3	1	3	2	4	12	6	15	9	5	5	6	4	8	2	2	3	0	2.133	2	3	0	8	2	317	346.048	27	172	0	2	2	0	0	2	0	1	16	13	7	1	5	10	16	12		2TAF8	6667046		2TAF8
2YAB10	565.25	646.088	513.946	803.991	322.286	276.016	564.762	694.712	254.053	349.843	15.114	46.962	76.668	59.651	51.11	90.015	71.143	169.477	51.349	50.056	1959.54	152.308	1550.16	2266.15	618.337	937.265	101.856	674.397	470.809	960.034	311.277	246.25	5.359	955.23	485.759	391.371	7742.06	5812.72	2584.93	268.62	6128.82	3402.99	3466.88	7074.94		2YAB10	7875044		2YAB10
2YAB26	612.286	278.822	513.129	408.613	469.873	397.592	522.207	425.28	211.633	370.696	46.584	64.237	26.759	49.248	59.978	43.348	35.947	62.701	26.586	37.705	1563.41	238.791	2089.18	2592.82	686.246	1516.24	147.324	885.367	31.292	50.488	4.935	18.477	0	58.723	13.341	16.516	984.309	1195	464.083	69.194	880.172	607.653	570.453	1194.49		2YAB26	7294512		2YAB26
2YAB30_2	43.003	43.002	47.004	53.328	73.006	23.513	46.919	60.002	6	0	0	0	58.792	12	31	12	16	14.001	6	1.776	1571.5	74.001	597.235	887.324	942.86	1563.97	162	1037	11.001	42.003	7.001	17.003	0	18.001	28.005	8.001	1035.85	883.883	412.087	78	1537.07	439.735	674.77	1761.34		2YAB30_2	5886556		2YAB30_2
2YAF14	0	31.976	43.425	71.331	0	49.52	29.445	0	46.765	0	0	50.981	0	0	13.5	0	0	39.589	0	10.29	287.394	0	160.727	203.245	13082.5	20901.5	1777.13	13693.4	0	382.834	0	22.465	0	86.891	91.819	59.899	764.851	361.245	204.973	0	2266.57	1009.1	756.857	2369.19		2YAF14	4731046		2YAF14
2YAF22	0	0	0	0	139.848	0	0	0	0	0	0	0	0	0	2.849	0	0	0	0	0	0	0	0	0	109.656	185.094	17.315	125.147	0	0	0	0	0	6.264	0	0	0	0	0	0	0	0	0	0		2YAF22	2468413		2YAF22
2YAF26	1393.64	913.19	409.966	852.001	700.295	782.709	559.529	877.777	144.613	549.401	69.963	0	32.821	0	20.145	0	62.219	119.043	53.424	25.809	549.399	133.651	346.327	586.962	9164.41	13125.4	1301.91	8374.33	51.043	0	20.95	0	1.076	43.243	36.074	0	1743.64	534.994	543.412	261.958	1059.81	580.287	709.516	1212.53		2YAF26	4506488		2YAF26
2YAF34	1.003	1	1	2	2	14.03	4	4.009	7.002	3	0	5	0	0	1	0	3	1	2.008	0	0	0	2	0	0	0	0	0	0	0	0	0	0	2	0	1.053	0	1.005	1	0	0	2.001	2	0		2YAF34	3923771		2YAF34
KB_12	44071.4	48136.2	55572.1	56965.7	84093.9	84664.3	129596	142032	36101.4	41650.9	2866.79	8700.79	2904.58	2461.07	2679.14	2016.02	4982.19	4777.55	2874.27	3310.32	36518	4628.93	19780.6	46555.3	3712.7	5801.41	527.178	3718.74	20980.8	21269.6	6001.36	9019.13	631.898	22932.5	10143	22506.8	106521	115096	54431.1	7489.41	111741	48629.6	37325.3	120075		KB_12	6182040		KB_12
KB_15	146.169	225.897	81.126	500.568	153.587	80.646	278.83	196.72	62.756	62.423	7.175	15.958	3.015	3.023	1.001	0	4.881	4.019	3.017	1.005	107.3	10.106	77.082	102.193	2268.25	3217.09	236.757	2080.91	11.934	15.527	5.026	3.13	1.001	8.1	6.031	9.798	207.263	220.518	138.557	16.764	233.913	86.798	127.163	282.066		KB_15	6429321		KB_15
KB_39	4.964	28.166	10.326	38.79	13.056	68.325	4.796	0	28.773	23.94	5.73	22.718	5.152	2.461	0	0	0	6.902	13.434	0	53.269	0	15.701	57.025	1055.65	1347.7	123.208	786.716	34.159	30.831	0	0	0	7.078	14.333	39.846	143.119	127.395	65.321	0	177.211	81.859	69.683	104.353		KB_39	6068953		KB_39
M-10	27.14	32.913	40.118	74.84	34.277	40.448	48.388	78.769	33.657	18.207	8.042	21.91	6.92	6.801	5	5	24.027	24.446	3.729	10.072	159.709	6.788	59.591	139.103	609.67	892.397	59.524	548.443	28.895	31.021	13.002	11.077	0	32.619	20.587	15.769	367.951	381.742	163.067	32.028	1239.36	394.112	328.067	962.739		M-10	4612808		M-10
M-11_2	12.697	0	16.878	0	20.025	39.21	0	0	0	0	9.014	0	9.885	11	0	0	4	0	7.001	3	53.449	0	83.919	56.993	518.706	855.805	99.985	455.399	8.004	5.321	3.002	1	0	10.008	4.003	0	0	0	0	0	0	27.669	0	70.951		M-11_2	2872464		M-11_2
M-16	2	7	9.004	10	16	26	19.001	21.154	42	6	4	28	3	3	6	1	11	3	6	2	2	1	6.001	1	2.002	4	0	0	3	4	2	0	0	8	1	1	2	1	2	0	3	10	4	6.134		M-16	8778903		M-16
MCAB5	615.97	938.564	671.906	954.598	551.825	369.826	551.177	508.17	457.488	917.547	95.432	231.229	39.525	61.647	38.652	32.798	127.727	186.725	109.994	104.677	1150.81	141.637	672.928	945.499	1479.57	2398.8	330.951	1524.15	2707.41	3567.24	1239.98	1306.38	70.565	1937.67	2763.5	1871.33	22197.2	21167.6	10540.3	1444.01	20674.5	10844.3	13668	28232.2		MCAB5	5744336		MCAB5
MCAF14	13.116	10	8.001	21.058	23.085	73.17	45.001	57.001	59.057	29.002	11	45	9.003	7	7	4	32	22	29.108	11.093	3.002	1.001	4.008	5.013	7.008	28.034	3	14.007	9	8.001	4.001	4.002	0	15.002	4.002	5.451	7.005	5.011	5	1	12.006	27.018	15	7.009		MCAF14	3687165		MCAF14
MCAF20	0	0	0	0	0	0	0	0	0	1	0	0	0	0	0	0	0	0	0	0	2.648	0	0	0	12.198	42.073	2.665	10.171	0	0	0	0	0	0	0	0	5.334	0	0	1.464	0	0	0	0		MCAF20	1810865		MCAF20
MCAF7	0	0	0	0	0	0	0	0	0	0	0	0	0	0	0	0	0	0	0	0	0	0	0	0	0	0	0	0	0	0	0	0	0	0	0	0	0	0	0	0	0	0	0	0		MCAF7	125938		MCAF7
PAB15	3426.83	5110.57	2283.19	3427.6	2721.64	3439.88	3742.58	4999.47	1671.18	1975.73	259.901	630.257	108.014	0	128.613	124.75	250.388	461.995	314.907	292.378	5542.86	757.442	3300.92	6537.62	20312.3	32500.6	2983.55	20291.6	1275.49	1500.9	549.504	417.734	39.283	668.772	646.055	663.147	20343.8	22015.6	11017	1259.59	16372.2	8543.3	7252.9	18469		PAB15	6627546		PAB15
RAB17	41.068	63.335	52.238	92.51	79.347	174.266	95.416	152.255	173.923	72.514	31	121.916	18.486	13.859	15	11.551	50.63	46.039	63.265	23.036	88.671	13.432	58.95	94.906	260.649	648.184	61.454	310.847	20	31.249	9	11	1	50.447	15.115	26	34.351	40.319	5.159	1.036	66.668	50.585	49.593	44.341		RAB17	9230960		RAB17
RAF14	24.222	26	35.252	49.139	45.172	171.702	79.002	127.672	139.637	60.004	34.238	90	12.004	20	16	8	60	29	67.561	21.187	16.114	1	19.264	16.132	280.235	362.427	15	218.992	27	27.003	11.002	4.003	0	30.004	24.244	19.008	20.482	21.062	13	1	33.187	61.101	37.058	34.093		RAF14	3609363		RAF14
RAF19	10.008	22.001	22.003	40.125	25.012	106.806	55.951	92.001	117.032	29.004	21	65	0	2.344	18	7	44.46	22.564	37	17	12.606	6.229	16.88	26.369	2	0	0	0	9.586	31	6	0	0	22	2.274	16.001	18.072	14.109	6.067	0	23.215	34.031	35.244	27.186		RAF19	6563017		RAF19
RAF20_2_2	0	0	0	0	4.168	0	0	0	0	0	0	0	0	0	0	0	0	0	0	0	1.567	0	0	1	0	0	1.567	0	0	0	0	0	0	0	0	0	0	0	0	0	0	0	0	0		RAF20_2_2	978918		RAF20_2_2
RAF20_2	266.832	61.982	113.36	259.435	250.376	336.898	448.606	368.29	371.656	122.382	67.159	0	33.696	0	21.655	11.902	0	50.696	109.389	76.688	147.146	35.742	137.894	189.85	3576.82	7400.05	254.609	3960.22	6.724	0	34.031	0	0	41.766	0	0	16.539	85.34	54.637	14.16	499.137	161.758	368.347	737.208		RAF20_2	5908407		RAF20_2
RAF36	0	2.674	0	2.901	2.868	1.277	1.367	1.219	0	0	0	0	0	0	0	0	0	2.407	0	1.307	8.339	0	1.184	0	4.349	12.322	0	1.32	0	0	0	1.318	0	0	1.209	0	5.301	5.279	0	0	2.511	2.428	2.629	2.489		RAF36	5950967		RAF36
RAF43	0	0	2	0	1	0	0	0	1	0	0	0	0	0	0	0	0	0	0	0	3	1	4	2.001	229.071	256.01	14	172	0	0	0	1	0	0	0	0	0	4	2	0	6	4	3.003	5		RAF43	3572672		RAF43
RAF52	0	10	0	0	0	20.011	0	0	0	0	0	15	0	0	0	0	0	0	15	0	0	0	0	0	0	0	0	23	0	0	0	0	0	0	0	0	0	0	0	0	0	0	0	6		RAF52	3136490		RAF52
RAF53_2	0	0	0	0	0	0	0	0	0	0	0	0	2	5.656	0	0	0	2.436	0	0	6.481	0	6.468	0	0	1	0	0	8.582	0	0	1	0	0	6.861	0	0	0	0	1	0	0	0	0		RAF53_2	4302200		RAF53_2
RAF53	0	0	0	0	0	0	1.05	0	0	0	0	0	0	0	0	0	0	0	0	0	0	0	0	1.034	2	2	0	0	0	0	0	0	0	0	0	0	0	0	0	0	0	0	0	0		RAF53	4302460		RAF53
RAF54_2	0	0	0	0	0	0	0	0	0	0	0	0	0	0	0	0	0	1.551	1.109	0	0	0	0	1.162	11.464	13.934	1.159	10.941	0	0	0	0	0	0	0	0	0	1.366	0	0	1.721	0	0	5.629		RAF54_2	5526264		RAF54_2
RAF57	0	0	0	0	1.611	0	0	0	0	0	0	2.742	0	0	0	0	0	0	1.085	0	3.657	0	1.525	0	14.97	8.206	0	12.266	0	0	0	0	0	0	0	1.458	0	0	0	0	0	0	0	0		RAF57	4805248		RAF57
TAB14	567.285	348.187	662.136	587.522	1014.96	513.834	1114.84	1353.46	553.077	217.5	23.843	31.593	843.658	311.884	414.499	554.72	74.747	73.721	45.363	91.502	9824.79	745.154	7860.99	12520.4	264.042	383.724	30.599	240.044	31.631	87.699	6.171	24.005	0	44.985	41.343	14.261	387.473	280.786	94.223	13.722	349.01	142.583	163.718	420.186		TAB14	5119466		TAB14
TAB6	1658.4	524.168	471.415	459.439	878.341	450.288	241.035	296.277	289.286	69.653	0	119.226	0	23.13	0	13.599	0	0	0	0	445.66	0	245.02	484.327	8017.63	14452.5	811.474	9994.33	0	68.168	0	36.324	0	0	0	28.217	1226.38	438.63	340.209	0	819.682	486.435	422.352	854.858		TAB6	4514530		TAB6
TAF1	56	35	63.731	117.958	50.836	89.527	73	132.439	74.076	52	15	57	76	174.831	117.037	56	252.852	396.912	220.977	170	3737.82	359.996	2517.28	2690.36	266.122	398.744	29.123	235.102	36	38	14	7	0	31	17	26	363.067	274.79	159.335	21	427.934	237.731	237.853	518.681		TAF1	4524465		TAF1
TAF43	0	0	0	0	0	0	0	1	0	0	0	0	0	0	0	0	0	0	0	0	0	0	1	0	5	11	1	14	0	0	0	0	0	1	0	0	1	0	1	0	1	1	0	2		TAF43	5871714		TAF43
TAF58	0	0	0	0	0	0	0	0	0	0	0	0	0	0	0	0	0	0	0	0	42	3	22	30	50.103	75.053	4	42.546	0	0	0	0	0	0	0	0	2	1	1	0	3	2	1	0		TAF58	1301489		TAF58
TAF60_1	0	0	0	0	0	0	0	0	1.01	0	0	0	0	0	0	0	0	1.009	0	0	1.039	0	1.061	1.02	13.324	24.428	1.009	12.215	1.015	0	0	0	0	0	0	0	0	0	0	0	3.136	0	1.021	2.052		TAF60_1	4321475		TAF60_1
TAF7	0	958.88	95.615	953.474	550.403	0	528.413	110.331	0	0	0	268.134	0	0	0	15.365	0	52.88	0	0	306.883	0	0	0	1110.18	2960.67	49.122	1942.06	0	0	0	0	6.648	87.693	126.793	224.971	102.409	1169.63	150.451	0	1899.15	651.959	293.656	1908.41		TAF7	6429925		TAF7
YAF11_1	3	3	7.27	6.054	11.194	18.182	7	17.169	33.162	11.067	6.029	13	5.001	0	3	1	10.059	6.073	6.095	2.035	15.281	1.917	12.425	29.395	645.311	925.444	61.388	552.877	2	4.026	1	2.001	1.002	4.373	3.001	3.001	8.039	13.016	5.241	0	30.447	34.015	20.566	30.292		YAF11_1	4920531		YAF11_1
YAF12_1	5.274	0	21.605	10.833	34.818	36.489	4.763	24.598	76.489	10.701	6.205	26.877	0	6.445	0	5	43	22	31.786	7.893	7.781	0	12	5.437	231.062	366.493	34.471	234.664	0	8.655	2.361	0	0	0	0	1.961	0	16.391	0	0	10.483	0	24.129	15.967		YAF12_1	5924687		YAF12_1
YAF13	0	0	0	0	0	70.957	138.344	167.824	34.046	26.027	0	0	26.023	0	0	0	0	26.214	19.928	141.971	390.135	0	76.244	393.55	1054.55	1529.09	190.967	1491.69	0	43.682	0	63.955	8	52.317	0	7.281	423.036	853.145	353.623	16.554	1498.56	203.653	372.125	873.69		YAF13	8696804		YAF13
YAF17	12.621	3.576	6.76	6.7	3.368	9.758	19.931	18.914	12.788	8.058	2.399	12.427	0	1.259	1.256	1.336	4.88	3.104	1.261	1	110.226	7.245	82.547	105.186	286.673	468.776	29.584	246.241	1.543	0	1.274	0	0	2.639	1.407	0	40.375	46.604	22.746	0	144.346	74.951	98.313	138.543		YAF17	4066530		YAF17
YAF2_2	3	0	1	10.001	2.835	0	10	19.057	17.006	12.001	3	0	2.001	1	1	4	3	7	0	4	1.433	0	3.042	0	32.005	46.017	1.433	0	4	3.001	3.001	2.001	0	5.001	4.002	3.302	5	1.002	0	0	3	6	8	0		YAF2_2	3128164		YAF2_2
YAF25	0	0	0	0	0	5.488	14.082	0	0	3	1	3	5.211	0	0	0	0	0	0	5.224	48.504	0	7.77	25.701	48.142	12.104	0	0	0	0	0	0	0	0	0	0	12.156	20.124	8.925	0	54.94	10.267	19.242	33.68		YAF25	3151370		YAF25
YAF34	0	0	1	0	1	0	0	0	0	0	0	0	0	0	0	0	0	0	0	1	2.014	0	1.009	2.071	7.073	35.425	0	13.137	0	0	0	0	0	0	0	0	1.006	0	0	0	0	0	1.017	3.017		YAF34	4184645		YAF34
YAF38	1.002	1	0	1.007	0	1	0	2	0	0	0	1	0	1	0	0	0	0	0	0	0	0	1.004	1.001	18.032	27.166	0	15	0	0	0	0	0	0	0	0	3.006	1.002	2.009	0	1.002	0	2.007	3.005		YAF38	7423260		YAF38
YAF4_2	7	7	2	12	12	19	16	16.4	22	9	4	13	1	1	5	3	3	4	5.418	2	1	1	0	1.003	54.159	83.037	5	53.233	4	3	1	1	0	0	1	3	2	4	1	0	9	10	7	6		YAF4_2	6275935		YAF4_2
YAF8	0	0	2	0	0	0	0	0	0	0	0	0	0	0	0	0	0	0	0	0	0	0	0	0	106.087	130.223	0	0	0	0	0	0	0	0	0	0	0	0	0	0	0	0	0	0		YAF8	3750575		YAF8
01N418_2	52.401	0	31.153	10.755	0	0	0	0	27.618	0	0	0	0	0	0	6.957	0	0	14.279	0	134.474	0	170.356	78.885	77.659	79.365	8.797	66.914	0	0	3.768	0	0	5.744	0	9.636	35.645	39.259	0	0	27.638	13.241	7.898	0		01N418_2	2775657		01N418_2
01L419	99.127	137.216	90.362	261.826	189.761	351.114	288.819	346.974	315.817	169.953	69.551	191.208	61.871	40.716	31.467	27.088	91.56	81.114	131.802	39.452	193.988	15.033	152.704	173.479	2647.57	5278.15	393.064	2344.25	196.916	155.938	79.435	63.399	2.726	116.847	44.019	63.057	506.439	539.891	233.532	42.533	468.414	276.101	333.108	506.511		01L419	7387846		01L419
01L422	7578.08	7293.36	8024.49	6991.12	7554.32	5587.7	10458.3	16427.6	1692.18	2467.39	168.858	756.639	975.184	767.334	771.204	220.912	245.369	1139.02	585.033	754.314	16319.7	499.339	15098.2	19344.9	28006.5	52670	2316.77	26788.2	1685.67	2890.47	651.47	1339.61	0	2490.91	1743.34	1264.11	46053.7	51034.9	22275.6	4272.7	46116.4	26588.2	25355.4	54792		01L422	5260230		01L422
01N35	1.32	0	5.132	1.485	0	1.362	2.434	0	1.433	0	0	0	0	0	0	0	0	0	0	0	3.132	0	0	0	6.715	24.897	0	11.693	0	0	0	0	0	0	0	0	0	4.586	0	0	0	0	0	3.155		01N35	3008743		01N35
01N416	84.276	102.249	46.168	71.855	33.482	76.552	0	62.556	0	0	0	41.797	0	0	0	0	0	0	0	0	392.131	52.914	233.789	255.522	34.61	116.755	0	173.849	0	0	0	26.455	0	0	0	37.941	78.525	153.36	76.653	0	0	0	0	125.237		01N416	3839675		01N416
01N425	6882.56	9149.87	5147.04	12278.3	6276.99	5462.87	8806.58	8982.45	1746.04	3465.42	248.399	626.997	290.24	719.981	790.92	335.074	607.639	1156.35	720.104	550.508	21563.5	3101.15	19239.9	22469.6	12038.8	18630.3	1433.09	11941.2	44315.9	69467.4	19740.2	23864	1824.99	72153.6	25400.6	61062.6	697169	746852	332945	45988.7	935821	517098	416423	1.15127e+06		01N425	6783660		01N425
01N427	11821	10826.3	12152.7	13839.9	11428.7	10651.2	16687.3	15130.7	2111.88	5028.39	273.185	438.717	654.497	760.11	1693.37	554.386	1160.71	2080.27	295.809	1492.05	51978.7	5005.08	40909.5	49881	66954.4	81536.5	10243.4	71173.9	4380.97	3728.51	1988.8	2242.5	0	3534.97	2077.18	2968.66	91524.6	114359	52861.3	7397.99	73152.8	63557.9	54220.6	117595		01N427	5268272		01N427
01N428	87.179	79.066	88.166	82.095	72.073	83.148	85.073	92.163	54.07	26.005	8	31.066	9.005	10	1	1.002	18	10.015	13	5	224.056	14.001	145.072	164.033	906.415	1869.53	135	754.072	9.044	17.076	2.006	5.018	0	16.082	6.027	3.027	136.04	116.08	71.024	6.001	118.024	61.014	79.123	134.057		01N428	4669355		01N428
01N429	26.546	76.885	21.753	73.098	60.396	112.456	76.933	114.226	70.192	34.506	27.901	60.876	12.693	18.839	5.473	7.342	17.945	24.138	48.855	7.808	272.099	33.367	292.733	357.953	3819.56	6033.23	569.177	3738.11	17.117	24.909	12.004	6.062	0	24.582	18.595	16.004	311.354	210.945	116.806	23.48	408.362	188.662	174.41	369.978		01N429	6354660		01N429
01N443	232.045	145.51	176.101	95.816	160.374	254.293	227.004	243.428	93.894	137.069	18.406	69.517	33.007	15.984	37.807	40.374	42.81	46.807	34.262	10.581	1808.38	286.744	1816.79	2573.42	1067.47	1772.43	99.654	1035.25	33.652	3.355	18.518	9.998	0	50.552	0	0	685.545	568.905	279.612	48.284	692.735	497.47	455.292	845.09		01N443	7029629		01N443
01N44	699.154	1394.51	504.788	1580.62	913.698	828.964	1280.83	226.132	229.087	921.085	46.841	171.652	0	0	0	50.912	53.637	0	20.878	0	419.277	53.342	430.381	580.718	4490.78	6766.98	611.347	4119.59	0	0	0	0	0	0	0	0	250.587	302.523	0	0	811.268	180.488	477.38	641.981		01N44	6696885		01N44
01T427	70.104	0	58.204	258.495	100.345	0	0	62.149	0	31.005	15	17.061	0	67.018	0	0	24.005	35.048	12.004	28	1345.07	173.209	646.288	1399.54	0.008	136.46	0	216.223	14.055	19.157	0	4.022	0	14.058	8.043	7.055	0	159.113	0	71.056	299.486	62.998	160.529	107.046		01T427	6130707		01T427
01T432	395.881	338.278	232.865	495.999	427.837	301.017	391.138	415.675	67.367	87.157	10	36.398	1213.57	184.871	507.183	268	79.044	91.71	54.043	53	56723.9	2427.65	38731.5	54427	4387.49	6940.42	547	4581.87	7.001	7.001	3	2.006	0	2.052	5.002	2.374	624.492	568.255	299.184	43.035	1215.78	444.087	511.044	1036.99		01T432	7202617		01T432
01T436	544.494	674.241	451.435	724.623	868.452	823.815	729.924	712.837	613.64	553.889	53.55	260.621	110.393	69.46	74.304	39.552	227.225	235.986	48.859	142.245	831.178	129.904	772.471	802.081	1034.83	1494.2	152.584	1106.6	920.073	972.553	301.161	295.79	0	1042.87	971.958	780.58	3237.73	3293.07	1240.18	211.669	5618.35	2643.22	3620.06	6384.65		01T436	7621342		01T436
01T440	0	193.457	600.518	284.296	540.223	255.377	464.282	194.075	0	0	0	0	0	0	0	25.176	0	0	0	271.072	3220.81	251.175	2740.84	3192.81	6019.33	10597.2	848.988	6061.29	110.582	271.083	60.265	119.334	0	235.551	564.233	68.748	4658.53	5607.2	2100	322.214	15143.6	7316.18	4110.24	14284.8		01T440	6665849		01T440
01T441	553.63	733.091	803.509	1047.54	732.336	635.257	1364.65	1077.12	191.387	249.367	0	112.291	73.649	111.39	49.441	66.428	57.081	78.405	38.104	0	782.129	76.02	657.149	742.642	764.345	1493.1	68.527	1047.88	146.689	46.174	103.509	65.799	0	0	0	64.394	1195.49	848.944	345.355	110.539	339.587	254.524	389.176	560.582		01T441	6255310		01T441
01T46	1199.66	1057.28	876.774	1109.73	513.912	834.601	1277.02	708.548	62.044	363.25	0	0	62.891	53.385	0	0	0	0	0	0	3368.99	757.79	3068.55	2520.73	5671.85	10333.5	357.344	4137.13	165.249	361.357	92.795	89.213	0	317.265	0	733.533	5742.79	6132.77	3254.86	473.731	9003.13	3264.55	3819.44	9104.73		01T46	5150750		01T46
05L413	109.018	104.748	71.558	78.842	84.54	44.853	107.558	121.959	27.376	42.822	4.049	14.506	6.144	3.019	9.331	5.034	7.044	22.226	15.482	9.035	269.345	23.021	111.544	227.949	7450.03	10664.7	780.024	7818.29	17.304	22.558	7.21	5.058	0	3.082	10.034	7.178	247.087	187.286	107.994	19.543	420.07	247.121	209.837	410.609		05L413	4239726		05L413
05L421	2.145	5.11	4.155	6.478	6.366	12.085	7.173	8.726	16.07	5.105	0	6.437	1.215	1.012	0	0	6.031	1.196	8.445	0	35.732	3	29.177	43.523	1446.16	2027.41	84.583	1128.48	1.014	1	0	0	0	1.036	7.003	2.001	61.527	64.414	19.369	5	66.943	39.531	64.609	99.049		05L421	4712082		05L421
05L422	1.002	5.293	1.015	2.035	4.238	10.164	13.262	11.231	13.033	6.604	1	11.065	2.012	1.017	5.056	0	20.502	11.226	9.009	3.002	429.73	14.082	174.135	138.923	142.108	199.365	5	95.041	19.115	10.058	4.004	12.008	0	5.006	4.011	1.006	71.511	189.822	56.288	15.048	30.223	21.009	11.095	41.285		05L422	5427132		05L422
05L425	39.286	68.645	37.694	63.804	28.794	61.421	19.559	73.807	12.129	14.313	3.011	14.605	0	0	1.949	1.139	8.082	2.641	11.975	0	120.962	14.055	74.876	61	1427.23	2515.36	185.654	1405.03	4.226	1.429	0	0	0	3.689	1.271	1.442	68.681	41.465	20.722	4.184	71.505	44.151	59.03	89.513		05L425	6180533		05L425
05L427	0	0	0	5.418	0	3.907	2.871	0	0	8.161	0	0	0	2	0	0	7	0	6	0	49.968	7	22	12.829	398.869	696.363	41.793	414.617	0	0	0	0	0	0	0	0	12.272	41.925	9.923	4	32.875	23.844	11.595	63.592		05L427	4004733		05L427
05L429	46.433	86.624	66.058	198.872	108.991	99.376	114.812	137.574	28.185	45.998	6.615	8.848	8.764	7.699	10.483	5.454	3.618	8.798	10.397	8.099	113.049	11.227	93.272	89.77	969.002	1670.99	138.779	1134.25	146.321	88.727	73.538	33.305	1.274	44.753	21.981	15.067	509.641	510.256	267.691	40.173	318.095	162.606	244.006	385.494		05L429	7196597		05L429
05N34	42.024	70.088	32.955	34.967	35.154	33.59	34.431	20.224	4.373	12.114	1.723	11.884	24.468	2.576	8.852	8.19	11.824	7.754	0	4.223	576.901	63.723	511.924	563.532	1682.09	2565.46	260.024	1678.92	9.397	1.612	0	2.996	1.002	7.195	0	0	240.018	255.551	135.679	14.614	332.496	158.131	167.57	327.38		05N34	6291586		05N34
05N37	13145.2	37982.4	8108.98	24402.2	16825.2	15049.1	25107.2	19050.2	1518.89	4596.98	859.874	903.464	435.316	351.989	358.703	321.499	449.244	698.857	309.328	468.361	5424.25	491.845	2792.29	5492.22	33225.6	53480.5	3380.73	34381.9	87.879	152.885	24.751	38.413	0	57.892	55.251	37.952	1683.83	1449.81	483.3	72.141	2106.01	1099.73	1405.4	2343.76		05N37	4512989		05N37
05N411	139.016	0	0	0	62.413	0	0	0	53.591	0	0	0	0	0	0	0	0	0	0	0	0	99.527	81.604	0	1141.22	1830.57	78.692	986.451	2321.14	2226.87	714.762	475.326	66.652	759.261	213.082	533.715	24830.7	20790.3	7411.39	1443.56	8185.91	2772.08	4788.07	7897.22		05N411	5890786		05N411
05N414	123.727	221.741	79.351	235.043	107.012	91.183	104.451	77.908	29.604	120.871	8.859	34.738	0	0	0	0	4.403	1.85	0	7.389	68.119	8.879	64.404	121.766	419.06	752.627	82.403	509.446	2.613	4.779	2.064	0	0	1.38	0	1.333	39.345	51.34	21.251	6.852	152.878	46.953	43.877	127.347		05N414	33759		05N414
05N419	1293.46	1408.53	1136.55	1176.68	591.709	608.483	966.972	794.646	0	364.852	157.121	59.337	0	29.26	0	0	0	0	0	101.979	107.826	0	715.295	840.86	3266.87	6405.33	0.001	4214.31	0	0	0	83.91	0	0	143.558	0	0	626.009	359.788	164.609	915.691	97.534	597.234	1406.94		05N419	6679260		05N419
05N422	228.369	129.224	242.218	956.675	224.429	0	470.989	155.54	0	264.504	0	0	0	272.549	93.816	101.953	0	788.45	0	192.913	2955.73	641.932	4039.58	3905.27	5966.21	10308.2	201.593	3275.15	0	405.834	26.059	160.242	0	309.863	468.936	84.536	6607.17	8178.84	3023.51	605.482	16599.3	6099.27	8068.61	15798.9		05N422	6671282		05N422
05N423	7922.63	14041.5	8216.42	20121.2	19843.3	15924.8	28749.4	21492.4	1910.25	3133.54	387.357	409.775	4763.57	1237.48	2505.32	1303.03	458.703	544.044	335.02	224.591	31362.8	2175.11	20805.6	24560.8	25334.9	37680.9	2617.74	24565.4	764.574	856.458	478.219	409.86	48	2140.21	1145.07	1326.48	9488.04	8885.55	6296.47	565.557	13911.9	8245.29	7864.33	18812.1		05N423	3723785		05N423
05N425	0	22.069	18.968	3.556	5.56	0	1.902	10.017	4.217	4.907	0	1.827	0	0	0	0	1.894	0	0	0	34.116	2.647	39.124	62.607	246.235	343.841	8.877	251.698	0	0	0	0	0	0	0	0	14.324	38.696	16.635	0	55.436	28.544	85.59	88.058		05N425	3631702		05N425
05N427	9.111	9	8.001	0	0	0	0	0	10.293	9.001	0	14	0	0	0	35	18.741	0	0	0	577.783	64.05	349.154	770.365	517.927	714.732	29.926	356.361	7	2	0	0	0	0	1.005	5.002	50.063	9.259	0	0	0	34.071	12.547	15.879		05N427	4143275		05N427
05N436	2341.63	1654.92	4128.61	1580.34	3867.8	1634.53	5088.05	3823.91	313.129	922.802	355.364	245.221	0	0	0	200.09	155.048	0	1082.02	0	5952.13	968.698	6927.43	9922.37	16371	31677.5	647.708	12410.7	280.325	671.866	511.813	292.21	45.242	1422.96	0.003	475.744	16433.7	18064	9518.81	1130.42	26982.4	7668.2	7266.67	17987.4		05N436	5261236		05N436
05N47	445.05	783.496	357.687	885.232	171.563	202.194	615.043	0.007	356.552	383.616	0	0	0	0	50.509	0	0	0	0	0	352.729	48.886	0	316.803	2864.95	6338.06	505.669	1763.89	0	0	0	0	0	0	0	0	371.497	0	0	0	508.113	85.1	141.395	58.799		05N47	6682566		05N47
05N49	242.023	301.907	206.874	363.432	422.015	340.546	371.516	506.291	161.41	200.559	12.063	44.208	21.008	30.284	46.979	23.63	67.376	36.449	58.246	28.141	432.658	33.094	283.702	358.714	1571.57	2367.09	224.216	1433.51	577.38	844.379	263.022	217.845	6	244.938	462.984	554.834	4224.35	2392.68	1230.27	143.101	3175.58	1297.42	2255.67	3759.79		05N49	7345572		05N49
05T414	661.792	239.58	299.599	181.454	110.455	221.82	490.118	1202.72	344.62	458.464	121.519	0	0	0	91.556	0	154.399	0	0	0	4336.19	402.96	2682.84	3919.42	4352.79	12392	364.68	1999.32	373.799	700.315	218.381	205.494	0	410.92	0	212.254	6577.21	5965.32	3401.63	344.925	23117.8	7485.93	4037.7	10450.7		05T414	6667593		05T414
05T416	29.949	30.393	12.433	28.445	20.635	0	41.363	56.109	9.061	7.028	1	5.033	18.008	0	36.908	10.01	43.14	29.022	19.001	15.001	114.846	0	101.414	0	1253.35	1749.61	218.648	1651.55	11.27	12.729	7.217	8.05	0	9.772	0	7.002	178.049	105.669	63.21	16.564	39.865	72.736	115.485	66.511		05T416	3773457		05T416
05T417	0	4.676	2.915	0	0	44.934	0	0	0	0	0	0	0	30.21	0	0	0	0	0	0	391.635	76.951	325.4	419.421	2996.03	5011.37	326.006	2981.59	0	0	0	0	0	0	0	0	21.46	128.851	30.335	0	307.984	114.575	44.299	265.553		05T417	3786922		05T417
05T418	956.054	935.68	759.984	951.229	749.994	694.297	1216.34	1351.74	279.135	407.585	46.1	56.525	86.048	108.568	227.04	73.59	88.94	231.47	68.864	199.396	10674.7	1330.3	8710.28	11943.5	5585.88	8766.4	690.988	5864.44	129.023	366.193	47.014	118.29	1.872	227.994	291.45	184.331	7902.25	7331	2524.26	477.038	15641.2	7764.7	7049.28	13917.6		05T418	6554028		05T418
05T419	3676.17	5951.53	2505.39	7186.16	4285.21	2552.64	2907.88	2682.2	998.824	3435.82	158.324	799.316	0	79.963	14.308	37.151	94.999	125.867	106.093	160.346	1321.59	173.924	1552.18	2201.21	16262.4	25198.8	1951.58	14713.2	54.372	174.701	0	97.586	4.023	0	0	0	1331.68	1849.74	483.985	99.05	2663.47	1320.23	1423.72	3487.96		05T419	6614707		05T419
05T424	1.11	3.128	2	1.035	3	2.091	3	2.003	0	1.033	0	0	0	0	0	0	0	0	0	0	19.547	2	13.218	9.079	232.257	360.368	9.214	193.639	0	1	0	0	0	0	0	0	11.129	12.099	6.11	3	18.55	9.063	8.137	15.207		05T424	4794654		05T424
05T427	0	89.097	0	147.155	0	215.892	92.182	118.432	0	109.621	66.212	0	0	0	0	0	0	0	0	0	725.908	0	0	135.441	3083.43	5301.69	619.471	2306.92	6339.97	9562.24	2550.64	1797.29	0	2049.75	1456.99	2960.7	98799.7	79467.4	30870.2	3839.09	31249.7	15229.2	16491.9	40774.7		05T427	5905324		05T427
05T428	66.229	59.883	0	102.913	77.335	0	0	0	0	0	0	0	0	0	0	19.211	0	0	0	0	165.748	12.438	110.308	54.578	389.876	419.961	9.844	188.43	0	0	0	0	0	0	0	0	283.639	387.087	323.767	0	532.388	138.971	33.948	250.7		05T428	5254094		05T428
05T429	9.39	52.149	11.139	17.705	10.491	0	0	23.339	14.848	11.373	0	26.685	0	0	0	0	0	13.208	0	0	147.59	21.94	71.608	182.868	3710.18	5327.73	303.516	3044.12	8.126	15.489	16.366	10.832	0	11.48	0	0	336.845	437.077	129.631	0	416.73	137.256	211.813	473.134		05T429	5880333		05T429
05T432	1361.24	1719.44	1924.97	2065.74	1784.75	1352.72	2121.49	3328.89	336.817	685.607	14.727	390.886	21.745	83.78	61.11	64.223	15.462	90.78	101.948	99.053	4204.46	363.473	4057.44	4248.02	7057.24	10392.2	469.163	6656.27	439.425	257.579	101.522	207.29	13.454	386.718	245.549	343.207	8886.19	10136.7	5587.39	964.383	8591.06	5145.26	5979.4	12136.6		05T432	5266653		05T432
05T433	77.258	71.079	33.242	33.127	95.663	36.41	50.825	112.065	33.017	58.418	0	30.775	22.962	0	5.624	2.806	4.661	12.618	4.819	0	338.579	55.071	383.091	446.4	683.634	905.648	96.551	635.22	0	0	0	0	0	0	13.796	8.407	126.085	247.318	51.671	15.742	175.282	87.745	178.592	184.108		05T433	7245590		05T433
05T438	1297.07	1169.28	1674.47	1379.27	1849.99	1560.29	2171.34	1800.77	519.361	695.786	41.194	131.389	238.82	96.865	171.047	84.038	36.482	49.596	47.17	22.282	1487.47	116.273	1004.55	1290.66	620.422	1057.97	66.468	592.576	128.788	157.772	87.707	65.765	0	118.161	51.285	117.287	1247.64	1331.83	676.18	93.247	935.593	476.901	515.944	1222.85		05T438	6184140		05T438
05T439	151.479	232.456	136.471	170.392	260.2	173.103	185.227	233.83	68.541	201.742	9.199	40.548	33.323	50.833	48.999	0	16.387	10.72	0	19.696	1936.48	268.57	1939.1	2596.12	1104.1	1586.97	96.914	1002.83	2.504	12.778	0	0	0	0	0	0	276.891	314.855	145.547	7.007	254.251	280.052	286.643	383.36		05T439	7342594		05T439
05T445	24.321	38	10.001	59.004	38.065	49.542	50.001	62.151	9.036	16.001	1	7	10.003	4	6	4	11	4	3.013	5	652.682	34.358	359.011	393.256	455.936	651.143	16	330.307	0	0	0	0	0	2	1	1	62.776	55.176	25.878	8	121	66.666	87	110.016		05T445	3957107		05T445
05T48	0	0	0	17	0	0	27	0	0	0	5	0	0	0	0	0	0	0	31	0	206.647	0	31.319	131.805	495.222	690.485	0	126.765	0	0	0	0	0	0	0	0	0	0	0	0	0	0	0	0		05T48	4161425		05T48
05T49	199.859	326.13	202.391	45.72	47.392	457.606	239.611	242.034	204.715	83.173	0	0	58.784	0	0	0	0	60.129	0	0	462.844	59.967	260.372	348.349	1034.39	2007.53	69.929	704.972	0	66.194	0	0	0	0	0	36.894	1753.41	1103.32	1091.5	122.392	2016.03	747.685	639.651	1537.64		05T49	5262504		05T49
10L414	348.866	1144.98	1193.92	1379.81	1200.14	1953.35	1032.11	1411.26	150.882	918.551	0	0	196.467	0	49.856	32.32	132.255	0	57.285	0	3415.28	277.711	2763.13	2692.05	5350.23	13205	28.631	5836.41	168.02	399.116	92.242	0	0	600.832	124.68	111.108	6611.16	8146.18	3380.07	1198.32	10732.6	4742.98	4968.6	9047.73		10L414	5224644		10L414
10L421	12945.8	24423.3	10109.2	19827.4	13046.3	10958.2	12834	10738.6	1100.06	3451.77	288.379	343.304	1522.09	748.072	1673.6	459.35	905.744	1669.99	543.057	970.161	43159	5300.06	24824.5	25832.3	16978.1	26868	2208.66	18192.5	196.174	457.644	86.689	196.81	0	440.796	547.024	139.867	7166.24	9136.27	3458.62	516.079	21163.6	11763.1	10475.1	24102.9		10L421	6233414		10L421
10L425	455.383	706.678	303.402	708.048	447.442	525.793	366.132	613.674	324.998	384.248	74.303	385.073	17.95	5.883	79.643	32.819	78.163	157.812	152.511	94.614	110.614	0	380.968	564.218	6104.63	8941.69	380.781	6506.26	9481.62	9175.49	2644.31	2474.15	149.944	2901.9	1524.8	3506	104109	100369	34586.2	4598.52	48003.8	25614.1	25048.8	61716.3		10L425	5901091		10L425
10L426	129.701	233.104	129.487	277.4	204.117	283.145	210.022	342.713	158.92	51.937	40.395	125.252	7.647	26.85	13.018	11.599	56.647	38.939	60.727	22.068	155.166	27.004	86.891	130.501	962.866	1233.66	119.997	589.978	20.062	51.671	11.2	11.224	0	49.108	14.826	21.796	106.803	167.565	40.745	9.216	143.71	95.264	113.063	138.702		10L426	6140886		10L426
10L49	2.008	0	0	0	0	0	0	0	0	0	1	0	0	1.507	0	0	0	0	4	4	24.094	36.629	18.262	7.532	1118.57	1315.68	21.121	616.016	0	0	0	0	0	10	0	0	13.583	11.839	6.226	1.003	101.641	23.516	25.487	40.749		10L49	3977066		10L49
10N410	27.772	13.406	23.961	44.927	37.705	102.25	85.487	101.167	90.15	35.154	18.669	84.371	6.144	17.108	13.303	3.701	46.07	26.86	54.537	7.076	4.63	3.173	14.199	0	481.867	631.979	36.817	328.776	12.188	19.524	8.743	0	0	24.597	5.273	15.488	30.633	24.093	7.99	2.735	19.081	36.164	27.583	36.381		10N410	3576996		10N410
10N412	1118.83	5412.75	1254.05	8482.73	1403.06	938.271	1530.88	1319.88	592.389	778.002	78.057	80.901	383.011	184.093	261.478	117.51	348.707	333.098	139.822	183.483	16176.2	1556.06	12862.5	13849	2942.14	4549	344.066	2961.43	61.062	48.321	18.021	32.323	2.002	40.154	34.149	32.167	1866.09	2601.2	1118.71	153.368	2725.84	1203.6	1278.96	2411.93		10N412	6973610		10N412
10N416	100.439	125.613	84.586	123.538	128.679	133.561	123.362	148.529	54.144	56.056	9.006	27.602	6.01	19.003	11.009	13.051	26.016	17.055	13.041	11.006	277.28	37.018	190.161	278.261	1572.09	2179.07	214	1431.31	105.651	54.271	41.206	41.219	1.002	54.36	26.14	39.441	921.62	734.375	412.712	62.022	511.04	338.64	353.685	630.89		10N416	5392154		10N416
10N420	20.682	17.351	16.237	51.725	47.433	53.262	28.38	46.26	60.093	18.89	10.758	27.278	0	6.105	21.3	0	14.458	15.591	21.145	4.984	103.599	17.355	146.405	207.873	1946.61	2913.43	246.063	1791.92	7.981	15.519	0	0	0	12.396	4.409	0	116.525	139.029	50.51	19.636	124.46	101.229	79.877	162.494		10N420	6308264		10N420
10N427	519.658	850.479	503.461	982.906	921.726	512.686	861.456	910.782	364.052	340.379	50.561	127.051	71.686	43.633	67.418	49.205	68.9	59.002	82.662	72.884	763.162	64.971	364.266	548.699	3032.46	4843.2	398.343	2879.9	118.395	148.282	38.214	75.995	3.102	129.081	266.607	111.934	899.292	648.548	436.406	114.38	2353.28	1034.64	1153.87	2715.19		10N427	6219771		10N427
10N428	1649.05	2496.6	2210.1	3123.45	2327.76	1871.82	3291.55	2890.14	605.5	680.33	96.961	320.229	106.499	128.886	130.429	102.975	125.325	121.827	137.394	81.354	967.053	147.815	980.924	1091.22	1295.94	1966.15	187.095	1296.72	47.14	68.314	20.254	14.867	1	82.032	40.108	30.942	175.645	220.119	100.919	25.404	292.008	240.706	183.034	371.642		10N428	5691612		10N428
10N429	630.657	236.449	353.304	344.776	99.661	102.943	216.615	462.218	0	160.16	0	0	0	0	0	0	0	0	0	0	379.393	25.889	402.323	604.166	884.216	2329.66	180.225	872.002	0	32.414	0	34.848	0	0	24.095	35.563	1044.91	1529.56	453.747	153.387	2711.6	820.171	846.059	737.913		10N429	5260609		10N429
10N430	740.293	549.569	480.253	622.197	373.424	536.062	482.413	657.478	403.411	0	0	241.348	235.953	192.682	36.088	272.198	61.827	89.215	51.246	0	19816.7	2045.52	12434.5	14674.4	8386.08	12349.8	1069.63	7128.24	143.862	299.259	38.343	0	0	0	30.465	183.558	3742.55	4430.83	1689.71	316.867	1727.77	1304.31	2058.3	2221.41		10N430	6470365		10N430
10N432	1859.3	4883.5	1535.1	4474.44	1670.31	929.689	1154.28	1840.51	324.304	603.264	54.079	178.345	909.82	187.506	491.482	250.253	62.692	78.181	71.075	31.018	35204	1933.35	19483.8	25365.1	3001.28	4944.93	371.227	2836.03	12.004	17.028	9.005	8.005	0	22.062	5.003	8.008	1712.55	1589.95	534.041	116.203	1443.37	642.198	1006.58	1633.15		10N432	7441722		10N432
10N433	2195.53	4233.97	1373.51	4558.4	1693.77	1834.62	2358.18	2029.06	897.16	2965.01	374.584	845.837	0	17.692	118.897	0	303.446	0	142.881	167.058	1980.3	40.231	544.306	1761.21	14471.1	19951.7	2327.14	14495.6	0	0	0	0	0	62.712	0	90.753	1173.42	1847.02	644.869	112.873	3063.45	1239.68	1488.82	3204.47		10N433	6656943		10N433
10N434	15.122	33	25.003	54.004	40.518	111.128	57.378	66.924	82.677	49.003	17	62	11.079	16.243	14.011	7	30	10	43.212	13	58.247	5.002	72.111	59.11	3644.08	4872.14	156.312	2358.34	16	20.002	4.001	7.004	1.003	27.004	9.004	11.004	129.391	93.633	44.067	7	89.02	71.044	91	112.131		10N434	4047371		10N434
10N44_1	3601.78	5282.06	2725.49	4962.9	2903.6	2497.36	1934.37	2850.97	535.449	2555.04	298.447	1068.4	0	0	0	66.686	0	352.254	110.89	109.915	907.999	137.986	1647.87	2092.29	16460.6	25000.7	2659.45	17080.4	45.851	272.959	58.027	0	0	17.03	0	0	952.851	1178.52	704.86	0	3443.93	1208.09	1123.81	3351.57		10N44_1	6683474		10N44_1
10T426	0	0	0	0	0	0	0	0	0	0	0	0	120.846	0	0	0	43.857	0	30.814	0	1746.04	0	1830.56	1243.18	768.598	2043.89	109.14	621.889	0	0	0	0	3.41	0	0	0	554.526	328.053	99.638	0	651.096	268.225	175.077	48.529		10T426	6454380		10T426
10T429	286.918	590.7	341.994	703.576	294.965	181.375	299.97	1565.49	232.995	411.62	29.5	171	48.023	45.472	34.623	18.618	54.228	89.79	36.518	84.202	1763.31	178.544	659.184	919.236	3286.81	4325.8	378.758	2572.31	3862.95	4609.87	1444.14	1420.81	48.255	1517.56	1217.75	1758.12	29928.3	27642.6	12794.6	1602.88	14395.7	7536.1	8735.36	18692.6		10T429	5572774		10T429
10T430	0	486.722	130.359	228.891	98.747	117.088	0	175.952	0	225.658	0	296.771	0	0	0	0	82.641	122.176	0	30.794	341.69	26.246	430.455	938.407	6143.99	7679.3	786.36	5662.67	42.448	0	0	0	3.396	82.788	56.147	12.699	361.945	429.364	213.892	57.837	1601.01	278.513	1039.83	1858.56		10T430	5958343		10T430
10T46	7371.94	8523.42	10064.2	8977.43	8047.35	5512.25	12814.5	12480.5	2105.24	3946.73	268.631	687.116	896.815	561.438	1183.92	303.352	712.41	436.762	164.267	600.428	25490.6	3179.14	18590.7	24059	39102.7	62646.4	3577.43	39440.4	2198.59	1383.77	383.322	607.067	0	1868.1	1473.47	1530.37	52514	64059.3	29926.4	5162.35	59465.1	35823.2	33272.3	66971		10T46	5258922		10T46
10T48	39766.2	26158.1	43814	28343.8	35291.4	27136.9	43558.9	38473.8	24575.4	37399.5	2581.61	7277.63	4501.39	4246.18	3170.37	2897.93	6666.79	8085.68	2480.81	3991.97	61870.3	6208.43	40432.2	57092.4	3848.14	8976.81	407.018	3139.72	4017.22	4433.39	1569.24	1601.85	93.18	3692.03	3906.01	2636.31	16758.9	22612.9	12327.3	1532.84	20027.8	12181.9	14365.9	26492.7		10T48	5738405		10T48
10T49	461.237	646.444	894.61	899.264	663.223	575.203	1039.57	849.944	201.405	210.313	16.22	0	56.91	50.885	125.484	0	33.601	0	29.306	0	1235.92	59.884	1255.07	998.824	1640.65	3781.66	222.957	1315.31	92.449	176.017	0	51.906	0	224.24	0	152.064	2875.34	3627.25	1331.25	139.614	3543.72	1282.3	2026.79	2784.93		10T49	5263806		10T49
2KB_12	25.039	6	18.01	12.002	18	13	23.01	39.006	11	2.002	1	10.046	2	7.014	0	1	5	5	9	1	889.012	55	480.996	668.067	695.977	1136.97	65	659	9	27.689	2	4	3	16	29	3	870.02	863.013	353.991	80.001	1746.02	724.017	664.568	2620.35		2KB_12	7546965		2KB_12
2KB_26	3217.84	3522.25	2816.88	3635.88	2326.96	1478.39	2501.11	2445.22	1115.8	1846.08	166.156	437.616	262.018	285.39	366.95	420.358	104.585	136.636	48.229	65.899	4940.2	1007.73	7342.95	10280.3	1894.91	2946.75	234.567	1889.42	29.061	60.528	14.705	64.705	0	40.397	17.172	14.704	1511.92	1752.74	846.279	111.713	1491.66	980.209	1092.33	1697.76		2KB_26	7326032		2KB_26
2MCAF14	7.16	12.001	9.31	17	12	18	30.538	64.319	7.111	6.064	4	6.612	1.113	2.201	3	0	7	4.062	2	4.148	56.497	9	57.712	77.58	394.867	572.347	40.583	355.005	5.173	8.241	3	2	0	3	2.011	6	68.73	70.968	40.756	10	154.595	64.603	75.304	114.193		2MCAF14	5030631		2MCAF14
2MCAF23	0	0	0	0	2	7.029	3	1	4	5	0	2	0	1.493	0	0	0	0	0	0	7.627	0	8.809	6.651	944.602	1217.27	22.459	602.783	0	0	0	0	0	0	0	0	12.843	10.266	7.194	0.997	7.613	0	21.513	11.029		2MCAF23	4038871		2MCAF23
2MCAF35	1.089	5.003	5.002	8.005	10.021	35.019	16.037	19.175	22.07	17.654	11	14.073	3.001	1	2.007	1.005	17	6.001	10.003	2.001	1.001	0	2	1.005	2.002	2.001	0	1.001	5.001	6.002	0	2	0	7.001	2.015	4.115	2.014	0	1.015	1	4.001	6.017	8.003	3.001		2MCAF35	4486748		2MCAF35
2MCAF36	21.293	43.022	34.043	74.189	65.868	180.75	94.752	169.661	119.041	82.116	27.168	101.48	122.916	49.757	83	36	86	64.079	128.635	60	1841.09	130	1672.76	1895.6	630.006	839.557	59.325	533.614	118.992	132.014	63.011	20.028	5.021	132.103	258.269	425.285	1869.63	838.303	512.694	72	4184.7	953.876	1080.02	3699.87		2MCAF36	4057425		2MCAF36
2MCAF38	2.066	5.144	5.06	4.358	5.2	12.359	9.2	8.243	8.187	7.159	3.288	16.049	1	4.032	3.002	1.003	8	5.009	5.004	3.014	2.004	2	5.002	6.122	0	0	0	0	0	3.702	3.013	0	0	1.113	1.73	1.431	0	1.003	1.019	0	3.068	2.088	1.017	0		2MCAF38	3672051		2MCAF38
2RAB21	4.583	0	0	0	0	0	0	0	0	0	0	0	0	0	0	0	0	0	0	0	0	0	0	0	0	0	0	0	0	0	0	0	0	0	0	0	0	0	0	0	0	0	0	0		2RAB21	10919		2RAB21
2RAB26	449.74	384.667	325.886	402.646	337.724	306.677	429.36	399.042	240.609	425.322	20.967	75.408	30.801	43.015	34.28	34.751	23.863	61.118	20.757	32.859	1820.96	251.29	2022.27	2413.99	1074.74	1750.11	125.743	1018.05	26.119	21.77	7.222	9.831	0	24.634	5.98	5.528	621.615	678.366	315.024	42.003	762.305	464.054	533.912	891.817		2RAB26	7139493		2RAB26
2RAF19	21.438	22.018	22.84	33.14	40.037	101.7	70.682	96.151	125.214	34.512	15	60	8	12	7	6	32.014	21.04	24	12	19	5	15.014	18.013	1014.13	1338.71	82	783.107	3	17.926	10	2	1	23	10	15.063	36.226	36.137	16.004	1.003	36.001	39.002	37.076	36.01		2RAF19	3278622		2RAF19
2RAF20	1913.47	2701.63	2081.03	1945.9	1652.37	1149.38	1989.28	1675.29	254.046	451.852	35.503	25.181	293.635	325.881	652.821	177.446	292.779	456.913	462.722	385.525	21124.5	2833.91	17438	22798.6	5515.89	8808.38	659.589	5320.35	77.805	168.082	24.708	0	11.019	77.506	216.331	4.558	2977.38	3903.46	1554.95	271.489	9350.65	4715.41	3762.91	10142.1		2RAF20	6013615		2RAF20
2RAF21	1269.38	2581.53	1077.47	2623.15	925.446	646.559	1186.99	910.777	427.133	397.372	81	179.114	1098.77	680	646.035	626.214	472.007	620.772	377.935	322.905	8411.5	863.83	6887.14	9103.03	900.748	1458.86	117	895.126	442.366	686.382	204.107	274.036	10.026	584.174	460.163	358.038	4410.71	3619.45	1702.8	336.193	5153.33	2708.74	2695.85	5573.23		2RAF21	6777808		2RAF21
2RAF45	46.682	63.55	73.274	93.356	137.23	371.106	246.726	392.315	302.396	174.812	95.631	284.756	28.505	31.7	39.087	19.402	122.829	95.12	101.477	52.327	21.371	6.119	24.461	20.341	9.154	19.325	0	13.191	50.695	70.178	19.275	23.07	1	83.44	44.562	44.462	20.796	23.492	11.206	1.022	59.875	107.723	49.37	30.641		2RAF45	6772992		2RAF45
2TAB8	5914.03	5192.46	6104.67	4980.32	3186.5	2842.39	5149.49	6318.88	2370.98	2980.59	371.185	734.04	998.264	405.25	679.818	499.598	486.277	1005.14	336.754	312.121	11422	1147.04	9568.25	14679.8	318.759	494.064	46.326	246.197	3618.55	5732.76	1901.21	1707.82	178.641	6810.39	2172.58	4597.17	51715.4	40126.8	20530.9	2695.63	36530.9	21569.2	24857.1	46324.5		2TAB8	7390649		2TAB8
2TAF14	56	56	80	69	68	37	54	75	21	16	1	8	128	66	80	49	15	28	2	2	25876	1779	12895	14195	1330	2160	306	1596	99	314	60	90	1	16	33	15	4459	4009	1509	258	465	346	508.115	428		2TAF14	3097929		2TAF14
2TAF24	175.563	393.45	135.066	331.61	154.367	143.224	185.057	191.03	44.579	39.499	6.311	34.046	62.171	18.084	27.008	18.042	54	61.065	45.001	39	820.24	98.001	544.361	694.116	1306.46	1889.93	162	1204	16.18	27.031	7.024	18.048	0	15.289	5.501	24.506	1012.53	941.204	308.026	71	1051.5	501.17	494.933	1320.44		2TAF24	7039917		2TAF24
2TAF27	1099.96	378.084	1865.55	646.688	1148.19	772.466	1312.08	1122.71	444.757	493.04	27.347	219.562	10485.2	5996.5	6401.39	5941.68	4364.67	4290.18	2751.79	3256.87	261471	22886.4	184878	244753	157.545	228.799	18.068	144.413	756.546	819.367	856.954	549.031	44	2525	1183.23	3006.9	3923.47	6219.46	4114.79	576.689	9507.07	8483.3	6287.86	15487.3		2TAF27	6943896		2TAF27
2TAF2	4.048	12	4.001	6	13.167	23.049	13	24.233	21.173	7	3	12.105	3.019	4	3	2	8	3	4.018	8	79.385	10	91.25	136.43	2821.54	4025.68	119.915	2277.53	7.053	2	1	0	0	8.001	3.001	6.015	106.272	88.209	49.164	7	149.279	62.163	100	179.542		2TAF2	3981082		2TAF2
2TAF36	9432.07	12531	8812.83	13901.9	16356.4	13027.9	17147.5	15656.5	3151.64	3104.28	372	1745.84	2435.78	546	1079.99	853	1524	1082.42	781	677	10453.9	809.064	8037.98	9008.56	1146	1796.43	162	1114	3523	3942.8	1302.99	1791	251	8744	5728	9651.38	19756.7	19659.1	8742.05	1628	49374	22127.3	25004.7	72979.9		2TAF36	8984565		2TAF36
2TAF3	7.143	22.565	7.077	22.731	37.375	14.344	29.562	15.383	8.172	9.54	2.145	17.069	0	0	3.002	0	7	3.004	3.002	4.017	59.036	3	28.009	61.1	931.202	1599.87	127	957.437	1.003	3.565	1.003	0	0	3.412	5.346	4.478	65.603	48.095	24.672	4	102.014	36.006	57.187	91.135		2TAF3	4373595		2TAF3
2TAF46	14.21	23.482	6.046	6.123	16.417	7.134	43.481	7.087	9.337	3.092	2	6.181	1.008	0	1.014	1.018	2.033	0	2.054	4.095	33.638	2.039	2.029	17.319	1.009	0	0	0	50.669	96.277	8.104	45.562	0	3.065	4.109	5.075	923.829	383.016	179.998	48.009	17.364	11.294	10.164	24.568		2TAF46	4748470		2TAF46
2YAF1	0	23.017	0	31.256	0	19.482	16.575	25.15	35.583	35.026	0	33.061	6.117	0	11	15	0	17.01	0	0	1183.77	104.029	696.424	1434.14	9186.61	14538.5	957.119	9993.61	0	0	0	0	0	0	0	5.004	206.122	292.473	104.029	24.002	504.557	286.378	320.105	522.109		2YAF1	2989761		2YAF1
2YAF29	7.254	10.271	8.09	14.773	11.44	11.383	12.376	23.8	9.196	9.023	3.257	7.029	0	0	4.003	2.006	0	3.005	0	1.003	15.132	0	0	41.092	438.739	616.253	68.207	354.96	0	4.861	0	0	0	2.272	1.587	4.656	53.255	11.111	13.464	0	40.056	19.126	43.536	40.48		2YAF29	4068923		2YAF29
2YAF39	1.003	1	1	2	3	3	1	8	3	4	0	1	0	3	0	0	3	4	4	1	1	0	0	0	3.001	5	0	0	2	1	1	0	0	2	0	0	2	0	0	0	1	4	0	0		2YAF39	5705824		2YAF39
KB_33_2	4.012	8.002	9.002	9.12	11.004	22.018	19.091	37.009	20.012	9.001	6	14.01	7.001	4	6	0	11	3	15.004	2	105.029	11	64.002	59.005	49.024	78.006	4	43.003	6	4.003	1	1	0	9.002	6.035	5.091	54.004	25.052	27.003	2	25.001	30.002	15.006	84.012		KB_33_2	7289271		KB_33_2
M-6	377.653	416.883	322.348	487.557	359.65	245.008	504.048	486.531	127.412	203.728	25.286	78.699	40.639	25.472	28.886	19.723	31.835	50.761	23.597	16.088	1638.43	180.322	1207.39	2059.8	621.246	980.933	70.202	590.463	11.333	12.272	5.137	1.013	0	10.123	4.024	3.893	1092.52	744.394	291.424	46.707	793.805	471.108	541.627	780.573		M-6	7165573		M-6
PAB10	27.832	243.027	0	18.185	70.545	38.151	277.043	164.49	58.752	25.113	16.654	0	59.14	0	0	0	0	0	0	0	82.296	0	124.092	0	1518.36	2918.39	126.667	1996.16	76.182	12.395	0	0	0	0	79.31	50.45	636.296	578.092	271.291	92.069	615.36	301.319	359.428	466.167		PAB10	6248349		PAB10
RAF41	0	0	0	0	0	0	2	0	0	0	0	0	0	0	0	0	0	0	0	0	0	0	1.002	0	12.032	23.07	1.005	7.038	0	0	0	0	0	0	0	0	1.003	1.008	0	0	1.011	0	0	0		RAF41	3644255		RAF41
RAF48	1123.68	746.735	1536.03	1111.66	1186.97	1120.66	1458.45	1940.91	440.699	551.828	80.3	54.926	101.696	61.105	67.274	20.202	0	0	0	34.364	462.609	36.564	119.502	228.087	1343.13	2000.13	179.499	991.668	57.585	159.01	0	0	0	110.262	52.487	43.655	625.814	832.827	416.864	0	548.079	244.282	252.905	560.032		RAF48	6202981		RAF48
RAF56	4.016	1.001	1	2.003	2.001	5.005	2.002	2.003	2.001	2.004	0	0	0	0	0	1.017	1	0	1.002	0	3.001	0	1	2.001	1	0	0	0	0	0	0	0	0	0	2.094	0	1	3	3	0	3.006	0	1	2.003		RAF56	5797689		RAF56
TAB13	5139.73	2929.42	2240.83	4676.51	2716.72	2357.68	6662.56	5849.93	967.472	1249.23	147.061	165.898	234.166	176.152	178.114	100.222	587.46	542.141	391.219	154.156	5911.11	406.022	2241.93	2055.81	4842.51	7317.71	457.084	4343.41	91.53	57.961	29.069	56.233	3	230.017	87.112	254.071	804.08	1208.41	652.779	89.139	3589.32	2613.22	1860.93	7450.49		TAB13	5956011		TAB13
TAF32	397.667	413.118	500.551	436.928	380.017	279.352	575.025	453.856	94.522	152.195	13.749	59.361	11.745	23.247	11.222	17.873	11.149	16.547	16.719	8.89	161.483	26.608	154.234	202.071	478.752	782.293	49.428	419.368	4.532	9.733	4.117	2.074	0	13.305	0	2.496	53.653	41.017	10.753	0	73.234	28.017	30.684	84.695		TAF32	5793045		TAF32
TAF61	9.246	5.431	5.553	4.696	1.485	2.795	3.094	1.3	0	0	0	2.001	0	0	1.129	0	0	0	0	0	10.806	1.17	6.337	7.83	258.489	432.79	29.355	264.153	0	2.714	0	0	0	1.233	0	0	6.593	4.177	4.39	1.473	6.88	3.893	0	5.326		TAF61	3817314		TAF61
YAF16	10.961	16.547	10.295	19.241	6.579	54.355	39.904	58.664	44.77	15.671	6.503	27.807	3.859	6.052	7.333	3.662	12.186	5.318	1.643	9.52	16.24	0	8.979	11.273	230.994	298.059	4.679	139.896	9.447	5.659	5.351	6.004	0	9.765	10.883	1.162	6.923	0	0	0	16.878	11.867	12.857	2.035		YAF16	3617121		YAF16
YAF28	1260.3	993.81	1150.9	1283.34	1057.31	627.08	846.667	883.832	386.049	521.797	59.03	268.708	66.872	67.493	67.285	56.387	195.558	167.119	65.8	125.896	499.338	53.415	467.123	468.981	1057.99	1666.35	151.554	926.11	465.089	327.771	173.069	232.283	14.609	434.869	314.259	291.256	1232.15	1678.04	844.533	115.358	2276.68	1249.85	1501.04	2664.21		YAF28	6671527		YAF28
YAF41	1.327	0	3.242	0	2.246	1.063	4.535	0	0	0	0	0	0	0	0	0	1.046	0	0	0	38.95	5.452	27.614	25.774	643.014	1029.98	96.972	638.949	0	1.034	1	0	0	0	0	1.103	24.683	27.191	10.836	2.759	27.833	28.84	24.792	51.198		YAF41	4147199		YAF41
[truncated: 44 more columns]

## Sheet: V3V4_SyFi
isolate	At_AtSC_ES_t3_high_B1	At_AtSC_ES_t3_high_B2	At_AtSC_ES_t3_high_B3	At_AtSC_ES_t3_high_B4	At_AtSC_ES_t3_HL_orig_B1	At_AtSC_ES_t3_HL_orig_B2	At_AtSC_ES_t3_HL_orig_B3	At_AtSC_ES_t3_HL_orig_B4	At_AtSC_ES_t3_low_B1	At_AtSC_ES_t3_low_B2	At_AtSC_ES_t3_low_B3	At_AtSC_ES_t3_low_B4	Hv_AtSC_ES_t3_high_B1	Hv_AtSC_ES_t3_high_B2	Hv_AtSC_ES_t3_high_B3	Hv_AtSC_ES_t3_high_B4	Hv_AtSC_ES_t3_low_B1	Hv_AtSC_ES_t3_low_B2	Hv_AtSC_ES_t3_low_B3	Hv_AtSC_ES_t3_low_B4	Hv_AtSC_RZ_t3_high_B1	Hv_AtSC_RZ_t3_high_B2	Hv_AtSC_RZ_t3_high_B3	Hv_AtSC_RZ_t3_high_B4	Input_undil_AtSC_t0_B1	Input_undil_AtSC_t0_B2	Input_undil_AtSC_t0_B3	Input_undil_AtSC_t0_B4	Lj_AtSC_ES_t3_high_B1	Lj_AtSC_ES_t3_high_B2	Lj_AtSC_ES_t3_high_B3	Lj_AtSC_ES_t3_high_B4	Lj_AtSC_ES_t3_low_B1	Lj_AtSC_ES_t3_low_B2	Lj_AtSC_ES_t3_low_B3	Lj_AtSC_ES_t3_low_B4	Lj_AtSC_RZ_t3_high_B1	Lj_AtSC_RZ_t3_high_B2	Lj_AtSC_RZ_t3_high_B3	Lj_AtSC_RZ_t3_high_B4	Lj_AtSC_RZ_t3_low_B1	Lj_AtSC_RZ_t3_low_B2	Lj_AtSC_RZ_t3_low_B3	Lj_AtSC_RZ_t3_low_B4		Isolate	16S CN - merged		isolate
01L310	0	0	0	0	0	0	0	0	0	0	0	0	0	0	0	0	0.56	0	0	0	0	0	0	0	0	0	0	0	0	0	0	0	0	0	0	0	0	0	0	0	0	0	0	0		01L31	4.37625		01L310
01L31	0	0	0	0	0	0	0	0	0	0	0	0	0	0	0	0	0	0	0	0	0	0	0	0	0	0	0	0	0	0	0	0	0	0	0	0	0	0	0	0	0	0	0	0		01L310	5.57608		01L31
01L33	4.827	18.027	2.351	19.092	9.012	3.412	20.279	10.891	15.741	8.421	18.21	9.501	6.156	6.699	11.887	1.381	24.115	32.39	21.457	27.779	28.734	45.62	36.931	20.861	1599.33	1653.91	1564.17	1432.93	2.461	0	3.016	0	0	0	1.096	0	249.709	311.722	242.131	223.715	412.904	318.046	273.61	398.396		01L33	4.62484		01L33
01L34	0	0	3.824	0	6.32	6.269	4.625	3.006	0	1.354	1.358	2.991	3.207	0	0	0	6.569	11.346	5.194	4.761	6.757	3.155	3.167	3.101	100.645	110.903	104.452	99.702	1.47	0	0	0	0	0	1.436	0	33.943	60.797	46.152	24.557	48.797	53.358	51.413	48.058		01L34	5.97078		01L34
01L38	0	0	0	0	0	0	0	0	0	0	0	0	0	0	0	0	0	0	0	0	0	0	0	0	0	0	0	0	0	0	0	0	0	0	0	0	0	0	0	0	0	0	0	0		01L38	3.32004		01L38
01L410	0	0	0	0	0	0	0	0	0	0	0	0	0	0	0	0	0	0	0	0	0	0	0	0	0	0	0	0	0	0	0	0	0	0	0	0	0	0	0	0	0	0	0	0		01L41	4.65418		01L410
01L411	0	0	0	0	0	0	0	0	0	0	0	0	0	0	0	0	0	0	0	0	0	0	0	0	0	0	0	0	0	0	0	0	0	0	0	0	0	0	0	0	0	0	0	0		01L410	3.16067		01L411
01L412	0	0	0	0	0	0	0	0	0	0	0	0	0	0	0	0	0.56	0	0	0	0	0	0	0	0	0	0	0	0	0	0	0	0	0	0	0	0	0	0	0	0	0	0	0		01L411	4.54851		01L412
01L414	0	0	0	0	0	0	0	0	0	0	0	0	0	0	0	0	0	0	0	0	0	0	0	0	0	0	0	0	0	0	0	0	0	0	0	0	0	0	0	0	0	0	0	0		01L412	5.3818		01L414
01L416	0	0	0	0	0	0	0	0	0	0	0	0	0	0	0	0	0	0	0	0	0	0	0	0	0	0	0	0	0.5	0	0	0	0	0	0	0	0	0	0	0	0	0	0	0		01L414	5.20727		01L416
01L41	0	0	0	0	0	0	0	0	0	0	0	0	0	0	0	0	0	0	0	0	0	0	0	0	223.193	192.457	244.344	209.193	0	0	0	0	0	0	0	0	0	0	0	0	0	0	0	0		01L416	4.53955		01L41
01L420	0.998	0	0	0	0	0	0	1	1	0	0	0	2	0	0	1	8.024	11.006	3.004	2	2.998	11.019	6.851	6.024	165.296	160.209	123.74	124.843	0	0	0	0	0	0	0	0	3.008	5.005	2	6.003	12	7.008	6.999	7.005		01L419	2.75972		01L420
01L423	0	0	0	0	0	0	0	0	0	0	0	0	0	0	0	0	0	0	0	0	0	0	0	0	0	0	0	0	0	0	0	0	0	0	0	0	0	0	0	0	0	0	0	0		01L42	3.88519		01L423
01L42	0	0	0	0	0	0	0	0	0	0	0	0	0	0	0	0	0	0	0	0	0	0	0	0	0	0	0	0	0	0	0	0	0	0	0	0	0	0	0	0	0	0	0	0		01L420	5.82479		01L42
01L43	6.549	11.554	8.388	14.775	0	2.247	3.798	5.364	0	0	9.655	11.061	0	1.977	1.002	0	11.914	26.405	9.103	18.195	9.206	8.98	9.444	14.959	293.062	299.907	222.428	300.555	2.454	10	16.01	8.995	2	2.118	6.095	9.419	828.579	433.544	169.148	388.888	354.437	435.8	350.38	503.08		01L422	2.17819		01L43
01L45	0	0	0	0	0	0	0	0	0	0	0	0	0	0	0	0	0	0	0	0	0	0	0	0	0	0	0	0	0	0	0	0	0	0	0	0	0	0	0	0	0	0	0	0		01L423	1.40631		01L45
01L46	0	0	0	0	0	0	0	0	0	0	0	0	0	0	0	0	0	0	0	0	0	0	0	0	0	0	0	4.168	0.318	0	0	0	0	0	0	0	0	0	0	0	0	0	0	8.164		01L43	2.6167		01L46
01L47	0	0	0	0	0	0	0	0	0	0	0	0	0	0	0	0	0	0	0	0	0	0	0	0	0	0	0	0	0	0	0	0	0	0	0	0	0	0	0	0	0	0	0	0		01L45	4.87929		01L47
01L49_2	4.87	0	5.449	0	5.697	4.278	2.479	4.114	0	0	0	0	0	0	0	3.429	0	0	0	0	4.26	0	3.221	0	0	5.522	0	0	0	0	0	0	0	0	0	0	0	0	0	0	0	0	0	0		01L46	4.19812		01L49_2
01L49	0	0	0	0	0	0	0	0	0	0	0	0	0	0	0	0	0	0	0	0	0	0	0	0	0	0	0	0	0	0	0	0	0	0	0	0	0	0	0	0	0	1.177	0	0		01L47	3.73775		01L49
01N310	0	0	0	0	0	0	0	0	0	0	0	0	0	0	0	0	0	0	0	0	0	0	0	0	0	0	0	0	0	0	0	0	0	0	0	0	0	0	0	0	0	0	0	0		01L49	4.17281		01N310
01N33	0	0	0	0	0	0	0	0	0	0	0	0	0	0	0	0	0	0	0	0	0	0	0	0	0	0	0	0	0	0	0	0	0	0	0	0	0	0	0	0	0	0	0	0		01L49_2	4.67172		01N33
01N36	0	0	0	0	0	0	0	0	0	0	0	0	0	0	0	0	0	0	0	0	0	0	0	0	0	0	0	2.591	0	0	0	0	0	0	0	0	0	0	0	0	0	0	0	0		01N310	4.52259		01N36
01N37	0	0	0	0	0	0	0	0	0	0	0	0	0	0	0	0	0	0	0	0	4.204	0	0	0	36.086	57.655	41.725	25.036	1	0	0	0	0	0	0	0	9.188	8.434	9.798	2.624	0	13.737	8.978	4.74		01N33	5.38454		01N37
01N38	0	0	0	0	0	0	0	0	0	0	0	0	0	0	0	0	0	1.08	0	0	0	0	0	0	0	0	0	0	0	0	0	0	0	0	0	0	0	0	0	0	0	0	0	0		01N35	2.17685		01N38
01N410	0	0	0	0	0	0	0	0	0	0	0	0	0	0	0	0	0	0	0	0	3	0	1	0	0	0	0	0	0	0	0	0	0	0	0	0	0	0	0	0	0	2.868	0	0		01N36	1.68934		01N410
01N412	0	0	0	0	0	0	0	0	0	0	0	0	0	0	0	0	0	0	0	0	0	0	0	0	0	0	0	0	0.318	0	0	0	0	0	0	0	0	0	0	0	0	0	0	0		01N37	3.92133		01N412
01N418	0	0	0	0	0	0	0	0	0	0	0	0	0	0	0	0	0	0	0	0	0	0	0	0	0	0	0	0	0	0	0	0	0	0	0	0	0	0	0	0	0	0	0	0		01N38	2.30667		01N418
01N419	0	8.568	5.825	3.214	0	0	0	0	8.864	9	14.038	7.076	0	0	3.998	0	6.131	20.265	6.901	2.805	0	0	0	2.973	212.074	206.741	176.873	157.308	0	0	1.99	0	0	0	0.455	0	6.61	10.774	3.612	9.018	28.495	22.841	19.49	0		01N410	6.02205		01N419
01N42_2	0	0	0	0	0	0	0	0	0	0	0	0	0	0	0	0	0	0	0	0	0	0	0	0	0	0	0	0	0	0	0	0	0	0	0	0	0	0	0	0	0	0	0	0		01N412	5.14877		01N42_2
01N422	0	0	0	0	0	0	0	0	0	0	0	0	0	0	0	0	0	0	0	0	0	0	0	0	0	0	0	0	0	0.286	0.429	0	0	0	0.429	0	0	0	0	0	0	0	0	0		01N416	4.93772		01N422
01N42_3	0	0	0	0	0	0	0	0	0	0	0	0	0	0	0	0	0	0	0	0	0	0	0	0	0	0	0	0	0	0	0	0	0	0	0	0	0	0	0	0	0	0	0	0		01N418	1.59971		01N42_3
01N423	0	0	0	0	0	0	0	0	0	0	0	0	0	0	0	0	0	0	0	0	0	0	0	0	0	0	0	0	0	0	0	0	0	0	0	0	0	0	0	0	0	0	0	0		01N418_2	6.75159		01N423
01N424	0	0	0	0	0	0	0	0	0	0	0	0	0	0	0	0	0	0	0	0	0	0	0	0	0	0	0	0	0	0	0	0	0	0	0	0	0	0	0	0	0	0	0	0		01N419	2.63284		01N424
01N43	0	0	0	0	0	0	0	0	0	0	0	0	0	0	0	0	0	0	0	0	0	0	0	0	0	0	0	0	0	0	0	0	0	0	0	0	0	0	0	0	0	0	0	0		01N42_2	13.0654		01N43
01N442	0	0	0	0	0	0	0	0	0	0	0	0	0	0	0	0	0	0	0	0	0	0	0	0	0	0	0	0	0	0	0	0	0	0	0	0	0	0	0	0	0	0	0	0		01N422	3.07303		01N442
01N444	0	0	0	0	0	0	0	0	0	0	0	0	0	0	0	0	0	0	0	0	0	0	0	0	0	0	0	0	0	0	0	0	0	0	0	0	0	0	0	0	0	0	0	0		01N42_3	25		01N444
01N446	42	15	20	26	12	4	4	24	10	1	1	2	5	0	8	1	13.954	12	4	4	2	8	7	10	9	9	10	12	0	0	0	0	0	1	1	0	17.981	3	4	16.043	15	26.917	12	17		01N423	5.2776		01N446
01N447_2	0	0	0	0	0	0	0	0	0	0	0	0	0	0	0	0	0	0	0	0	0	0	0	0	0	0	0	0	0	0	0	0	0	0	0	0	0	0	0	0	0	0	0	0		01N424	3.5931		01N447_2
01N447	0	0	0	0	0	0	0	0	0	0	0	0	0	3.163	1.439	0	3.718	2.728	0	0	10.404	1.998	0	3.379	0	0	0	0	0	0	0	0	0	0	3.212	0	0	0	0	1.399	0	7.346	0	3.962		01N425	1.50072		01N447
01N448	0	0	1.5	0	0	0	0	0	0	0	0	0	0	0	0	0	4	0	1.534	5.634	0.502	1.504	0	0	180.166	264.869	239.809	253.477	0	1	0	0	0	0.5	0	0.503	19.849	10.111	7.016	12.678	58.475	58.753	21.478	74.978		01N427	1.76309		01N448
01N45	0	0	0	0	0	0	0	0	0	0	0	0	0	0	0	0	0	0	0	0	0	0	0	0	0	0	0	0	0	0	0	0	0	0	0	0	0	0	0	0	0	0	0	0		01N428	2.51486		01N45
01N46	0	0	0	0	0	0	0	0	0	0	0	0	0	0	0	0	0	0	0	0	0	0	0	0	0	0	0	0	0	0	0	0	0	0	0	0	0	0	0	0	0	0	0	0		01N429	1.41555		01N46
01N47	0	0	0	0	0	0	0	0	0	0	0	0	0	0	0	0	0	0	0	0	0	0	0	0	0	0	0	0	0	0	0	0	0	0	0	0	0	0	0	0	0	0	0	0		01N43	2.79884		01N47
01T31	0	0	0	0	0	0	0	0	0	0	0	0	0	0	0	0	0	0	0	0	0	0	0	0	0	0	0	0	0	0	0	0	0	0	0	0	0	0	0	0	0	0	0	0		01N44	3.38141		01T31
01T39	0	0	0	0	0	0	0	0	0	0	0	0	0	0	0	0	0	0	0	0	0	0	0	0	0	0	0	0	0	0	0	0	0	0	0	0	0	0	0	0	0	0	0	0		01N442	4.13881		01T39
01T411	0	0	0	0	0	0	0	0	0	0	0	0	0	0	0	0	0	0	0	0	0	0	0	0	0	0	0	0	0	0.286	0.429	0	0	0	0.429	0	0	0	0	0	0	0	0	0		01N443	2.7809		01T411
01T412	0	0	0	0	0	0	0	0	0	0	0	0	0	0	0	0	0	0	0	0	0	0	0	0	0	0	0	0	0	0	0	0	0	0	0	0	0	0	0	0	0	0	0	0		01N444	3.80548		01T412
01T413_2	0	0	0	0	0	0	0	0	0	0	0	0	0	0	0	0	0	0	0	0	0	0	0	0	0	0	0	0	0	0	0	0	0	0	0	0	0	0	0	0	0	0	0	0		01N446	1.6844		01T413_2
01T414	0	0	0	0	0	0	0	0	0	0	0	0	0	0	0	0	0	0	0	0	0	0	0	0	0	0	0	0	0	0	0	0	0	0	0	0	0	0	0	0	0	0	0	0		01N447	6.11724		01T414
01T416	0	0	0	0	0	0	0	0	0	0	0	0	0	0	0	0	0	0	0	0	0	0	0	0	0	0	0	0	0	0	0	0	0	0	0	0	0	0	0	0	0	0	0	0		01N447_2	6.60281		01T416
01T417	0	0	0	0	0	0	0	0	0	0	0	0	6.257	0	0	0	0	0	0	0	0	0	0	0	0	0	4.261	10.012	0	0	0	0	0	0	0	0	0	0	0	0	0	0	0	0		01N448	1.53977		01T417
01T419	0	0	0	0	0	0	0	0	0	0	0	0	0	0	0	0	0	0	0	0	0	0	0	0	1.961	0	4.713	7.515	0	0	0	0	0	0	0	0	0	0	0	0	0	0	0	0		01N45	17.6462		01T419
01T41	0	0	0	0	0	0	0	0	0	0	0	0	0	0	0	0	0	0	0	0	0	0	0	0	0	0	0	0	0	0	0	0	0	0	0	0	0	0	0	0	0	0	0	0		01N46	3.797		01T41
01T420	0	0	0	0	0	0	0	0	0	0	0	0	0	0	0	0	0	0	0	0	0	0	0	0	0	0	0	0	0	0	0	0	0	0	0	0	0	0	0	0	0	0	0	0		01N47	4.08351		01T420
01T421	1.135	0	0	0	0	4	0	1.129	1.415	1.268	1.326	0	0	0	0	0	0	0	1	0	0	0	0	0	0	0	0	0	0	0	0	0	0	0	0	0	2.486	0	0	0	0	1.484	1.454	1.427		01T31	4.74838		01T421
01T422	0	0	0	0	0	0	0	0	0	0	0	0	0	0	0	0	0	0	0	0	0	0	0	0	13.166	27.026	11	17.82	0	0	0	0	0	0	0	0	0	0	0	0	0	0	1	0		01T39	3.24181		01T422
01T423	0	0	0	0	0	0	0	0	0	0	0	0	0	0	0	0	0	0	0	0	0	0	0	0	0	0	0	0	0	0	0	0	0	0	0	0	0	0	0	0	0	0	0	0		01T41	2.97825		01T423
01T425	0	0	0	0	0	0	0	0	0	0	0	0	0	0	0	0	0	0	0	0	0	0	0	0	0	0	0	0	0	0	0	0	0	0	0	0	0	0	0	0	0	0	0	0		01T411	3.84121		01T425
01T430	0	0	0	0	0	0	0	0	0	0	0	0	0	0	0	0	0	0	0	0	0	0	0	0	0	0	0	0	0	0	0	0	0	0	0	0	0	0	0	0	0	0	0	0		01T412	1.98972		01T430
01T431	0	0	0	0	0	0	0	0	0	0	0	0	0	0	0	0	0	0	0	4	7	4.031	5	7	40.354	30.667	26.919	19.668	0	0	0	0	0	0	0	0	0	0	0	0	0	1	5	2		01T413_2	4.09458		01T431
01T433_2	0	0	0	0	0	0	0	0	0	0	0	0	0	0	0	0	0	0	0	0	0	0	0	0	0	0	0	0	0	0	0	0	0	0	0	0	0	0	0	0	0	0	0	0		01T414	3.9786		01T433_2
01T433	0	0	0	0	0	0	0	0	0	0	0	0	0	0	0	0	0	0	0	0	0	0	0	0	0	0	0	0	0	0	0	0	0	0	0	0	0	0	0	0	0	0	0	0		01T416	2.06999		01T433
01T434	0	0	0	0	0	0	0	0	0	0	0	0	0	0	0	0	0	0	1	0	0	0	0	0	1.944	0	0	0	0	0	0	0	0	0	0	0	0	0	0	0	0	0	0	0		01T417	3.92604		01T434
01T435	0	0	0	0	0	0	0	0	0	0	0	0	0	0	0	0	0	0	0	0	0	0	0	0	42.037	63.793	45.887	38.593	0	0	0	0	0	0	0	0	0	1.989	0	0	5.687	2.603	0	2.301		01T419	10.4991		01T435
01T437	0	0	0	0	0	0	0	0	0	0	0	0	0	0	0	0	0	0	0	0	0	0	0	0	0	0	1.941	0	0	0	0	0	0	0	0	0	0	0	0	0	0	0	0	0		01T420	3.1832		01T437
01T438	0	0	0	0	0	0	0	0	0	0	0	0	0	0	0	0	0	0	0	0	0	0	0	0	0	0	0	0	0	0	0	0	0	0	0	0	0	0	0	0	0	0	0	0		01T421	1.7523		01T438
01T439	0	0	0	0	0	0	0	0	0	0	0	0	0	0	0	0	0	0	0	0	0	0	2	0	1.019	0	0	0	0	0	0	0	0	0	0	0	0	0	0	0	0	0	0	0		01T422	14.1258		01T439
01T43	0	0	0	0	0	0	0	0	0	0	0	0	0	0	0	0	0	0	0	0	0	0	0	0	0	0	0	0	0	0	0	0	0	0	0	0	0	0	0	0	0	0	0	0		01T423	2.75856		01T43
01T442	0	0	0	0	0	0	0	0	0	0	0	0	0	0	0	0	0	0	0	0	0	1	0	1.216	0	1.516	5.681	1.841	0	0	0	0	0	0	0	0	0	0	0	0	0.5	0	0	0		01T425	4.03704		01T442
01T443	0	0	0	0	0	0	0	0	0	0	0	0	0	0	0	0	0	0	0	0	1	0	0.5	2	10.369	11.901	0	8.334	0	0	0	0	0	0	0	0	0	0	0	0	0	0	0	0		01T427	2.5577		01T443
01T445	0	0	0	0	0	0	0	0	0	0	0	0	0	0	0	0	0	0	0	0	0	0	0	0	0	0	0	0	0	0	0	0	0	0	0	0	0	0	0	0	0	0	0	0		01T43	3.97251		01T445
01T44	0	0	0	0	0	0	0	0	0	0	0	0	0	0	0	0	0	0	0	0	0	0	0	0	0	0	0	0	0	0	0	0	0	0	0	0	0	0	0	0	0	0	0	0		01T430	2.91594		01T44
01T47	0	0	0	0	0	0	0	0	0	0	0	0	0	0	0	0	0	0	0	0	0	0	0	0	0	0	0	0	0	0	0	0	0	0	0	0	0	0	0	0	0	0	0	0		01T431	12.5453		01T47
01T49	0	0	0	0	0	0	0	0	0	0	0	0	0	0	0	0	0	0	0	0	0	0	0	0	0	0	0	0	0.5	0	0	0	0	0	0	0	0	0	0	0	0	0	0	0		01T432	1.24071		01T49
05L32	0	0	0	0	0	0	0	0	0	0	0	0	0	0	0	0	0	0	0	0	0	0	0	0	0	0	0	0	0	0	0	0	0	0	0	0	0	0	0	0	0	0	0	0		01T433	2.93553		05L32
05L36	0	0	0	0	0	0	0	0	0	0	0	0	0	0	0	0	0	0	0	0	0	1.107	0	3.176	55.096	72.667	48.898	56.93	0	0	0	0	0	0	0	0	87.08	128.435	52.583	75.005	61.222	41.893	35.018	66.944		01T433_2	8.69197		05L36
05L39	0	0	0	0	0	0	0	0	0	0	0	0	0	0	0	0	0	0	0	0	0	0	0	0	0	0	0	0	0	0	0	0	0	0	0	0	0	0	0	0	0	0	0	0		01T434	1		05L39
05L412_3	0	1.078	0	0	0	0	0	0	0	1.057	0	0	0	0	0	0	0	1.188	0	0	0	0	0	0	0	3.078	0	9.651	0	0	0	0	0	0	0	0	17.264	9.489	7.824	28.264	0	0	0	0		01T435	4.6845		05L412_3
05L412	2.331	0	1.129	2.354	1.115	0	0	3.652	0	0	0	0	0	1.192	0	1.195	2.453	0	2.165	0	4.315	2.475	2.397	1.15	114.404	160.207	111.487	152.799	0	0	0	0	0	0	0	0	10.754	7.305	1.419	1.549	9.36	17.819	8.618	6.114		01T436	2.71608		05L412
05L414_2	1.605	6.725	0	0	3.985	0	1.231	1.24	0	0	1.682	0	0	0	0	0	0	4.041	0	1.231	0	0	0	0	182.745	149.913	144.29	177.047	0	0	0	0	0	0	0	0	1.231	0	0	0	1.213	9.448	3.991	1.215		01T437	2.30294		05L414_2
05L414	0	0	0	0	0	0	0	0	0	0	0	0	0	0	0	0	0	0	0	0	0	0	0	0	0	0	0	0	0	0	0	0	0	0	0	0	0	0	0	0	0	0	0	0		01T438	1.49368		05L414
05L415	0	0	0	0	0	0	0	0	0	0	0	0	0	0	0	0	0	0	0	0	0	0	0	0	6.203	0	0	3.732	0	0	0	0	0	0	0	0	0	0	0	0	0	0	0	0		01T439	1.8457		05L415
05L417	0	0	0	0	0	0	0	0	0	0	0	0	0	0	0	0	6.093	0	0	0	0	3.575	0	0	88.884	129.783	75.498	97.291	0	0	0	0	0	0	0	0	0	0	1.32	0	3.511	6.13	1.059	2.512		01T44	2.79059		05L417
05L419	0	0	0	2.017	0	0	0	0	0	0	0	0	0	0	0	0	0	0	0	0	0	0	0	0	0	0	0	0	0	0	0	0	0	0	0	0	0	0	0	0	0	0	0	0		01T440	1.52825		05L419
05L420	4.999	2	6.666	3.333	3.475	0.666	5.667	4.5	5.499	7.478	5	3	97.503	28.348	104.692	93.431	144.004	133.235	75.098	50.067	3567.91	3706.46	3964.66	4082.59	872.455	869.532	803.053	732.082	0.333	0.333	0.333	0	0.667	0.667	0.667	0	361.894	303.007	243.809	393.324	334.549	508.68	329.055	358.993		01T441	2.44649		05L420
05L423	0	0	0	0	0	0	0	0	0	0	0	0	0	0	0	0	0	0	0	0	0	0	0	0	0	0	0	0	0	0	0	0	0	0	0	0	0	0	0	0	0	0	0	0		01T442	18.1715		05L423
05L428	0	0	0	0	0	0	0	0	0	0	0	0	0	0	0	0	0	0	0	0	0	0	0	0	0	0	0	0	0	0	0	0	0	0	0	0	0	0	0	0	0	0	0	0		01T443	11.165		05L428
05L42	2.156	2.861	1.024	1.087	0	0	3.595	1.068	0	1.066	6.079	3.678	0	3	1.042	0	11.681	37.877	20.504	14.816	8.461	10.315	7.19	13.684	142.938	163.809	145.086	152.997	0.318	1	0.999	1	0	3.499	1.167	0	38.85	53.252	20.567	45.121	134.686	126.969	81.3	127.55		01T445	1.29179		05L42
05L430	0	0	6.666	3.333	0	0.666	5.667	0	0	0	0	0	0	0	13.424	6.872	0	0	5.667	0	46.029	65.138	168.246	216.738	0	0	0	0	0.333	0.333	0.333	0	0.667	0.667	0.667	0	0	5.983	14.19	25.873	0	0	0	0		01T46	2.39356		05L430
05L43	0	0	0	0	0	0	0	0	0	0	0	0	0	0	0	0	0	0	0	0	0	0	0	0	0	0	0	0	0	0	0	0	0	0	0	0	0	0	0	0	0	0	0	0		01T47	7.52916		05L43
05L44	0	0	0	0	0	0	0	0	0	0	0	0	0	0	0	0	0	0	0	0	0	0	0	0	0	0	0	0	0	0	0	0	0	0	0	0	0	0	0	0	0	0	0	0		01T49	4.79226		05L44
05L45_2	0	0	0	0	0	0	0	0	0	0	0	0	0	0	0	0	0	0	0	0	0	0	0	0	0	0	0	0	0	0	0	0	0	0	0	0	0	0	0	0	0	0	0	0		05L32	5.03337		05L45_2
05L45	0	0	0	0	0	0	0	0	0	0	0	0	0	0	0	0	0	0	0	0	0	0	0	0	0	0	0	0	0	0	0	0	0	0	0	0	0	0	0	0	0	0	0	0		05L36	7.93884		05L45
05L47	0	0	0	0	0	0	0	0	0	0	0	0	0	0	0	0	0	0	0	0	0	0	0	0	0	4.105	7.198	0	0	0	0	0	0	0	0	0	0	0	0	0	0	0	0	0		05L39	5.14675		05L47
05N32	0	0	0	0	0	0	0	0	0	0	0	0	0	0	0	0	0	0	0	0	0	0	0	0	0	0	0	0	0	0	0	0	0	0	0	0	0	0	0	0	0	0	0	0		05L412	19.5475		05N32
05N33	26.81	15.966	28.709	18.984	14.836	11.001	18.844	34.919	38.686	17.704	9.714	6.666	14.961	6.836	14.869	14.687	26.512	12.98	14.869	16.675	26.861	20.184	24.517	21.836	22.776	31.798	45.166	43.434	5	12.001	7.001	6.001	5.207	8.001	4.001	5	184.17	90.804	81.538	136.968	204.21	215.476	118.131	175.42		05L412_3	20.6834		05N33
05N36	0	0	0	0	0	0	0	0	0	0	0	0	0	0	0	0	0	0	0	0	0	0	0	0	0	0	0	0	0	0	0	0	0	0	0	0	0	0	0	0	0	0	0	0		05L413	2.37386		05N36
05N38	0	0	0	0	0	0	0	0	0	0	0	0	0	0	0	0	0	0	0	0	0	0	0	0	0	0	0	0	0	0	0	0	0	0	0	0	0	0	0	0	0	0	0	0		05L414	4.59749		05N38
05N39	0	0	0	0	0	0	0	0	0	0	0	0	0	0	0	0	0	0	0	0	0	0	0	0	0	0	0	0	0	0	0	0	0	0	0	0	0	0	0	0	0	0	0	0		05L414_2	11.0403		05N39
05N40	1.029	1.046	0	4.078	1	0	0	0	1.035	0	0	1.069	0	2	0	0	4.375	10.609	5.791	2.31	1.093	10.131	1.739	7.795	68.171	93.821	79.671	76.706	1	0	2	0	0	0	0	0	7.279	10.974	3.234	7.394	18.46	16.952	12.327	20.248		05L415	13.1352		05N40
05N413	0	0	0	0	0	0	0	0	0	0	0	0	0	0	0	0	0	0	0	0	0	0	0	0	0	0	0	0	0	0	0	0	0	0	0	0	0	0	0	0	0	0	0	0		05L417	4.19033		05N413
05N420	0	2	1	3	0	1.002	2	0	0	4.729	1	0	0	0	0	0	5	10.011	3	3	0	2	0	1.997	106.281	122.858	109.485	108.009	0	0	0	0	0	0	1	0	10.008	16.924	10	16.999	8.794	6.132	2.924	4		05L419	3.24484		05N420
05N428_2	0	0	0	0	0	0	0	0	0	0	0	0	0	0	0	0	0	0	0	0	0	0	0	0	0	0	0	0	0	0	0	0	0	0	0	0	0	0	0	0	0	0	0	0		05L42	4.74738		05N428_2
05N429	0	0	0	0	0	0	0	0	0	0	0	0	0	0	0	0	0	0	0	0	0	0	0	0	0	0	0	0	0	0	0	0	0	0	0	0	0	0	0	0	0	0	0	0		05L420	5.88936		05N429
05N42	0	0	0	0	0	0	0	0	0	0	0	0	0	0	0	0	0	0	0	0	0	0	0	0	0	0	0	0	0	0	0	0	0	0	0	0	0	0	0	0	0	0	0	0		05L421	4.24215		05N42
05N430	0	0	0	0	0	0	0	0	0	0	0	0	0	0	0	0	0	0	0	0	0	0	0	0	0	0	0	0	0	0	0	0	0	0	0	0	0	0	0	0	0	0	0	0		05L422	1.55332		05N430
05N431	0	3	0	2.409	0	1	3	1	2.789	1.652	1	0	2	0	0	0	5.632	0	5.412	0	5.766	13.432	5.428	0	255.814	261.833	259.105	225.662	2	4	0	1	0	0	3	0	253.004	283.329	145.772	265.899	234.144	245.84	147.469	223.692		05L423	4.20481		05N431
05N432	0	0	0	0	0	0	0	0	0	0	0	0	0	0	0	0	0	0	0	0	0	0	0	0	0	0	0	0	0	0	0	0	0	0	0	0	0	0	0	0	0	0	0	0		05L425	1.67332		05N432
05N433	120.922	90.847	145.059	183.038	0	0	80.962	43.907	130.735	313.487	157.635	0	16.043	21.675	0	8.492	131.538	206.147	71.892	104.048	35.63	54.525	21.17	56.053	725.789	713.162	660.631	644.532	0	0	0	0	0.776	6.808	21.17	9.651	275.07	346.89	312.963	200.704	535.502	451.458	486.241	460.611		05L427	2.47491		05N433
05N434	131.507	144.653	120.094	170.665	147.076	65.89	125.342	138.635	298.669	269.062	202.661	105.836	14.634	0	46.853	30.247	207.741	625.399	297.318	129.297	217.958	293.94	160.001	201.397	2535.88	2745.36	2716.38	2411.53	5.04	0	0	3.306	5.658	0	0	0	1030.91	1145.52	831.671	889.855	2183.08	1949.06	1550.25	2068.59		05L428	4.37982		05N434
05N435	0	47.085	0.008	93.729	144.446	152.618	164.345	53.952	52.082	0	0	0	0	0	15.087	0	0	0	138.636	0.004	0	0	0	0	0	0	0	0	0	17.281	4.678	0	0	6.927	0	0	0	13.716	12.71	0	0	0	0	0		05L429	2.86208		05N435
05N44	0	0	0	0	0	0	0	0	0	0	0	0	0	0	0	0	0	0	0	0	0	0	0	0	0	0	0	0	0	0	0	0	0	0	0	0	0	0	0	0	0	0	0	0		05L43	4.57239		05N44
05N45	0	0	0	0	0	0	0	0	0	0	0	0	0	0	0	0	0	0	0	0	0	0	0	0	0	0	0	0	0	0	0	0	0	0	0	0	0	0	0	0	0	0	0	0		05L430	6.56513		05N45
05T21	0	0	0	0	0	0	0	0	0	0	0	0	0	0	0	0	0	0	0	0	0	0	0	0	1.335	0	0	2.919	0	0	0	0	0	0	0	0	0	0	0	0	0	0	0	0		05L44	6.3164		05T21
05T22	0	0	0	0	0	0	0	0	0	0	0	0	0	0	0	0	0	0	0	0	0	0	0	0	0	0	0	0	0	0	0	0	0	0	0	0	0	0	0	0	0	0	0	0		05L45	4.53766		05T22
05T23	0	0	0	0	0	0	0	0	0	0	0	0	0	0	0	0	0	0	0	0	0	0	0	0	15.186	7.783	14.185	13	0	0	0	0	0	0	0	0	0	0	0	0	0	0	0	0		05L45_2	11.0349		05T23
05T310	0	0	0	0	0	0	0	0	0	0	0	0	0	0	0	0	0	0	0	0	0	0	0	0	0	0	0	0	0	0	0	0	0	0	0	0	0	0	0	0	0	0	0	0		05L47	4.40658		05T310
05T312	0	0	0	0	0	0	0	0	0	0	0	0	0	0	0	0	0	0	0	0	0	0	0	0	11.041	5.417	3.954	4.861	0	0	0	0	0	0	0	0	0	0	1.001	0	0	0	0	0		05N32	3.86497		05T312
05T313	0	0	0	0	0	0	0	0	0	0	0	0	0	0	0	0	0	4.568	1.588	0	0	1.138	0	0	10.403	3.354	5.547	0	0	0	0	0	0	0	0	0	0	0	0	0	0	0	0	0		05N33	2.86579		05T313
05T31	0	0	0	0	0	0	0	0	0	0	0	0	0	0	0	0	0	0	0	0	0	0	0	0	0	0	0	0	0	0	0	0	0	0	0	0	0	0	0	0	0	0	0	0		05N34	1.24424		05T31
05T33	0	0	0	0	0	0	0	0	0	0	0	0	0	0	0	0	0	0	0	0	0	0	0	0	0	1.073	0	0	0	0	0	0	0	0	0	0	0	0	0	0	0	0	0	0		05N36	4.5583		05T33
05T34	0	0	0	0	0	0	0	0	0	0	0	0	0	0	0	0	0	0	0	0	0	0	0	0	0	0	0	0	0	0	0	0	0	0	0	0	0	0	0	0	0	0	0	0		05N37	2.62727		05T34
05T35	1.112	6.895	1.112	0	3.745	2.215	0	0	5.296	0	6.133	0	0	0	7.514	0	0	8.861	8.247	6.06	0	7.264	4.68	5.531	486.312	462.878	430.833	370.584	0	0	0	0	0	0	0	0	25.98	27.576	26.781	43.118	93.188	64.816	47.679	102.71		05N38	4.29358		05T35
05T37	0	0	0	0	0	0	0	0	0	0	0	0	0	0	0	0	0	0	0	0	0	0	0	0	0	0	0	0	0	0	0	0	0	0	0	0	0	0	0	0	0	0	0	0		05N39	4.92892		05T37
05T38	0	0	0	0	0	0	0	0	0	0	0	0	0	0	0	0	0	0	0	0	0	0	0	0	0	0	0	0	0	0.286	0.429	0	0	0	0.429	0	0	0	0	0	0	0	0	0		05N40	5.0898		05T38
05T410	0	0	0	0	0	0	0	0	0	0	0	0	0	0	0	0	0	0	0	0	0	0	0	0	0	0	0	0	0	0	0	0	0	0	0	0	0	0	0	0	0	0	0	0		05N411	2.67454		05T410
05T411	0	0	0	0	0	0	0	0	0	0	0	0	0	0	0	0	0	0	0	0	0	0	0	0	17.194	8.998	9.006	11.051	0	0	0	0	0	0	0	0	0	0	0	0	0	0	0	0		05N413	4.95077		05T411
05T412	2	0	0	1	1	0	0	0	3	0	0	0	10	9	19	10	83.981	138.528	110.988	91.669	58.049	93.4	45.112	61.88	263.073	304.195	213.988	225.055	0	0	1	0	0	0	1	0	50.126	41.963	25.219	76	151	135.627	88	183.975		05N414	2.48611		05T412
05T41	0	0	0	0	0	0	0	0	0	0	0	0	0	0	0	0	0	0	0	0	0	0	0	0	0	0	0	0	0	0	0	0	0	0	0	0	0	0	0	0	0	0	0	0		05N419	3.80233		05T41
05T422_2	0	0	0	0	0	0	0	0	0	0	0	0	0	0	0	0	0	0	0	0	0	0	0	0	0	0	0	0	0	0	0	0	0	0	0	0	0	0	0	0	0	0	0	0		05N42	3.4777		05T422_2
05T423	0	0	0	0	0	0	0	0	0	0	0	0	0	0	0	0	0	0	0	0	0	0	0	0	0	0	0	0	0	0	0	0	0	0	0	0	0	0	0	0	0	0	0	0		05N420	6.57401		05T423
05T425	0	0	0	0	0	0	0	0	0	0	0	0	0	0	0	0	0	0	0	0	0	0	0	0	0	7.988	6.993	6	0	0	0	0	0	0	0	0	0	0	0	1	0	1	0	0		05N422	1.39737		05T425
05T426	0	0	0	0	0	0	0	0	0	0	0	0	0	0	0	0	0	0	0	0	0	0	0	0	0	0	0	0	0	0	0	0	0	0	0	0	0	0	0	0	0	0	0	0		05N423	2.4067		05T426
05T42	0	0	0	0	0	0	0	0	0	0	0	0	0	0	0	0	0	0	0	0	0	0	0	0	0	0	0	0	0	0	0	0	0	0	0	0	0	0	0	0	0	0	0	0		05N425	4.84447		05T42
05T430	0	0	0	0	0	0	0	0	0	0	0	0	0	0	0	0	0	0	0	0	0	0	0	0	0	0	0	0	0	0	0	0	0	0	0	0	0	0	0	0	0	0	0	0		05N427	1.5764		05T430
05T431	0	0	0	1	0	0	0	0	1.001	0	0	0	0	0	0	0	0	0	0	0	0	0	0	0	0	0	0	0	0	0	0	0	0	0	0	0	0	0	0	0	0	0	0	0		05N428_2	20.7562		05T431
05T437	0	0	0	0	0	0	0	0	0	0	0	0	0	0	0	0	0	0	0	0	0	0	0	0	0	0	0	0	0	0	0	0	0	0	0	0	0	0	0	0	0	0	0	0		05N429	3.99879		05T437
05T440	0	0	1.5	0	0	0	0	0	0	0	0	0	0	0	0	0	4	0	1.534	5.634	0.502	1.504	0	0	304.015	264.869	239.809	253.477	0	1	0	0	0	0.5	0	0.503	19.849	10.111	7.016	12.678	58.475	58.753	21.478	74.978		05N430	3.43815		05T440
05T442	0	0	0	0	0	0	0	1.004	0	0	0	0	0	0	0	0	4.023	3.074	0	0	0	1.003	9.353	3.277	150.609	131.938	127.619	133.082	0	0	0	0	0	0	0	0	2.995	5.346	1.328	24.076	1.186	7.659	11.494	3.498		05N431	4.20434		05T442
05T443	69.411	79.07	41.82	71.758	47.033	37.154	61.612	53.121	66.602	56.822	56.446	17.571	10	5.642	10.602	6.232	53.912	154.324	57.431	41.883	42.336	31.477	14.242	21.252	2954.26	3327.51	3181.59	3258.3	0.348	0.286	0.429	0	1.667	0	0.429	0	56.706	51.327	45.066	62.428	142.797	154.204	116.908	129.46		05N432	4.89658		05T443
05T444	0	0	0	0	0	0	0	0	0	0	0	0	0	0	0	0	0	0	0	0	0	0	0	4.296	182.625	92.294	145.687	121.643	0	0	0	0	0	0	0	0	0	0	0	0	9.219	0	0	16.629		05N433	4.45717		05T444
05T44	4.999	2	6.666	3.333	3.475	0.666	5.667	4.5	5.499	7.478	5	3	97.503	28.348	104.692	93.431	0	133.235	75.098	50.067	3368	3522.53	3964.66	3706.42	872.455	869.532	803.053	732.082	0.333	0.333	0.333	0	0.667	0.667	0.667	0	361.894	303.007	148.544	393.324	334.549	508.68	329.055	420.914		05N434	4.38061		05T44
05T45	0	0	0	0	0	0	0	0	0	0	0	0	0	0	0	0	0	0	0	0	0	0	0	0	0	0	0	0	0	0	0	0	0	0	0	0	0	0	0	0	0	0	0	0		05N435	4.41012		05T45
05T46	0	0	0	0	0	0	0	0	0	0	0	0	0	0	0	0	0	0	0	0	0	0	0	0	0	0	0	0	0	0.286	0.429	0	0	0	0.429	0	0	0	0	0	0	0	0	0		05N436	1.99876		05T46
05T47	1.358	0	0	0	0	0	1.112	1.111	0	0	2.93	1.114	0	0	1.097	1.118	8.535	7.698	7.172	1.355	7.212	1.099	13.773	0	0	0	0	2.573	0	0	0	0	0	0	0	0	14.317	15.527	12.291	7.747	0	24.231	23.076	0		05N44	15.3512		05T47
10L31	0	0	0	0	0	0	0	0	0	0	0	0	0	0	0	0	0	0	0	0	0	0	0	0	0	0	0	0	0	0	0	0	0	0	0	0	0	0	0	0	0	0	0	0		05N45	2.38043		10L31
10L32	0	0	0	1.632	0	0	0	4.212	0	4.249	0	11.207	0	0	0	0	1.666	0	0	0	0	0	0	0	9.008	0	0	0	0	0	0	0	0	0	0	0	0	0	0	0	0	0	0	0		05N47	3.18411		10L32
10L35	0	0	0	0	0	0	0	0	0	0	0	0	0	0	0	0	0	0	0	0	0	0	0	0	0	0	0	0	0	0	0	0	0	0	0	0	0	0	0	0	0	0	0	0		05N49	2.65991		10L35
10L36	0	0	0	0	0	0	0	0	0	0	0	0	0	0	0	0	0	0	0	0	0	0	0	0	0	0	0	0	0	0	0	0	0	0	0	0	0	0	0	0	0	0	0	0		05T21	15.7229		10L36
10L37	0	0	1.999	1.535	0	0	0	0	1.555	0	0	0	0	0	1.684	0	0	3.627	0	0	0	1.71	1.687	1.652	27.25	11.001	21.16	23.739	0	0	0	0	0	0	0	0	1.631	0	7.93	7.866	8.253	1.695	6.614	1.613		05T22	14.6826		10L37
10L38	0	0	0	0	0	0	0	0	0	0	0	0	0	0	0	0	0	0	0	0	0	0	0	0	4.587	3.93	3.936	2.419	0	0	0	0	0	0	0	0	0	0	0	0	0	0	0	0		05T23	5.28647		10L38
10L39	0	0	0	0	0	0	0	0	0	0	0	0	0	0	0	0	0	0	0	0	0	0	0	0	0	0	0	0	0	0	0	0	0	0	0	0	0	0	0	0	0	0	0	0		05T31	17.3083		10L39
10L410	0	0	0	0	0	0	0	0	0	0	0	0	0	0	0	0	0	0	0	0	0	0	0	0	0	0	0	0	0	0	0	0	0	0	0	0	0	0	0	0	0	0	0	0		05T310	4.6797		10L410
10L411	0	0	0	0	0	0	0	0	0	0	0	0	0	0	0	2	0	0	0	0	0	0	3.419	0	0	0	0	0	0	0	0	0	0	0	0	0	0	0	0	0	0	0	0	0		05T312	3.74876		10L411
10L412	0	0	0	0	0	0	0	0	0	0	0	0	0	0	0	0	0	0	0	0	0	0	0	0	0	0	0	0	0	0	0	0	0	0	0	0	0	0	0	0	0	0	0	0		05T313	4.57419		10L412
10L413	0	0	0	0	0	0	0	1	0	0	0	0	0	0	0	0	0	0	0	0	0	2	0	1	1.569	0	6.108	0	0	0	0	0	0	0	0	0	0	0	0	0	0	5.746	1.816	0.971		05T33	4.78877		10L413
10L417_2	15.016	9.962	39.044	28.065	16.011	13.993	27.022	23.975	11.018	9.012	12.012	4.985	0	0	1.001	4.02	6.059	4.027	9.006	7.028	5.99	4.005	5.009	5.971	15.028	15.023	9.907	9.705	0	0	0	0	0	0	0	0	3.008	3.007	0	0	8.317	9.01	7.12	5.067		05T34	4.25031		10L417_2
10L417	0	0	0	0	0	0	0	0	0	0	0	0	0	0	0	0	0	0	0	0	0	0	0	0	0	0	0	0	0	0	0	0	0	0	0	0	0	0	0	0	0	0	0	0		05T35	4.57616		10L417
10L418	0	0	0	0	0	0	0	0	0	0	1	0	0	0	0	0	0	0	0	0	0	0	0	0	21.803	31.085	22	35.953	0	0	0	0	0	0	0	0	1	0	0	0	1	0	2	1		05T37	5.84169		10L418
10L420	0	0	0	0	0	0	0	0	0	0	0	0	0	0	0	0	0	0	0	0	0	0	0	0	0	1.697	0	0	0	0	0	0	0	0	0	0	0	0	0	0	6.097	0	0	0		05T38	3.10862		10L420
10L424	0	0	0	0	0	0	0	0	0	0	0	0	0	0	0	0	0	0	0	0	0	0	0	0	0	0	0	0	0	0	0	0	0	0	0	0	0	0	0	0	0	0	0	0		05T41	5.40547		10L424
10L42	0	0	0	0	0	0	0	0	0	0	0	0	0	0	0	0	0	0	0	0	0	0	0	0	0	0	0	0	0	0	0	0	0	0	0	0	0	0	0	0	0	0	0	0		05T410	4.23675		10L42
10L430	0	0	0	0	0	0	0	0	0	0	0	0	0	0	0	0	0	0	0	0	0	0	0	0	0	0	0	0	0	0	0	0	0	0	0	0	0	0	0	0	0	0	0	0		05T411	11.1171		10L430
10L43_2	0	0	0	0	0	0	0	0	0	0	0	0	0	0	0	0	0	0	0	0	0	0	0	0	0	0	0	0	0	0	0	0	0	0	0	0	0	0	0	0	0	0	0	0		05T412	6.21347		10L43_2
10L45	0	0	0	0	0	0	0	0	0	0	0	0	0	0	0	0	0	0	0	0	0	0	0	0	0	0	0	0	0	0	0	0	0	0	0	0	0	0	0	0	0	0	0	0		05T414	1.42068		10L45
10L46_2	2.518	1.189	2.546	2.49	1.259	1.184	0	0	2.525	1.252	0	0	0	0	0	0	0	0	0	0	0	0	0	0	68.733	46.218	40.717	53.241	0	0	0	0	0	0	0	0	0	0	2.832	0	0	0	0	0		05T416	2.60239		10L46_2
10L46	0	0	0	0	0	0	0	0	0	0	0	0	0	0	1.309	1.432	0	0	1.299	1.306	1.316	0	1.299	0	0	9.365	5.845	0	0	0	0	0	0	0	0	0	2.826	0	0	0	1.287	1.288	1.292	4.313		05T417	1.88128		10L46
10L47	0	0	0	0	0	0	0	0	0	0	0	0	0	0	0	0	0	0	0	0	0	4.882	0	0	0	0	0	0	0	0	0	0	0	0	0.455	0	0	0	0	0	0	2.858	0	17.339		05T418	1.43027		10L47
10L48	0	0	0	0	0	0	0	0	0	0	0	0	0	0	0	0	0	0	0	0	0	0	0	0	0	0	0	0	0	0	0	0	0	0	0	0	0	0	0	0	0	0	0	0		05T419	3.96565		10L48
10N33	0	0	1.935	0	1	0	0	0	0	1.06	0	0	0	0	0	0	3.738	8.889	2.857	0.975	0	0	4.912	4.523	34.371	45.916	17.17	33.546	0	0	0	0	0	0	0	0	1.038	1.362	0	5.163	0	7.048	11.893	20.815		05T42	3.18483		10N33
10N34	0	0	0	0	0	0	0	0	0	0	0	0	0	0	0	0	0	0	0	0	0	0	0	0	0	1.02	0	1.026	0	0	0	0	0	0	0	0	0	0	0	0	0	0	0	0		05T422_2	10.8885		10N34
10N35	0	0	0	0	0	0	0	0	0	0	0	0	0	0	0	0	0	0	0	0	0	0	0	0	0	0	0	0	0	0	0	0	0	0	0	0	0	0	0	0	0	0	0	0		05T423	5.70482		10N35
10N36	8.014	95.763	4.922	6.917	2.227	7.708	93.826	42.518	0	0	2.365	2.278	0	0	0	0	2.349	1.091	8.352	0	1.223	0	0	1.652	73.405	93.447	56.059	89.483	0	0	0	0	0	0	0	0	4.47	2.287	4.714	1.085	5.341	6.653	1.319	3.584		05T424	2.07703		10N36
10N414	3.025	2.046	4.048	11.138	5.098	5.001	5.131	1	8.435	7.982	5.122	7.001	0	5	3.992	4.129	21.91	12.053	15.562	8.281	9.191	11.274	17.991	14.493	47.8	66.206	42.665	55.333	0	1	0	0	0	0	0	0	14.986	10.703	0	5.385	23.884	14.917	13.023	24.703		05T425	9.72588		10N414
10N417	0	0	0	0	0	0	0	0	0	0	0	0	0	0	0	0	0	0	0	0	0	0	0	0	0	0	0	0	0	0	0	0	0	0	0	0	0	0	0	0	0	0	0	0		05T426	5.69101		10N417
10N418	0	0	0	0	0	0	0	0	0	0	0	0	0	0	0	0	0	0	0	0	0	0	0	0	0	0	0	0	0	0	0	0	0	0	0	0	0	0	0	0	0	0	0	0		05T427	2.92226		10N418
10N421	69.411	79.07	41.82	71.758	47.033	37.154	61.612	53.121	66.602	56.822	56.446	17.571	10	5.642	10.602	6.232	53.912	154.324	57.431	41.883	42.336	31.477	14.242	21.252	3007.95	3499.41	3181.59	3393.43	0.348	0.286	0.429	0	1.667	0	0.429	0	56.706	51.327	45.066	62.428	142.797	154.204	116.908	129.46		05T428	3.07167		10N421
10N422	0	0	0	0	0	0	0	0	0	0	0	0	0	0	0	0	0	0	0	0	0	0	0	0	0	0	0	0	0	0	0	0	0	0	0	0	0	0	0	0	0	0	0	0		05T429	2.84578		10N422
10N423	0	0	0	0	0	0	0	0	0	0	0	0	0	0	0	0	0	0	0	0	0	0	0	0	0	0	0	0	0	0	0	0	0	0	0	0	0	0	0	0	0	0	0	0		05T430	2.90694		10N423
10N424	34.882	24.955	9.07	16.177	8.937	7	11	20.624	9	23.981	24.248	10	2	5.906	3	2.798	29.73	33.673	24.127	24.002	24.335	49.183	20.356	33.892	348.469	333.61	322.759	330.215	0	1	1	2	1	0	4	0	196.864	204.673	151.821	216.656	307.12	272.263	157.15	309.597		05T431	1.78358		10N424
10N425_2	0	0	0	0	0	0	0	0	0	0	0	0	0	0	0	0	0	0	0	0	0	0	0	0	0	2.398	0	0	0	0	0	0	0	0	0	0	0	0	0	0	0	0	0	0		05T432	1.78473		10N425_2
10N431	0	0	0	0	0	0	0	0	0	0	0	0	0	0	0	0	0	0	0	0	0	0	0	0	0	0	0	0	0	0	0	0	0	0	0	0	0	0	0	0	0	0	0	0		05T433	2.71399		10N431
10N43	0	0	0	0	0	0	0	0	0	0	0	0	0	0	0	0	0	0	0	0	0	0	0	0	0	0	0	0	0	0	0	0	0	0	0	0	0	0	0	0	0	0	0	0		05T437	2.73613		10N43
10N44_2	0	0	0	0	0	0	0	0	0	0	0	0	0	0	0	0	0	0	0	0	0	0	0	4.296	182.625	262.589	145.687	121.643	0	0	0	0	0	0	0	0	0	0	0	0	9.219	0	0	16.629		05T438	2.5324		10N44_2
10T31	0	0	0	0	0	0	0	0	0	0	0	0	0	0	0	0	0	0	0	0	0	0	0	0	0	0	0	0	0	0	0	0	0	0	0	0	0	0	0	0	0	0	0	0		05T439	2.6583		10T31
10T33	0	0	0	0	0	0	0	0	0	0	0	0	0	0	0	0	0	0	0	0	1.3	0	0	0	1.274	1.268	0	0	0	0	0	0	0	0	0	0	0	0	0	0	0	0	0	0		05T44	5.88512		10T33
10T35_2	7.114	4.713	11.051	5.885	11.939	9.491	7.158	10.804	16.745	7.371	5.964	3.798	0	0	1.126	0	10.813	18.662	2.328	0	1.138	4.814	0	2.374	411.734	437.758	435.777	411.432	0	0	0	0	0	0	0	1.053	7.466	12.483	2.358	3.666	27.563	42.366	25.864	34.219		05T440	1.42431		10T35_2
10T36	0	0	0	0	0	0	0	0	0	0	0	0	0	0	0	0	0	0	0	0	0	0	0	0	0	0	0	0	0	0	0	0	0	0	0	0	0	0	0	0	0	0	0	0		05T442	3.85335		10T36
10T410	0	0	0	0	0	0	0	0	0	0	0	0	0	0	0	0	0	0	0	0	0	0	0	0	0	0	0	0	0	0	0	0	0	0	0	0	0	0	0	0	0	0	0	0		05T443	3.92259		10T410
10T411	76.219	90.847	79.404	100.159	0	0	80.962	43.907	114.646	128.875	157.635	168.869	0	21.675	0	8.492	123.407	150.458	53.765	104.048	35.63	54.525	21.17	0	583.962	651.384	583.011	577.34	0	0	0	0	0.776	6.808	21.17	9.651	224.153	318.127	314.339	185.41	489.591	357.662	434.813	460.611		05T444	3.7929		10T411
10T413	0	0	0	0	0	0	0	0	0	0	0	0	0	0	0	0	0	0	0	0	0	0	0	0	0	0	0	0	0	0	0	0	0	0	0	0	0	0	0	0	0	0	0	0		05T445	2.38986		10T413
10T415	0	0	3	0	1	0	0	0	0	0.5	0	0	0	4	2.01	0	1.06	3.609	3.523	0	0	1.004	0	1.452	28.305	34.504	8.219	13.734	0	0	0	0	0	0	0	0	1.002	0	2.285	0	4.536	3.23	2.522	3.267		05T45	4.46272		10T415
10T419	0	0	0	0	0	0	0	0	0	0	0	0	0	0	0	0	0	0	0	0	0	0	0	0	0	0	0	0	0	0	0	0	0	0	0	0	0	0	0	0	0	0	0	0		05T46	3.79079		10T419
10T41	0	0	0	0	0	0	0	0	0	0	0	0	0	0	0	0	0	0	0	0	0	0	0	0	0	0	0	0	0	0	0	0	0	0	0	0	0	0	0	0	0	0	0	0		05T47	5.93569		10T41
10T422	0	0	2.428	0	0	0	0	0	0	0	0	0	0	0	0	2.043	0	0	0	0	4.457	0	4.71	11.028	0	0	0	0	0	0	0	0	0	0	0	0.5	22.056	0	0	13.73	0	0	3.111	0		05T48	2.0689		10T422
10T423_2	0	0	0	0	0	0	0	0	0	0	0	0	0	0	0	0	0	1.412	0	0	0	0	0	0	1.983	0	0	0	0	0	0	0	0	0	0	0	0	0	0	0	3.585	0	0	0		05T49	2.98414		10T423_2
10T423	0	0	0	0	0	0	0	0	0	0	0	0	0	0	0	0	0	0	0	0	0	0	0	0	0	0	0	0	0	0	0	0	0	0	0	0	0	0	0	0	0	0	0	0		10L31	5.40356		10T423
10T424	0	0	0	0	0	0	0	0	0	0	0	0	0	0	0	0	0	0	0	0	0	0	0	0	0	0	0	0	0	0	0	0	0	0	0	0	0	0	0	0	0	0	0	0		10L32	5.18037		10T424
10T425	0	0	0	0	0	0	0	0	0	0	0	0	0	0	0	0	0	0	0	0	0	0	0	0	0	0	0	4.333	0	0	0	0	0	0	0	0	0	0	0	0	0	0	0	0		10L35	17.2192		10T425
10T427	0	0	0	0	0	0	0	0	0	0	0	0	0	0	0	0	0	0	0	0	0	0	0	0	0	0	0	0	0	0	0	0	0	0	0	0	0	0	0	0	0	0	0	0		10L36	4.99109		10T427
10T428	17.426	11.122	23.745	14.812	24.037	9.107	5.957	4.15	21.565	14.542	11.352	11.999	10.761	2	9.072	18.055	79.178	54.187	30.571	34.838	27.884	22.765	10.027	23.517	37.422	112.735	38.884	43.723	0	0	0	0	0	0	0	0	24.022	6.277	7.076	19.906	36.858	51.293	31.282	34.889		10L37	4.54827		10T428
10T42	0	0	0	0	0	0	0	0	0	0	0	0	0	0	0	0	0	0	0	0	0	0	0	0	0	0	0	0	0	0	0	0	0	0	0	0	0	0	0	0	0	0	0	0		10L38	17.3066		10T42
10T44	0	0	0	0	0	0	0	0	0	0	0	0	0	0	0	0	0	0	0	0	0	0	0	0	0	0	0	0	0	0	0	0	0	0	0	0	0	0	0	0	0	0	0	0		10L39	5.67497		10T44
10T45	0	0	0	0	0	0	0	0	0	0	0	0	0	0	0	0	0	0	0	0	0	0	0	0	0	0	0	0	0	0	0	0	0	0	0	0	0	0	0	0	0	0	0	0		10L410	3.46541		10T45
2KB_20	0	0	0	0	0	0	0	0	0	0	0	0	0	0	0	0	0	0	0	0	0	0	0	0	10	19.468	8.003	14	0	0	0	0	0	0	0	0	0	0	0	0	0	0	0	0		10L411	3.71865		2KB_20
2KB_3	1	0	0	0	0	0	0	0	0	0	0	0	0	0	0	0	3.454	4.532	2.002	1.001	0	0	0	0	29.366	48.291	32.373	34.478	0	0	0	0	0	0	0	0	1.001	2.962	3.533	1.284	12.048	10.894	9.759	26.055		10L412	5.28307		2KB_3
2MCAB6	0	0	1.012	0	0	0	0	0	0	0	0	1	0	0	0	0	0	0	2.785	1.935	0	0	1.273	0	0	3.973	1.56	3.131	0	0	0	0	0	0	0	0	1.926	2.679	1.88	0	6.832	3.129	1.944	7.454		10L413	3.13054		2MCAB6
2MCAF15	0	0	0	1	0	0	0	0	0	0.5	0	0	0	0	0	0	0	1.371	0	0	0	0	0	0	33.443	33.18	42.012	36.996	0	0	0	0	0	0	0	0	0	0	0	3.436	0	0	7.832	0		10L414	2.30726		2MCAF15
2RAB27	0	0	0	0	0	0	0	0	0	0	0	0	0	0	0	0	0	0	0	0	0	1	0	0	38.129	34.523	26.32	35.079	0	0	0	0	0	0	0	0	0	0	0	0	0.5	0	0	0		10L417	2.62956		2RAB27
2RAB6	2	3	0	11.111	1	1	5	3	0	1	1	0	0	0	1	0	0	0	3	0	0	0	1	0	18.417	10.556	15	8.402	0	1	0	0	0	0	0	0	4	2	3	3	24.238	20	21.539	52.12		10L417_2	5.04621		2RAB6
2RAF22	0	0	0	0	0	0	0	0	0	0	0	0	0	0	0	0	0	0	0	0	0	0	0	0	0	0	0	0	0	0	0	0	0	0	0	0	0	0	0	0	0	0	0	0		10L418	2.56237		2RAF22
2RAF24	0	0	0	0	0	0	0	0	0	0	0	0	0	0	0	0	0	0	0	0	0	0	0	0	10	8.999	1	5	0	0	0	0	0	0	0	0	0	0	0	0	0	0	0	0		10L42	2.61299		2RAF24
2RAF25	0	0	0	0	0	0	0	0	0	0	0	0	0	0	0	0	0	0	0	0	0	2	0	3	0	0	0	1.343	0	0	0	0	0	0	0	0	0	0	0	0	0	0	0	0		10L420	5.42754		2RAF25
2RAF44	0	0	0	0	0	0	0	0	0	0	0	0	0	0	0	0	0	0.987	0.931	2.731	2.995	0	1	0	159.472	152.445	143.342	154.202	0	0	0	0	0	0	0	0.994	13.317	8.894	5.608	12.717	46.542	37.876	13.645	54.05		10L421	1.71754		2RAF44
2RAF4	1	0	0	0	0	0	0	0	0	0	0	0	0	0	0	1	1	0	2	0	1	0	0	0	0	0	4	2	0	0	0	0	0	0	0	0	0	1	0	2	0	0	0	2		10L424	4.08122		2RAF4
2RAF6	0	0	1	0	1	0	0	0	0	0	1	0	0	0	0	0	1.063	1.284	0	0	2.039	1.077	0	1.163	30.599	38.693	52.684	34.52	0	0	0	0	0	0	0	0	2.336	1.432	2.692	0	13.165	2.541	7.939	7.783		10L425	2.93479		2RAF6
2TAB19	0	0	0	0	0	0	0	0	0	0	0	0	0	0	0	0	0	0	0	0	0	0	0	0	3.963	0	0	0	0	0	0	0	0	0	0	0	0	1	0	0	0	0	0	0		10L426	1.735		2TAB19
2TAB23	0	0	0	0	0	0	0	0	0	0	0	0	0	0	0	0	0	0	0	0	0	0	0.5	0	3.295	1.445	1.088	0	0	0	0	0	0	0	0	0	0	0	0	0	0	0	0	0		10L430	4.03902		2TAB23
2TAF16	0	0	0	0	0	0	0	0	0	0	0	0	0	0	0	0	0	0	0	0	0	0	0	0	0	0	0	0	0	0	0	0	0	0	0	0	0	0	0	0	0	0	0	0		10L43_2	6.40165		2TAF16
2TAF22	0	0	0	0	0	0	0	0	0	0	0	0	0	0	0	0	0	0	0	0	0	0	0	0	0	0	0	0	0	0	0	0	0	0	0	0	0	0	0	0	0	0	0	0		10L45	3.80792		2TAF22
2TAF26	0	0	0	0	0	0	0	0	0	0	0	0	0	0	0	0	0	0	0	0	0	0	0	3.003	3.545	9.706	7.829	13.192	0	0	0	0	0	0	0	0	0	1.076	0	1.001	1.13	0	1.248	0		10L46	5.76846		2TAF26
2TAF33	0	0	0	0	0	0	0	0	0	0	0	0	0	0	0	0	0	0	0	0	2	0	0	0	6.012	5	5	13.026	0	0	0	0	0	0	0	0	0	0	0	0	0	0	0	0		10L46_2	12.1606		2TAF33
2TAF44	0	4	1	0	1	0	0	0	0	0	1	0	0	0	0	0	1.178	5.709	0	0	3.045	5.308	8.474	13.98	73.265	52.426	55.313	59.457	2	0	0	1	0	0	0	0	15.74	8.338	8.748	4.837	0	7.579	2.424	9.085		10L47	2.68196		2TAF44
2TAF8	0	0	0	0	0	0	0	0	0	0	0	0	0	0	0	0	0	0	0	0	0	0	0	0	15	8	10	16	0	0	0	0	0	0	0	0	0	1	0	0	0	0	0	0		10L48	2.86946		2TAF8
2YAB10	84.409	31.809	83.105	41.821	24.979	23.326	34.292	34.472	52.28	48.922	59.837	30.24	24.973	18.967	26.912	46.987	126.864	273.694	114.712	63.68	90.107	80.12	111.957	146.698	24.991	52.254	34.83	51.349	5.045	7.984	12.996	5	11	29.48	15.859	16.993	1015.37	588.841	457.171	677.413	1098.88	1318.33	949.398	1305.86		10L49	1.52605		2YAB10
2YAB26	0	0	0	0	0	0	0	0	0	0	0	0	0	0	0	0	0	0	0	0	0	0	0	0	0	0	0	0	0	0	0	0	0	0	0	0	0	0	0	0	0	0	0	0		10N33	5.30636		2YAB26
2YAB30_2	0	0	0	0	0	0	0	0	0	0	0	0	0	0	0	0	0	0	0	0	0	0	0	0	0	0	0	1	0	0	0	0	0	0	0	0	0	0	0	0	0	0	0	0		10N34	4.6267		2YAB30_2
2YAF14	0	0	0	0	0	0	0	0	0	0	0	0	0	0	0	0	0	0	0	0	0	0	0	0	3.845	6.708	0	2.206	0	0	0	0	0	0	0	0	0	0	0	0	4.106	0	0	1.028		10N35	5.4618		2YAF14
2YAF22	0	0	0	0	0	0	0	0	0	0	0	0	0	0	0	0	0	0	0	0	0	0	0	0	233.868	210.451	184.507	184.948	0	0	0	0	0	0	0	0	0	0	0	0	0	0	2.025	0		10N36	2.51792		2YAF22
2YAF26	0	0	0	0	0	0	0	0	0	0	0	0	0	0	0	0	0	0	0	0	0	0	0	0	0	0	0	0	0	0	0	0	0	0	0	0	0	0	0	0	0	0	0	0		10N410	4.17641		2YAF26
2YAF34	0	0	0	0	0	0	0	0	0	0	0	0	0	0	0	0	0	0	0	0	0	0	0	0	0	0	0	0	0	0	0	0	0	0	0	0	0	0	0	0	0	0	0	0		10N412	2.31382		2YAF34
KB_12	370.977	308.72	551.248	407.842	666.465	899.268	1007.22	753.721	810.945	891.715	606.928	295.052	147.959	142.95	310.729	222.481	991.573	1168.55	1568.46	637.168	352.012	835.515	366.534	529.914	224.917	214.924	216.91	205.637	31.029	69.561	37.306	63.699	74.791	92.479	57.13	141.28	2744.56	2145.79	1973.55	2762.08	2835.17	2541.98	1082.1	3154.76		10N414	3.5756		KB_12
KB_15	1.122	1.037	3.402	1.716	1.045	3.133	0	2.165	1.261	1.434	1.048	0	0	0	1.188	0	4.935	2.307	3.741	0	1.494	1.807	2.106	4.267	8.487	12.112	13.939	19.158	0	0	0	0	0	0	0	0	0	4.835	0	9.832	0	3.072	0	2.242		10N416	2.66155		KB_15
KB_39	0	0	0	0	0	0	0	0	0	0	0	0	0	0	0	0	0	0	0	0	0	0	0	0	0	0	0	0	0	0	0	0	0	0	0	0	0	0	0	0	0	0	0	0		10N417	6.08718		KB_39
M-10	0	0	0	0	0	0	2	1	0	0	0	0	0	0	0	2	4.851	4.723	0	0	0	2.348	0	3.488	38.931	33.61	47.442	35.369	0	0	0	0	0	0	0	0	7.664	6.121	2.904	11.999	59.951	33.377	9.131	34.852		10N418	4.01471		M-10
M-11_2	0	0	0	0	0	0	0	0	0	0	0	0	0	0	0	0	0	0	0	0	0	0	0	0	0	0	0	0	0	0	0	0	0	0	0	0	0	0	0	0	0	0	0	0		10N420	1.39126		M-11_2
M-16	0	0	1	0	0	0	1	0	0	0	0	0	0	0	0	0	0	0	0	0	0	0	0	0	2	4	1	3	0	0	0	0	0	0	0	0	0	0	0	0	0	0	0	0		10N421	3.37933		M-16
MCAB5	819.123	284.101	929.023	403.898	419.203	281.417	465.838	378.713	934.5	903.966	921.16	445.214	295.005	282.163	255.949	471.19	2206.04	2233.04	1081.31	1195.16	900.877	1037.5	909.205	954.086	286.318	361.569	278.523	220.834	29	66.999	58.999	43.754	27.811	54.721	89.018	48	2905.14	2502.14	1876.05	2579.81	2821.23	3153.39	2128.6	3303.2		10N422	2.04135		MCAB5
MCAF14	0	0	0	0	0	0	0	0	0	0	0	0	0	0	0	0	0	0	0	0	0	0	0	0	0	0	1	3	0	0	0	0	0	0	0	0	0	0	0	0	0	0	0	0		10N423	4.35972		MCAF14
MCAF20	0	0	0	0	0	0	0	0	0	0	0	0	0	0	0	0	0	0	0	0	0	0	0	0	0	0	0	0	0	0	0	0	0	0	0	0	0	0	0	0	0	0	0	0		10N424	3.51369		MCAF20
MCAF7	0	0	0	0	0	0	0	0	0	0	0	0	0	0	0	0	0	0	0	0	0	0	0	0	0	0	0	0	0	0	0	0	0	0	0	0	0	0	0	0	0	0	0	0		10N425_2	25		MCAF7
PAB15	0	0	2.428	0	0	0	0	0	0	0	0	0	0	0	0	2.043	0	0	0	0	0	0	4.71	0	0	0	0	0	0	0	0	0	0	0	0	0.5	0	0	0	0	0	0	0	0		10N427	3.43311		PAB15
RAB17	1.002	1	0	0	0	0	0	0	0	0	0	0	0	0	1	0	1.995	4.019	4.01	2.017	5.002	3.982	1.996	0.976	47.077	58.247	38.642	45.641	0	0	0	0	0	0	0	0	1.992	2.032	0	4.997	1	3.992	1.001	6.02		10N428	2.48769		RAB17
RAF14	0	0	0	0	0	0	0	0	0	0	0	0	0	0	0	0	0	0	0	0	0	0	0	0	3.02	1	4.052	2.014	0	0	0	0	0	0	0	0	0	0	0	0	0	0	0	0		10N429	2.03163		RAF14
RAF19	0	0	0	0	0	0	0	0	0	0	0	0	0	0	0	0	0	0	0	0	0	0	0	0	0	0	0	0	0	0	0	0	0	0	0	0	0	0	0	0	0	0	0	0		10N43	4.11863		RAF19
RAF20_2_2	0	0	0	0	0	0	0	0	0	0	0	0	0	0	0	0	0	0	0	0	0	0	0	0	0	0	0	0	0	0	0	0	0	0	0	0	0	0	0	0	0	0	0	0		10N430	5.31013		RAF20_2_2
RAF20_2	0	0	0	0	0	0	0	0	0	0	0	0	0	0	0	0	0	0	0	0	0	0	0	0	0	0	0	0	0	0	0	0	0	0	0	0	0	0	0	0	0	0	0	0		10N431	4.54481		RAF20_2
RAF36	0	0	0	0	0	0	0	0	0	0	0	0	0	0	0	0	0	0	0	0	0	0	0	0	0	0	0	0	0	0	0	0	0	0	0	0	0	0	0	0	0	0	0	0		10N432	1.5375		RAF36
RAF43	0	0	0	0	0	0	0	0	0	0	0	0	0	0	0	0	0	0	0	0	0	0	0	0	6	0	1	1	0	0	0	0	0	0	0	0	0	0	0	0	0	0	0	0		10N433	3.49709		RAF43
RAF52	0	0	0	0	0	0	0	0	0	0	0	0	0	0	0	0	0	0	0	0	0	0	0	0	0	0	0	0	0	0	0	0	0	0	0	0	0	0	0	0	0	0	0	0		10N434	0.865143		RAF52
RAF53_2	0	0	0	0	0	0	0	0	0	0	0	0	0	0	0	0	0	0	0	0	0	0	0	0	0	0	0	0	0	0	0	0	0	0	0	0	0	0	0	0	0	0	0	0		10N44_1	2.73495		RAF53_2
RAF53	0	0	0	0	0	0	0	0	0	0	0	0	0	0	0	0	0	0	0	0	0	0	0	0	0	0	0	0	0	0	0	0	0	0	0	0	0	0	0	0	0	0	0	0		10N44_2	4.38943		RAF53
RAF54_2	0	0	0	0	0	0	0	0	0	0	0	0	0	0	0	0	0	0	0	0	0	0	0	0	0	0	0	0	0	0	0	0	0	0	0	0	0	0	0	0	0	0	0	0		10T31	16.8016		RAF54_2
RAF57	0	0	0	0	0	0	0	0	0	0	0	0	0	0	0	0	0	0	0	2	0	0	1	0	12.056	10.308	1.759	7.978	0	0	0	0	0	0	0	0	0	1	0	0	0	0	4	0		10T33	6.62992		RAF57
TAB14	0	0	0	0	0	0	0	0	0	0	0	0	0	0	0	0	0	0	0	0	0	0	0	0	0	0	0	0	0	0	0	0	0	0	0	0	0	0	0	0	0	0	0	0		10T35_2	19.2929		TAB14
TAB6	42.749	79.07	41.82	71.758	47.033	37.154	61.612	53.121	66.602	56.822	56.446	17.571	10	5.642	10.602	6.232	53.912	154.324	28.681	41.883	42.336	31.477	14.242	21.252	2337.26	2779.93	2784.03	2441.61	0.348	0.286	0.429	0	1.667	0	0.429	0	56.706	51.327	45.066	62.428	142.797	200.288	116.908	129.46		10T36	4.89904		TAB6
TAF1	0	0	0	1	0	0	0	1	0	1	0	0	2	12	11	2	65.815	107.291	62.861	45	52.916	52.692	54.526	63.963	21.901	9.666	15.313	18.448	0	0	0	0	0	0	0	0	14.26	9.662	2.989	4.163	29.474	32.424	27.269	32.368		10T41	5.26561		TAF1
TAF43	0	0	0	0	0	0	0	0	0	0	0	0	0	0	0	0	0	0	0	0	0	2.969	0	0	2.019	0	0	0	0	0	0	0	0	0	0	0	4	0	0	0	1	0	0	0		10T410	5.15309		TAF43
TAF58	0	0	0	0	0	0	0	0	0	0	0	0	0	0	0	0	0	0	0	0	6	2	0	2.784	7.017	3.343	0	1.26	0	0	0	0	0	0	0	0	0	0	1	0	0	0	0	0		10T411	4.2684		TAF58
TAF60_1	0	0	0	0	0	0	0	0	0	0	0	0	0	0	0	0	0	0	0	0	0	0	0	0	0	0	0	0	0	0	0	0	0	0	0	0	0	0	0	0	0	0	0	0		10T413	2.8272		TAF60_1
TAF7	0	0	0	0	0	0	0	0	0	0	0	0	0	0	0	0	0	0	0	0	0	0	0	0	0	0	0	0	0	0	0	0	0	0	0	0	0	0	0	0	0	0	0	0		10T415	4.46327		TAF7
YAF11_1	0	0	0	0	0	0	0	0	0	0	0	0	0	0	0	0	0	0	0	0	0	0	0	0	0	0	0	0	0	0	0	0	0	0	0	0	0	0	0	0	0	0	0	0		10T419	4.52723		YAF11_1
YAF12_1	0	0	0	0	0	0	0	0	0	0	0	0	0	0	0	0	0	0	0	0	0	0	0	0	0	0	0	0	0	0	0	0	0	0	0	0	0	0	0	0	0	0	0	0		10T42	4.29417		YAF12_1
YAF13	0	0	0	0	0	0	0	0	0	0	0	0	0	0	0	0	0	0	0	0	0	0	0	0	0	0	0	1.21	0	0	0	0	0	0	0	0	1.209	0	0	0	1.225	0	1.206	0		10T422	2.87036		YAF13
YAF17	0	0	0	0	0	0	0	0	0	0	0	0	0	0	0	0	0	0	0	0	0	0	0	0	0	0	0	0	0	0	0	0	0	0	0	0	0	0	0	0	0	0	0	0		10T423	4.86099		YAF17
YAF2_2	0.996	0	0	0	0	3	0	0.998	1	0	1.474	0	1	0	2.003	2.003	16.747	16.437	5.572	19.799	8.964	4.008	3.87	4.086	0	0	2.193	3.333	0	0	0	0	0	0	1	0	1.942	3.514	1.024	0	38.887	27.784	3.428	6.975		10T423_2	9.52206		YAF2_2
YAF25	0	0	0	0	0	0	0	0	0	0	0	0	0	0	0	0	0	0	0	0	0	0	0	0	0	0	0	0	0	0	0	0	0	0	0	0	0	0	0	0	0	0	0	0		10T424	3.13731		YAF25
YAF34	0	0	0	0	0	0	0	0	0	0	0	0	0	0	0	0	0	0	0	0	0	0	0	0	0	0	0	0	0	0	0	0	0	0	0	0	0	0	0	0	0	0	0	0		10T425	4.42925		YAF34
YAF38	0	0	0	0	0	0	0	0	0	0	0	0	0	0	0	0	0	0	0	0	0	0	0	0	0	0	0	0	0	0	0	0	0	0	0	0	0	0	0	0	0	0	0	0		10T426	5.46216		YAF38
YAF4_2	0	0	0	0	0	0	0	0	0	0	0	0	0	0	0	0	0	0	0	0	0	0	0	0	2	4	2	2	0	0	0	0	0	0	0	0	0	0	0	0	0	0	0	0		10T427	1.77325		YAF4_2
YAF8	0	0	0	0	0	0	0	0	0	0	0	0	0	0	0	0	0	0	0	0	0	0	0	0	0	0	0	0	0	0	0	0	0	0	0	0	0	0	0	0	0	0	0	0		10T428	3.48951		YAF8
01N418_2	0	0	0	0	0	0	0	0	0	0	0	0	0	0	0	0	0	0	0	0	0	0	0	0	0	0	0	0	0	0	0	0	0	0	0	0	0	0	0	0	0	0	0	0		10T429	4.44213		01N418_2
01L419	0	0	0	0	0	0	0	0	0	0	0	0	0	0	0	0	0	0	0	0	0	0	0	0	0	0	0	0	1	3.008	0	5.136	3.499	0	0	0	0	0	0	0	0	0	0	0		10T430	2.74932		01L419
01L422	0	0	0	0	0	0	0	0	0	0	0	0	0	0	0	0	0	0	0	0	0	0	0	0	0	0	0	0	0	0	0	0	0	0	0	0	0	0	0	0	0	0	0	0		10T44	4.05165		01L422
01N35	0	0	1	0	0	0	0	1	0	0	0	0	0	0	0	0	1	0	0	0.5	0	0	0	0	0	0	0	0	0	0	0	0	0	0	0	0	0	0	0	0	0	0	0	0		10T45	2.72527		01N35
01N416	3.333	2.333	7	1.667	3	1	2.667	2	2	2.667	3.667	0.667	9.665	6.437	11.216	8.354	10.279	18.063	5.986	4.333	317.62	270.669	308.393	281.368	1370.31	1376.53	1186	1151.53	0	1.667	0	0	0.667	0.333	0	0	123.9	102.993	56.261	149.975	106.576	136.138	77.562	136.189		10T46	2.33136		01N416
01N425	0	0	0	0	0	0	0	0	0	0	0	0	0	0	0	0	0	0	0	0	0	0	0	0	0	0	0	0	0	0	0	0	0	0	0	0	0	0	0	0	0	1.206	0	1.083		10T48	4.30406		01N425
01N427	0	0	0	0	0	0	0	0	0	0	0	0	0	0	0	0	0	0	0	0	0	0	0	0	0	0	0	0	0	0	0	0	0	0	0	0	0	0	0	0	0	0	0	0		10T49	2.68187		01N427
01N428	0	0	0	1	0	0	0	0	0	0	0	0	0	1	0	0	0	2.326	0	2	1	3	1	2	39	60.016	29	28	1	0	0	0	0	0	0	0	6	2	1	4	6	1.232	6	5		2KB_12	1.45752		01N428
01N429	1	0	0	0	0	0	0	0	0	0	0	0	0	0	0	0	0	0	0	0	1	0	4.472	4	59.654	76.831	60.557	99.442	0	0	0	0	0	0	0	0	5.258	2.001	2	0.5	4.556	11	4.997	8		2KB_20	6.98053		01N429
01N443	0	0	0	0	0	0	0	0	0	0	0	0	0	1.593	0	0	0	0	0	0	0	0	0	0	0	0	0	0	0	0	0	0	0	0.186	0	0	0	0	0	0	0	0	0	0		2KB_26	2.68815		01N443
01N44	40.239	33.975	18.69	34.335	18.835	17.109	18.02	9.948	7.998	47.738	0	26.966	0.667	0.333	1.667	3.667	14.39	59.883	16.326	24.491	6.333	10.705	10.857	0	319.348	300.196	295.832	317.625	0	0.333	0	0	0	0	0	0.667	8.602	9.976	7.383	15.95	44.604	33.717	25.227	59.062		2KB_3	2.84062		01N44
01T427	0	1	0	3	0	1	0	0	0	0	0	0	4	0	2	2	2	4	1	0	36	20	11	31	7	13	11	19	0	0	0	0	0	0	0	0	8	5	2	6	4	9	5	14		2MCAB6	6.20194		01T427
01T432	2.045	0	0	0	0	0	0	0	1	0	0	0	2.002	1	1	0	0	0	0	1.045	23.932	3.569	16.063	13.64	6.309	7.534	2.729	8.467	0	0	0	0	0	0	0	0	0	0	0	0	0	2.001	0	1.952		2MCAF14	5.43611		01T432
01T436	0	0	0	0	0	0	0	0	0	0	0	0	0	0	0	0	0	0	0	0	0	0	0	0	2.536	0	0	0	0	0	0	0	0	0	0.825	0	0	0	0	0	0	0	0	0		2MCAF15	3.9219		01T436
01T440	0	0	0	0	0	0	0	0	0	0	0	0	0	0	0	0	0	0	0	0	0	0	0	0	0	0	0	0	0	0	0	0	0	0	0	0	0	0	0	1.024	0	0	0	0		2MCAF23	1.62946		01T440
01T441	19.141	24.161	46.359	15.356	21.896	14.055	40.498	27.609	14.038	3.993	14.761	9.705	5.039	3.518	3.502	14.952	10.725	12.642	8.909	9.762	18.809	7.775	17.887	30.31	15.877	43.186	37.082	31.906	0	0	0	0	0	0.535	0.5	0	11.394	14.916	4.666	11.78	18.764	11.468	14.047	12.623		2MCAF35	3.58137		01T441
01T46	0	0	0	0	0	0	0	0	0	0	0	0	0	0	0	0	0	0	0	0	0	0	0	0	0	0	0	0	1	0	0	0	4	0	0	0	0	0	0	0	0	0	0	0		2MCAF36	0.826302		01T46
05L413	0	0	0	0	0	0	0	0	0	0	0	0	0	0	0	0	0	0	0	0	0	0	0	0	0.925	0	1.068	0	0	0	0	0	0	0	0	0	0	0	0	0	0	0	0	0		2MCAF38	1.73737		05L413
05L421	0	0	0	0	0	0	0	0	0	0	0	0	0	0	0	0	0	0	0	0	0	0	0	0	0	0	0	0	0	0	0	0	0	0	0	0	0	0	0	0	0	0	0	0		2RAB21	1.80815		05L421
05L422	0	0	0	0	1	3	0	0	0	1	0	0	7	2	6	4	3.008	5	3	2	42	12	39	19	2.001	1	2	1	0	1	0	0	0	0	0	0	39.078	25.942	26	30	24.88	29.013	27.887	42		2RAB26	2.67771		05L422
05L425	0	0.5	0	0	0.5	0	0.5	0	0	0	0	0	0	0	0	0	0	0	0	0	0	0	0	0	4.211	3.166	2.663	0	0	0	0	0	0	0	0	0	0	0	0	0	0	0	0	0		2RAB27	17.3744		05L425
05L427	0	0	0	0	0	1	0	0	0	0	0	0	0	0	0	0	1	0	0	0	0	0	0	0	9	5	6	16	0	0	0	0	0	0	0	0	0	0	0	2	3	0	4	0		2RAB6	1.54964		05L427
05L429	0	0	0	0	0	0	0	0	0	0	0	0	0	0	0	0	0	0	0	0	0	0	0	0	0	0	0	0	0	0	0	0	0	0	0	0	0	0	0	0	0	0	0	0		2RAF19	1.4905		05L429
05N37	124.782	256.106	50.152	117.86	68.773	97.285	130.162	83.425	20	34	84.635	15.722	5	4	8	11	39.651	71.897	40.655	43.995	8.777	7	5	5.273	175.629	229.255	212.121	199.621	0	0	0	0	0	0	0	0	2.53	2.713	1.286	9.319	10.659	23.347	6.681	17.416		2RAF20	1.62216		05N37
05N411	0	0	0	0	0	0	0	0	0	0	0	0	0	0	0	0	0	0	0	0	0	0	0	0	0	0	0	0	0	0	0	0	0	0	0	0	0	0	0	0	0	0	0	0		2RAF21	1.6022		05N411
05N414	0	0	0	0	0	0	0	0	0	0	0	0	0	0	0	0	0	0	0	0	0	0	0	0	0	0	0	0	0	0	0	0	0	0	0	0	0	0	0	0	0	0	0	0		2RAF22	3.98505		05N414
05N419	0	0	0	0	0	0	0	0	0	0	0	0	0	0	0	0	0	0	0	0	0	0	0	0	0	0	0	0	0	0	0	0	0	0	0	0	0	0	0	0	0	0	0	0		2RAF24	5.76285		05N419
05N422	0	0	0	0	0	0	0	0	0	0	0	0	0	0	0	0	0	0	0	0	0	0	0	0	0	0	0	0	0	0	0	0	0	0	0	0	0	0	0	0	0	0	0	1.816		2RAF25	1.45389		05N422
05N423	63.549	83	58	128.923	92	119.485	152.002	86.065	24	25.089	34	7	121	23	97.999	69	37.001	73.983	45	19	81.613	51.831	68.562	47	116.683	112.758	121.317	142.313	0	0	2	1	10	5	3	6	41.977	29.949	28.089	25.09	58.242	123.928	81.238	107.601		2RAF4	1.72918		05N423
05N425	0	0	0	0	0	0	0	0	0	0	0	0	0	0	0	0	0	0	0	0	0	0	0	0	0	0	0	0	0	0	0	0	0	0	0	0	0	0	0	0	0	0	0	0		2RAF44	1		05N425
05N427	0	0	0	0	0	0	0	0	0	0	0	0	0	0	0	0	0	0	0	0	0	0	0	0	0	0	0	0	0	0	0	0	0	0	0	0	0	0	0	0	0	0	0	0		2RAF45	1.5665		05N427
05N436	0	0	0	0	0	0	0	0	0	0	0	0	0	0	0	0	0	0	0	0	0	0	0	0	0	0	0	0	0	0	0	0	0	0	0	0	0	0	0	0	0	0	0	0		2RAF6	3.76796		05N436
05N47	40.239	33.975	18.69	34.335	18.835	17.109	18.02	9.948	7.998	47.738	0	26.966	0.667	0.333	1.667	3.667	14.39	59.883	16.326	24.491	6.333	10.705	10.857	0	319.348	300.196	295.832	317.625	0	0.333	0	0	0	0	0	0.667	8.602	9.976	7.383	15.95	44.604	33.717	25.227	59.062		2TAB19	11.3495		05N47
05N49	0	0	0	0	0	0	0	0	0	0	0	0	0	0	0	0	0	0	0	0	0	0	0	0	0	0	0	0	0	0	0	0	0	0	0	0	0	0	0	0	0	0	0	0		2TAB23	12.4731		05N49
05T414	0	0	0	0	0	0	0	0	0	0	0	0	0	0	0	0	0	0	0	0	0	0	0	0	0	0	0	0	0	0	0	0	0	0	0	0	0	0	1.016	2.376	0	1.106	0	0		2TAB8	3.81035		05T414
05T416	0	0	0	0	0	0	0	0	0	0	0	0	0	0	0	0	0	0	0	0	0	0	0	0	0	0	0	0	0	0	0	0	0	0	0	0	0	0	0	0	0	0	0	0		2TAF14	6.82913		05T416
05T417	1	1	0	4.155	1	2	4	1	1	0	3	0	2	0	0	2	20.101	7	12	2.084	2	0	0	2	20.053	16.861	25.158	21.493	0	0	0	0	0	0	0	0.5	0	1	0	0	3	2.015	1	2.743		2TAF16	2.13365		05T417
05T418	29.983	26.439	16.575	30.409	5.969	13	18.955	15.005	10.026	18.829	13.987	9	7	9	22.012	15.889	54.68	93.531	113.276	82.45	90.588	121.805	109.729	99.988	260.844	301.071	233.915	294.385	15.501	42.158	25	14	57	81.866	23.085	55.946	3229.04	2156.49	1241.02	2507.82	4267.21	5085.19	2846.25	6070.39		2TAF2	0.775989		05T418
05T419	0	0	0	0	0	0	0	0	0	0	0	0	0	0	0	0	0	0	0	0	0	0	0	0	0	0	0	0	0	0	0	0	0	0	0	0	0	0	0	0	0	0	0	0		2TAF22	4.34449		05T419
05T424	0	0	0	0	0	0	0	0	0	0	0	0	0	0	0	0	0	0	0	0	0	0	0	0	0	6.692	8.241	3.679	0	0	0	0	0	0	0	0	0	0	0	2	0	2	0	0		2TAF24	1.36693		05T424
05T427	0	0	0	0	0	0	0	0	0	0	0	0	0	0	0	0	0	0	0	0	0	0	0	0	0	0	0	0	0	0	0	0	0	0	0	0	0	0	0	0	0	0	0	0		2TAF26	5.96446		05T427
05T428	0	0	0	0	0	0	0	0	0	0	0	0	0	0	0	0	0	0	0	0	0	0	0	0	0	0	0	0	0	0	0	0	0	0	0	0	0	0	0	0	0	0	0	0		2TAF27	2.48825		05T428
05T429	0	0	0	0	0	0	0	0	0	0	0	0	0	0	0	0	0	0	0	0	0	0	0	0	0	0	0	0	0	0	0	0	0	0	0	0	0	0	0	0	0	0	0	0		2TAF3	2.71139		05T429
05T432	0	0	0	0	0	0	0	0	0	0	0	0	0	0	0	0	0	0	0	0	0	0	0	0	0	0	0	0	0	0	0	0	0	0	0	0	0	0	0	0	0	0	0	0		2TAF33	1.54025		05T432
05T433	18.429	6.947	9.83	5.824	6.062	7.976	7.262	7.208	8.487	10.005	7.619	6.155	0.981	1.593	4.249	3.024	6.138	10.179	2.05	5.119	9.108	17.112	19.556	52.73	24.565	17.559	0	26.058	0	0	0	0	0	0.186	0	0	6.803	7.542	3.167	9.61	10.118	15.204	16.426	8.689		2TAF36	1.55274		05T433
05T438	0	0	0	0	0	0	0	0	0	0	0	0	0	0	0	0	0	0	0	0	0	0	0	0	0	0	0	0	0	0	0	0	0	0	0	0	0	0	0	0	0	0	0	0		2TAF44	4.93795		05T438
05T439	18.429	6.947	9.83	5.824	6.062	7.976	7.262	7.208	8.487	10.005	7.619	6.155	0.981	1.593	4.249	3.024	6.138	10.179	2.05	5.119	9.108	17.112	19.556	0	24.565	17.559	51.917	26.058	0	0	0	0	0	0.186	0	0	6.803	7.542	3.167	9.61	10.118	15.204	16.426	8.689		2TAF46	0.863879		05T439
05T445	0	0	0	1	0	0	0	0	0	0	0	0	0	0	0	0	2	0	0	0	0	0	0	0	0	0	1	0	0	0	0	0	0	0	0	0	1	1	1	0	0	0	0	0		2TAF8	13.2558		05T445
05T48	0	0	0	0	0	0	0	0	0	0	0	0	0	0	0	0	0	0	0	1	0	0	0	0	2.074	1.001	0	0	0	0	0	0	0	0	0	0	0	0	0	0	2	0	0	0		2YAB10	7.04493		05T48
05T49	0	0	0	0	0	0	0	0	0	0	0	0	0	0	0	0	0	0	0	0	0	0	0	0	0	0	0	0	0	0	0	0	0	0	0	0	0	0	0	0	0	0	0	0		2YAB26	3.10384		05T49
10L414	0	0	0	0	0	0	0	0	0	0	0	0	0	0	0	0	0	0	0	0	0	0	0	0	0	0	0	0	0	0	0	0	0	0	0	0	0	0	0	0	0	0	0	0		2YAB30_2	3.53597		10L414
10L421	33.54	42.256	26.008	46.189	21.693	19.371	18.489	16.552	9.347	8.285	17.777	6	8.314	5.198	19.798	7.269	44.06	69.306	39.995	40.872	38.133	27.11	36.037	26.764	14.245	28.501	26.478	17.533	0	0	1	1	0	0	1.047	0	41.789	25.4	12.986	36.113	59.068	131.06	73	93.108		2YAF1	2.44273		10L421
10L425	0	0	0	0	0	0	0	0	0	0	0	0	0	0	0	0	0	0	0	0	0	0	0	0	0	0	0	0	0	0	0	0	0	0	0	0	0	0	0	0	0	0	0	0		2YAF14	1.32623		10L425
10L426	0	0.5	0	0	0.5	0	0.5	0	0	0	0	0	0	0	0	0	0	0	0	0	0	0	0	0	4.211	3.166	2.663	0	0	0	0	0	0	0	0	0	0	0	0	0	0	0	0	0		2YAF22	6.14117		10L426
10L49	0	0	0	0	0	0	0	0	0	0	0	0	0	0	0	0	0	0	0	0	0	0	0	0	0	0	0	0	0	0	0	0	0	0	0	0	0	0	0	0	0	0	0	0		2YAF26	4.08299		10L49
10N410	0	0	0	0	0	0	0	0	0	0	0	0	0	0	0	0	0	0	0	0	0	0	0	0	0	0	0	0	0	0	0	0	0	0	0	0	0	0	0	0	0	0	0	0		2YAF29	2.5389		10N410
10N412	0.918	0	0	2.413	0	1.144	0	0	0	0	1.072	0	0	0	0	0	0	2.183	1.032	0	2.338	0	0.92	0	3.354	4.51	1.283	3.8	0	0	0	0	0	0	0	0	2.302	3.559	1.444	3.6	9.394	9.027	2.494	12.303		2YAF34	1.96567		10N412
10N416	0	0	0	3	2	0	1	0	0	0	0	1	2	0	0	3	1.013	1.174	1	1	2	3	2	2	7.261	19	10	12	0	0	0	0	0	1	0	0	8.018	8.068	1	5.058	8.047	7.06	8.465	6.018		2YAF39	1.6892		10N416
10N420	0	0	0	0	0	0	0	0	0	0	0	0	0	0	0	0	0	0	0	0	0	0	0	0	0	0	0	0	0	0	0	0	0	0	0	0	0	0	0	0.5	0	0	0	0		KB_12	3.95675		10N420
10N427	41.501	47.18	37.283	35.547	28.564	13.69	48.78	28.686	9.604	11.28	12.525	3.36	22.264	10.428	18.286	25.339	16.551	21.959	24.211	21.084	44.518	25.455	36.656	42.517	75.472	97.805	80.344	104.237	0	0	1	1	0	0	4	1.036	58.256	30.639	13.921	51.881	115.739	128.613	97.636	126.348		KB_15	6.1221		10N427
10N428	0	0	0	0	0	0	0	0	0	0	0	0	0	0	0	0	0	0	0	0	0	0	0	0	0	0	0	0	0	0	0	0	0	0	0	0	0	0	0	0	0	0	0	0		KB_33_2	2.53624		10N428
10N429	199.225	175	358.35	201.998	158.302	132.475	245.612	236.38	70	115	100.595	54.886	81	25	108.89	42.449	201.633	218.803	238.87	149.845	442.278	351.881	323.319	270	1377.79	1429.17	1377.34	1432.62	1	7	24	9	4	13	8	11	1019.73	986.47	842.977	1455.69	1345.91	2314.81	1399.81	1849.39		KB_39	2.88692		10N429
10N430	3.333	2.333	7	1.667	3	1	2.667	2	2	2.667	3.667	0.667	9.665	6.437	11.216	8.354	10.279	18.063	5.986	4.333	271.634	198.176	275.376	234.809	1113.01	1071.97	882.362	817.172	0	1.667	0	0	0.667	0.333	0	0	123.9	102.993	56.261	101.932	106.576	136.138	77.562	136.189		M-10	4.12199		10N430
10N432	1.001	3	3	5	1.001	1	0	1	0	0	1.001	0	0	0	2	1.003	0	0	0	0	14.009	10.004	12.005	8.011	1.001	8	2.001	0	0	0	0	0	0	0	0	0	2.007	2	0	1	4	1	4	0		M-11_2	12.1071		10N432
10N433	40.239	33.975	18.69	34.335	18.835	17.109	18.02	9.948	7.998	47.738	104.396	26.966	0.667	0.333	1.667	3.667	14.39	0	16.326	24.491	6.333	10.705	10.857	48	194.264	300.196	212.67	222.357	0	0.333	0	0	0	0	0	0.667	8.602	9.976	7.383	15.95	44.604	35.238	25.227	59.062		M-16	5.79164		10N433
10N434	0	0	0	0	0	0	0	0	0	0	0	0	0	0	0	0	0	0	0	0	0	0	0	0	5	6.914	2.008	5.013	0	0	0	0	0	0	0	0	1	0	0	0	0	0	0	0		M-6	1.30949		10N434
10N44_1	0	0	0	0	0	0	0	0	0	0	0	0	0	0	0	0	0	0	0	0	0	0	0	0	0	0	0	0	0	0	0	0	0	0	0	0	0	0	0	0	0	0	0	0		MCAB5	4.17769		10N44_1
10T426	3.333	2.333	7	1.667	3	1	2.667	2	2	2.667	3.667	0.667	9.665	6.437	11.216	8.354	10.279	18.063	5.986	4.333	302.656	308.581	325.839	323.632	1305.32	1311.5	1182.22	1176.59	0	1.667	0	0	0.667	0.333	0	0	123.9	102.993	56.261	149.975	106.576	136.138	77.562	136.189		MCAF14	4.74499		10T426
10T429	0	0	0	0	0	0	0	0	0	0	0	0	0	0	0	0	0	0	0	0	0	0	0	0	0	0	0	0	0	0	0	0	0	0	0	0	0	0	0	0	0	0	0	0		MCAF20	9.34904		10T429
10T430	0	0	0	0	0	0	0	0	0	0	0	0	0	0	0	0	0	0	0	0	0	0	0	0	0	0	0	0	0	0	0	0	0	0	0	0	0	0	0	0	0	0	0	0		MCAF7	3.61291		10T430
10T46	0	0	0	0	0	0	0	0	0	0	0	0	0	0	0	0	0	0	0	0	0	0	0	0	0	0	0	0	1	0	0	0	4	0	0	0	0	0	0	0	0	0	0	0		PAB10	5.27242		10T46
10T48	0	0	0	0	0	0	0	0	0	0	0	0	0	0	0	0	0	0	0	0	0	0	0	0	0	0	0	0	0	0	0	0	0	0	0	0	0	0	0	0	0	0	0	0		PAB15	2.69891		10T48
10T49	0	0	0	0	0	0	0	0	0	0	0	0	0	0	0	0	0	0	0	0	0	0	0	0	0	0	0	0	0	0	0	0	0	0	0	0	0	0	0	0	0	0	0	0		RAB17	6.14272		10T49
2KB_12	0	0	0	0	0	0	0	0	0	1	0	0	0	0	0	0	0	0	0	0	0	0	1	0	1	0	0	2	0	0	0	0	0	0	0	0	3	0	1	1.818	5	0	0	3		RAF14	3.55407		2KB_12
2KB_26	0	0	0	0	0	0	0	0	0	0	0	0	0	1.593	0	0	0	0	0	0	0	0	0	0	0	0	0	0	0	0	0	0	0	0.186	0	0	0	0	0	0	0	0	0	0		RAF19	4.16924		2KB_26
2MCAF14	0	0	0	0	0	0	0	0	0	0	1	0	0	0	0	0	0	0	2	4	0	0	0	0	45.001	44.941	28.649	42.823	0	0	0	0	0	0	0	0	0	3.459	1.347	0	6.069	1.345	0	6.013		RAF20_2	2.88688		2MCAF14
2MCAF23	0	0	0	0	0	0	0	0	0	0	0	0	0	0	0	0	0	0	0	0	0	0	0	0	0	0	0	0	0	0	0	0	0	0	0	0	0	0	0	0	0	0	0	0		RAF20_2_2	9.61317		2MCAF23
2MCAF35	0	0	0	0	0	0	0	0	0	0	0	0	0	0	0	0	0	0	0	0	0	0	0	0	0	0	0	0	0	0	0	0	0	0	0	0	0	0	0	0	0	0	0	0		RAF36	3.44578		2MCAF35
2MCAF36	0	0	0	0	0	0	0	0	0	0	0	0	0	0	0	0	0	0	0	0	0	0	0	0	0	0	0	0	0	0	0	0	0	0	0	0	0	0	0	0	0.985	3	0	0		RAF41	0.840306		2MCAF36
2MCAF38	0	0	0	0	0	0	0	0	0	0	0	0	0	0	0	0	0	0	0	0	0	0	0	0	0	0	0	0	0	0	0	0	0	0	0	0	0	0	0	0	0	0	0	0		RAF43	3.98251		2MCAF38
2RAB21	0	0	0	0	0	0	0	0	0	0	0	0	0	0	0	0	0	0	0	0	0	0	0	0	0	0	0	0	0	0	0	0	0	0	0	0	0	0	0	0	0	0	0	0		RAF48	2.25365		2RAB21
2RAB26	0	0	0	0	0	0	0	0	0	0	0	0	0	1.593	0	0	0	0	0	0	0	0	0	0	0	0	0	0	0	0	0	0	0	0.186	0	0	0	0	0	0	0	0	0	0		RAF52	1.79407		2RAB26
2RAF19	0	0	0	0	0	0	0	0	0	0	2	0	0	0	0	0	0	0	0	0	0	0	0	0	3.969	5	2.032	2.362	0	0	0	0	0	0	0	0	0	0	0	0	0	0	0	0		RAF53	1.69811		2RAF19
2RAF20	0	0	0	0	0	0	0	0	0	0	0	0	0	0	0	0	0	0	0	0	0	0	0	0	0	0	0	0	0	0	0	0	0	0	0	0	0	0	0	0	0	0	0	0		RAF53_2	7.78563		2RAF20
2RAF21	2	7	2	6	1	3	0	1	1	0	4	5	9	4	13	21	32	22	17	21	21	12	19	22	5	6.988	5	12	0	0	0	0	2	0	0	0	23	14	6	13	29	36	22	29		RAF54_2	5.50638		2RAF21
2RAF45	0	0	0	0	0	0	0	0	0	0	0	0	0	0	0	0	0	0	0	0	0	0	0	0	0	0	0	0	0	0	0	0	0	0	0	0	0	0	0	0	0	0	0	0		RAF56	2.64664		2RAF45
2TAB8	0	0	0.823	0	0	0	0	0	0	0	0	0	0	0	0	0	0	0	0	0	0	0	0	0	0	0	0	0	0	0	0	0	0	0	0	0	1.049	0	0	0	0	0	0	0		RAF57	2.2353		2TAB8
2TAF14	2	0	2	0	0	1	0	0	0	0	0	0	10	7	7	9	3	5	5	3	1254.25	789.312	967.694	916.458	383.452	397.951	293.725	333.331	0	0	2	1	0	0	0	2	591.897	445.024	122.192	371.27	98	107.079	56.029	132.001		TAB13	1.71746		2TAF14
2TAF24	0	1.895	2.932	2	0.763	0	2.858	0	0	0	0.855	0	1.922	0	0	0	3.847	5.871	4.964	3.944	2.915	2.976	1.969	3.965	2	7	2	3.998	1	0	0	0	0	0	0	0	1.671	2.855	7.912	2.666	9.618	19.373	15.684	20.407		TAB14	6.12423		2TAF24
2TAF27	17.047	3.653	29.923	5.486	5.301	5.203	7.131	9.164	9.396	1.195	0	2.64	283.719	205.4	259.564	353.476	591.4	641.67	574.655	409.797	1831.68	1423.21	1959.7	1836.12	8.239	15.251	10.677	13.725	2	0	6	3	6	4	3.788	6.964	74.736	37.381	33.97	84.743	118.733	308.697	140.052	268.027		TAB6	3.44784		2TAF27
2TAF2	0	0	0	0	0	0	0	0	0	0	0	0	0	0	0	0	0	0	0	0	0	0	0	0	0.704	2	2	3.008	0	0	0	0	0	0	0	0	0	0	0	2	0	0	0	0		TAF1	5.33943		2TAF2
2TAF36	21	20.105	13.068	22	25.237	19	26.142	17	15	6	19.145	12	15.078	1	10	14	36.153	35.129	22.036	13.056	17.085	5.024	6.031	16.035	5	4	0	2.002	0	2	4	3	9	4	12.909	4	53.329	41.145	24.088	63.334	116.8	136.838	81.316	164.636		TAF32	2.20644		2TAF36
2TAF3	0	0	0	0	0	0	0	0	0	4	0	0	0	0	0	0	1	0	0	0	0	0	1	2	28	32	54	43	0	0	0	0	0	0	0	0	2	0	0	2	3.28	1	0	1		TAF43	9.83891		2TAF3
2TAF46	8.865	1	5	1	2	0	6	2.871	6.585	1.732	3.674	1	1	0	0	2	3	1	0	1	6	2	4	5	0	0	0	0	0	0	0	0	0	0	2	0	12.514	1	4	11	1	5.516	4.546	5.573		TAF58	14.6926		2TAF46
2YAF1	0	0	1	0	0	0	0	1	0	0	0	0	1	0	0	3	1	2	0	0.5	6.009	6	2	5	75.007	76.066	89.631	89.604	0	0	0	0	0	0	0	0	9.031	9	5.03	6.542	7.003	17.196	5.957	5		TAF60_1	3.88208		2YAF1
2YAF29	0	0	0	0	0	0	0	0	0	0	0	0	0	0	0	0	0	0	0	0	0	0	0	0	0	0	0	0	0	0	0	0	0	0	0	0	0	0	0	0	0	0	0	0		TAF61	1.66397		2YAF29
2YAF39	0	0	0	0	0	0	0	0	0	0	0	0	0	0	0	0	0	0	0	0	0	0	0	0	0	0	0	0	0	0	0	0	0	0	0	0	0	0	0	0	0	0	0	0		TAF7	4.22571		2YAF39
KB_33_2	0	0	0	0	0	0	0	0	0	0	0	0	0	0	0	0	0	0	0	0	0	0	0	0	0	0	0	3	0	0	0	0	0	0	0	0	0	0	0	0	0	0	1	2		YAF11_1	5.25492		KB_33_2
M-6	32.52	20.674	17.937	29.909	20.427	14.303	17.511	9.24	10.652	17.285	10.222	0	6.685	5.801	11.202	9.728	48.874	48.579	58.577	39.108	73.023	67.529	58.403	45.647	33.348	33.95	45.665	41.389	0	0	0	0	1	0	0.953	0	6.924	16.27	8.573	9.785	17.327	25.701	24.931	31.138		YAF12_1	17.7016		M-6
PAB10	0	0	0	0	0	0	0	0	0	0	0	0	0	0	0	0	0	0	0	0	0	0	0	0	0	0	7.276	0	0	0	0	0	0	0	0	0	0	11.917	13.44	0	1.914	1.95	0	0		YAF13	7.23002		PAB10
RAF41	0	0	0	0	0	0	0	0	0	0	0	0	0	0	0	0	0	1	1	0	0	1	0	0	5	3	1	0	0	0	0	0	1	0	0	0	1	1	0	1	6.015	2	2	3		YAF16	3.86974		RAF41
RAF48	0	0	0	0	0	0	0	0	0	0	0	0	0	3.518	0	0	0	0	0	0	0	0	0	0	0	0	0	0	0	0	0	0	0	0.535	0.5	0	0	0	0	0	0	0	0	0		YAF17	3.32864		RAF48
RAF56	31.061	11.239	33.346	15.128	11.697	12.493	14.364	9.19	29.487	35.974	38.515	17.776	14.484	7.988	10.972	14.311	88.448	101.977	44.784	60.527	19.803	31.789	10.462	21.362	46.165	56.134	30.474	39.052	0	0	0	1.973	2.984	3.991	7.942	0	478.394	274.466	210.978	269.947	413.877	457.966	375.565	471.095		YAF2_2	13.4947		RAF56
TAB13	15.129	4	10	18.059	6	5	7	10.304	13.296	3	8	1	1	2	1	3	22.295	21.061	14.06	6	3	3	1	3	3	7.005	3.002	5.001	0	0	0	0	1	1	0	0	0	2	0	0	2	7.868	4	8		YAF25	3.68332		TAB13
TAF32	0	0	0	0	0	0	0	0	0	0	0	0	0	0	0	0	0	0	0	0	0	0	0	0	0	0	0	0	0	0	0	0	0	0	0	0	0	0	0	0	0	0	0	0		YAF28	2.83623		TAF32
TAF61	0	0	0	0	0	0	0	0	0	0	0	0	0	0	0	0	0	0	0	0	0	0	0	0	0	0	0	0	0	0	0	0	0	0	0	0.5	0	1	0	0	0	0	0	4.266		YAF34	4.05092		TAF61
YAF16	0	0	0	0	0	0	0	0	0	0	0	0	0	0	0	0	0	0	0	0	0	0	0	0	0	0	0	0	0	0	0	0	0	0	0	0	0	0	0	0	0	0	0	0		YAF38	3.45121		YAF16
YAF28	27.499	29.699	26.671	23.002	19.267	17.2	21.06	25.635	19.01	28.529	17.694	25.355	14.578	15.046	24.255	21.824	118.001	115.324	74.447	59.695	37.347	29.523	65.308	39.017	206.116	257.347	176.755	243.454	1	3.008	6.004	5.136	3.499	14.303	17.185	12.007	299.847	171.597	110.465	164.648	408.08	472.246	347.215	466.353		YAF41	2.84673		YAF28
YAF41	0	0	0	0	0	0	0	0	0	0	0	0	0	0	0	0	0	0	0	0	0	0	0	0	0	0	0	0	0	0	0	0	0	0	0	0	0	0	0	0	0	0	0	0		YAF4_2	12.3076		YAF41
																																														YAF8	10.8978
																																														01L32	6
																																														01L35	1
																																														01L36	2
																																														01L39	3
																																														01L413	1
																																														01L415	2
																																														01L417	1
																																														01L418	2
																																														01L421	1
																																														01L44	1
																																														01L48	1
																																														01N31	4
																																														01N32	1
																																														01N34	1
																																														01N39	1
																																														01N413	2
																																														01N414	2
																																														01N415	5
																																														01N417	1
																																														01N41	1
																																														01N420	1
																																														01N421	1
																																														01N426	1
																																														01N42	8
																																														01N430	1
																																														01N441	1
																																														01N445	1
																																														01N48	4
																																														01N49	1
																																														01T310	3
																																														01T32	6
																																														01T33	2
																																														01T34	2
																																														01T35	3
																																														01T36	1
																																														01T37	5
																																														01T38	3
																																														01T410	1
																																														01T413	2
																																														01T415	1
																																														01T418	1
																																														01T424	4
																																														01T426	1
																																														01T428	4
																																														01T429	1
																																														01T42	1
																																														01T444	1
																																														01T45	1
																																														01T48	5
																																														05L310	5
																																														05L31	2
																																														05L33	4
																																														05L34	6
																																														05L35	5
																																														05L37	2
																																														05L38	4
																																														05L410	1
																																														05L411	3
																																														05L416	1
																																														05L418	1
																																														05L41	3
																																														05L424	7
																																														05L426	1
																																														05L46	1
																																														05L48	1
																																														05L49	4
																																														05N31	4
																																														05N412	1
																																														05N415	1
																																														05N416	3
																																														05N417	4
																																														05N418	1
																																														05N41	1
																																														05N421	1
																																														05N424	1
																																														05N426	2
																																														05N428	6
																																														05N437	1
																																														05N46	1
																																														05T311	1
																																														05T32	2
																																														05T36	1
																																														05T39	2
																																														05T413	1
																																														05T415	1
																																														05T420	2
																																														05T421	1
																																														05T422	2
																																														05T434	1
																																														05T435	2
																																														05T436	1
																																														05T43	2
																																														05T441	1
																																														10L310	6
																																														10L33	2
																																														10L34	2
																																														10L415	3
																																														10L416	1
																																														10L419	1
																																														10L41	1
																																														10L422	3
																																														10L427	1
																																														10L428	2
																																														10L429	1
																																														10L43	3
																																														10L44	3
																																														10N31	1
																																														10N32	1
																																														10N411	2
																																														10N413	1
																																														10N415_2	1
																																														10N415	1
																																														10N419	1
																																														10N41	6
																																														10N425	2
																																														10N45	1
																																														10N46	1
																																														10N47	1
																																														10N48	1
																																														10N49	4
																																														10T32	7
																																														10T34	4
																																														10T35	4
																																														10T412	1
																																														10T414	1
																																														10T416	6
																																														10T417	3
																																														10T418	5
																																														10T420	1
																																														10T421	1
																																														10T43	4
																																														10T47	1
																																														2KB_15	2
																																														2KB_22	5
																																														2MCAF30	1
																																														2RAB30	1
																																														2TAB26	3
																																														2TAF39	3
																																														2TAF42_2	9
																																														2TAF48	5
																																														2YAB30	6
																																														2YAF12	1
																																														2YAF17	3
																																														2YAF20	1
																																														2YAF2	3
																																														KB_17	1
																																														KB_30	1
																																														M-11	5
																																														RAF12	3
																																														RAF29	3
																																														RAF54	3
																																														RAF9	5
																																														TAF24	1
																																														TAF8	1
																																														YAF2	4
																																														YAF33	1
[truncated: 46 more columns]

## Sheet: V3V4_Salmon_on_amp
isolate	At_AtSC_ES_t3_high_B1	At_AtSC_ES_t3_high_B2	At_AtSC_ES_t3_high_B3	At_AtSC_ES_t3_high_B4	At_AtSC_ES_t3_HL_orig_B1	At_AtSC_ES_t3_HL_orig_B2	At_AtSC_ES_t3_HL_orig_B3	At_AtSC_ES_t3_HL_orig_B4	At_AtSC_ES_t3_low_B1	At_AtSC_ES_t3_low_B2	At_AtSC_ES_t3_low_B3	At_AtSC_ES_t3_low_B4	Hv_AtSC_ES_t3_high_B1	Hv_AtSC_ES_t3_high_B2	Hv_AtSC_ES_t3_high_B3	Hv_AtSC_ES_t3_high_B4	Hv_AtSC_ES_t3_low_B1	Hv_AtSC_ES_t3_low_B2	Hv_AtSC_ES_t3_low_B3	Hv_AtSC_ES_t3_low_B4	Hv_AtSC_RZ_t3_high_B1	Hv_AtSC_RZ_t3_high_B2	Hv_AtSC_RZ_t3_high_B3	Hv_AtSC_RZ_t3_high_B4	Input_undil_AtSC_t0_B1	Input_undil_AtSC_t0_B2	Input_undil_AtSC_t0_B3	Input_undil_AtSC_t0_B4	Lj_AtSC_ES_t3_high_B1	Lj_AtSC_ES_t3_high_B2	Lj_AtSC_ES_t3_high_B3	Lj_AtSC_ES_t3_high_B4	Lj_AtSC_ES_t3_low_B1	Lj_AtSC_ES_t3_low_B2	Lj_AtSC_ES_t3_low_B3	Lj_AtSC_ES_t3_low_B4	Lj_AtSC_RZ_t3_high_B1	Lj_AtSC_RZ_t3_high_B2	Lj_AtSC_RZ_t3_high_B3	Lj_AtSC_RZ_t3_high_B4	Lj_AtSC_RZ_t3_low_B1	Lj_AtSC_RZ_t3_low_B2	Lj_AtSC_RZ_t3_low_B3	Lj_AtSC_RZ_t3_low_B4		isolate	16S_copy_number		isolate
01L310	0.528	3.451	1.5	1.207	0	0	1.388	0.5	0	1	5.664	2.318	0	1.5	0.56	1	9.8	25.591	12.685	9.205	7.858	9.818	6.309	16.838	59.316	64.887	53.631	67.405	0.5	0	0.5	0.5	0.083	2	0.668	0	39.528	58.118	19.338	43.72	106.858	122.194	84.921	104.386		01L31	4.37625		01L310
01L31	90.847	115.397	92.026	151.329	88.894	58.796	123.823	82.706	172.437	200.87	145.689	85.604	5.715	7.674	10.753	8.711	101.8	284.798	136.936	83.67	64.404	69.593	48.409	55.177	1158.18	1300.32	1271.06	1116.68	2.287	2.812	0.53	0.512	1.166	4.736	10.904	4.431	368.351	453.912	375.677	337.966	878.979	737.601	656.002	772.973		01L310	5.57608		01L31
01L33	0	0	0	0	0	0	0	0	0	0	0	0	0	0	0	0	0	0	0	0	0	0	0	0	0	0	0	1.284	0	0	0	0	0	0	0	0	0	1.462	0	0	0	0	0	0		01L33	4.62484		01L33
01L34	68.028	78.037	80.288	144.29	52.629	54.275	113.192	48.422	107.063	161.273	114.218	55.95	7.374	12.89	9.341	4.891	89.712	194.91	106.432	67.448	48.725	69.134	23.286	48.138	1096.84	1137.39	1131.98	1019.69	0	8.023	2.44	1.062	1.15	7.236	10.008	4.419	340.57	444.482	353.434	265.277	746.58	638.515	606.424	702.726		01L34	5.97078		01L34
01L38	167.886	238.646	126.608	192.616	133.729	103.701	172.321	140.123	204.51	155.806	153.149	51.061	27	20	32	21	155.763	455.9	150.925	133.998	118.118	107.808	41	60.852	7990.25	9169.37	8852.32	8681.35	1.001	2	3	0	3	0	3	1	183.044	164.536	133.278	191.987	448.753	557.688	352.683	396.254		01L38	3.32004		01L38
01L410	1.708	0	0.498	1.555	0.25	0	1.806	0.75	1.5	0.5	1.865	0	0	0.5	0.256	0.5	7.145	15.921	10.029	2.702	4.233	4.506	6.231	4.382	43.305	50.002	55.155	54.921	0.25	0	0	0	0.083	0	0	0	6.399	1.637	6.753	7.448	36.803	30.289	22.916	45.191		01L41	4.65418		01L410
01L411	0	0	3.218	3.061	1.462	0	6.552	3.035	6.965	0	6.216	0	0	0	0	1.05	3.466	9.22	2.802	1.556	1.298	0	0	0	7.406	1.348	0	7.163	0	0	0	0	0	0	0	0	27.099	14.199	25.55	17.326	35.051	26.664	7.339	40.39		01L410	3.16067		01L411
01L415	0	0	0	0	0	0	0	0	0	0	0	1	0	0	0	0	0	1	1	0	1.005	0	0	0	0	3.107	2.069	2.146	0	0	0	0	0	0	0	0	0	0	0	0	0	0	0	0		01L411	4.54851		01L415
01L416	4.5	2.5	8	2.5	4	1.5	3	3	2	3.5	5.5	0.5	11.509	9	15.107	9.5	13.002	19.493	10	5.5	332.186	291.252	339.976	325.887	1490.69	1480.13	1300.22	1252.51	0.5	2	0	0	1	0.5	0.5	0	155.372	124.971	69.473	164.701	134.772	168.931	87	155.654		01L412	5.3818		01L416
01L418	0	0	0	0	0	0	0	0	0	0	0	0	0	0	0	0	0	0	0	0	0	0	0	0	0	0	0	0	0	0	0	0	0	0	0	0	0	0	0	0	0	0.333	1.333	0.667		01L414	5.20727		01L418
01L419	16.532	19.555	16.612	17.489	13.47	12.783	11.752	19.764	11.167	19.42	9.265	17.71	9.008	8.035	13.733	15.033	84.773	76.161	52.013	43.186	23.821	27.9	46.317	26.208	171.935	198.839	136.941	203.926	2	3.001	6.001	8.032	6.998	11.016	9.708	9.002	157.338	108.69	81.763	106.623	298.295	318.756	237.262	315.037		01L416	4.53955		01L419
01L41	0	0	1.004	0.53	0	0	0	0	0	0	0	0.597	0	0	0	0	0	5.287	6.579	2.262	0.502	1.169	1.146	0.356	40.025	29.632	21.53	25.013	0	0	0	0	0.083	0	1.832	0	3.012	4.645	3.896	2.009	13.027	8.4	10.253	14.596		01L419	2.75972		01L41
01L420	1	0	0	0	0	0	0	1	0	0	0	0	0	0	0	0	2	1	0	0	0	5	3.999	3	50.994	41.997	41.996	37	0	0	0	0	0	0	0	0	0	3	0	0	1	1	3	2		01L42	3.88519		01L420
01L422	166.157	159.973	318.278	180.94	135	110.925	225	206.973	58.866	102	85.091	47	75	22	94	38	178	174.921	211.914	136.945	336.938	296.544	281.947	228.129	1255.55	1379.96	1331.85	1335.83	3	8	18.967	5.999	12	9	5.019	10	883.403	861.705	777.138	1282.78	1145.3	1986.15	1202.67	1559.74		01L420	5.82479		01L422
01L423	0	0	2	0	0	0	0	0	0	0	0	0	0	0	0	0	5	2.006	2.493	11.248	1	0.5	0.333	0	465.633	522.502	464.288	502.782	0	2	0	0	0	0	0	3	42.142	25.476	11.257	27.61	122.044	113.428	34.521	139.934		01L422	2.17819		01L423
01L42	0.5	0	0	0	0	1	0.167	0.999	0	0	1.5	0	0	0	1.501	0.5	7.786	7.629	3.902	8.405	3.978	1.416	5.497	3.508	191.974	182.652	159.087	135.992	0	0	0	0	0	0	0.5	0	6.432	5.474	4.079	3.104	22.793	18.793	10.397	19.868		01L423	1.40631		01L42
01L43	1.834	2.975	3.998	8.659	0	0.626	1.75	2.248	1.136	1.398	2.169	4.465	0	1	0.5	0	4.125	8.936	1.953	8.473	4.664	1.524	3.473	5.143	109.062	112.345	75.611	130.526	0.167	3.5	7.53	3.001	1	1	2.5	3.5	421.789	206.457	79.232	180.325	162.152	192.268	159.841	231.54		01L43	2.6167		01L43
01L45	0	0	0	0	0	0	0	0	0	0	0	0	0	0	0	0	0	0	0	0	0	0	0	0	0	0	0	0	0	0	0	0	0.083	0	0	0	0	0	0	0	0	0	0	0		01L45	4.87929		01L45
01L46	0.528	3.451	1.5	1.207	0	0	1.388	0.5	0	1	5.664	2.318	0	1.5	0.56	1	9.8	25.591	12.685	9.205	7.858	9.818	6.309	16.838	59.316	64.887	53.631	67.405	0.5	0	0.5	0.5	0.083	2	0.668	0	39.528	58.118	19.338	43.72	106.858	122.194	84.921	104.386		01L46	4.19812		01L46
01L49	1.834	2.975	3.998	8.659	0	0.626	1.75	2.248	1.136	1.398	2.169	4.465	0	1	0.5	0	4.125	8.936	1.953	8.473	4.664	1.524	3.473	5.143	109.062	112.345	75.611	130.526	0.167	3.5	7.53	3.001	1	1	2.5	3.5	421.789	206.457	79.232	180.325	162.152	192.268	159.841	231.54		01L47	3.73775		01L49
01N310	0	0	0	0	0	0	0	0	0	0	0	0	0	0	0	0	0	0	0	0	0	0	0	0	1.591	1.951	4.333	1.637	0	0	0	0	0	0	0	0	0	0	0	0	0	0	0	0		01L49	4.17281		01N310
01N35	0	0	2	0	1	0	0	2	0	0	0	0	1	0	0	3	2	2	0	1	4	5	1	4	59.581	64	77.382	70.062	0	0	0	0	0	0	0	0	12.866	9.001	6	8	9.002	23	6	7.245		01L49_2	4.67172		01N35
01N37	0	0	1.004	0.53	0	0	0	0	0	0	0	0.597	0	0	0	0	0	5.287	6.579	2.262	0.502	1.169	0	0.356	40.025	29.632	21.53	25.013	0	0	0	0	0.083	0	1.832	0	3.012	4.645	3.896	2.009	13.027	8.4	10.253	14.596		01N310	4.52259		01N37
01N38	0	0	0	0	0	0	0	0	0	0	0	0	0	0	0	0	0	0	0	0	1	0	0.333	0	0	0	0	0	0	0	0	0	0	0	0	0	0	0	0	0	0	0	0	0		01N33	5.38454		01N38
01N410	0	2	0	3	0	1.998	2	0	0	3	1	0	0	0	0	0	3.484	3.514	1.002	2	0	2	0	5	81.895	107.492	72.833	79.31	0	0	0	0	0	0	0.25	0	4.796	10.027	1.691	9.201	9.804	1.513	0.998	1.173		01N35	2.17685		01N410
01N417	0	0	0	0	0	0	0	0	0	0	0	0	0	0	0	0	1.516	3.486	0.998	0	3	0	1	0	15.052	9.169	28.412	25.082	0	0	0	0	0	0	0.25	0	2.668	0	0	1.799	1.196	5.487	1.003	3.753		01N36	1.68934		01N417
01N418	25.631	23.502	13.887	16.747	3.636	13.002	17	12.38	9.975	13.357	10.764	8.254	7	8	17.698	11.5	40.054	61.819	86.541	61.805	67.931	98.291	95.475	85.72	203.586	255.534	194.41	225.416	15.999	31.957	23	12.005	47.973	64.948	19.992	46.004	2710.2	1827.17	1123.26	2158.85	3597.56	4339.51	2329.86	5143.53		01N37	3.92133		01N418
01N423	9	4	16	7	7	2	14	8	11	14	8	5	175.981	49	186.785	169.302	127.996	228.015	138.025	82	5330.85	6288.85	6648.19	6778.65	1403.21	1440.07	1334.93	1218.56	1	0	0	0	2	2	2	0	616.064	519.638	362.039	687.865	577.083	862.128	554.985	645.96		01N38	2.30667		01N423
01N424	36.592	40.741	35.028	28.724	27.494	15.28	39.695	21.975	8.577	7.92	11	3.622	23.084	10.007	17.605	22.573	8.624	17.295	22.728	19.187	33.047	27.489	21.719	35.073	64.139	94.084	66.863	95.641	0	0	1	1	0	0	4	1.093	53.211	28.355	14.502	46.4	112.81	121.553	82.873	119.635		01N410	6.02205		01N424
01N428	0	0	0	1	0	0	0	0	0	0	0	0	0	1	0	0	0	0	0	2	2	1.001	0	1	23.348	41.704	19.091	11.347	0.5	0	0	0	0	0	0	0	5	1.267	1	4	5.889	1	4	4.641		01N412	5.14877		01N428
01N429	0	0	0	0	0	0	0	0	0	0	0	0	0	0	0	0	0	0	0	0	1	0	2.991	4	28.591	47.448	40.65	67.862	0	0	0	0	0	0	0	0	3	1	1	1.126	5.352	8	3.042	8.002		01N416	4.93772		01N429
01N43	3.166	4.194	4.001	1.841	1.5	2.874	1.75	2.252	2.364	3.102	6.328	3.808	0	0	2	1.332	3.39	11.479	6.669	3.155	2.283	5.475	2.027	2.358	128.127	133.115	116.447	100.276	0.167	0	0.97	0	0	0	0	0	6.252	7.968	1.521	5.5	20.39	24.146	12.661	10.325		01N418	1.59971		01N43
01N443	24.104	13.991	20.169	11.273	10.368	13.997	14.882	12.042	15.623	20.035	13.571	11.592	1.993	5.995	7.724	6.297	11.572	20.632	3.305	9.077	14.558	38.726	36.109	51.343	47.159	31.403	49.109	48.841	0	0	0	0	0	1	0	0	11.125	17.339	7.737	16.581	22.555	30.313	29.437	15.515		01N418_2	6.75159		01N443
01N446	33	14.562	15	21	11	2	3	15	8	0	1	2	4	0	5	1	8.001	8	2	2	6	6	5	6	9	9	8	12	0	0	0	0	0	1	1	0	14.005	2	2	13	10.353	22.002	9	12		01N419	2.63284		01N446
01N44	125.794	99.896	55.6	115.036	54.645	52.32	48.001	32	24	136.099	102.849	69.066	1	1	5	11.732	41.892	106.339	45.004	62.425	18.639	27.999	31.999	46	871.696	943.078	880.2	887.012	0	1	0	0	0	0	0	2	21.024	26.174	22.011	44.487	128.978	100.639	73.854	162.127		01N42_2	13.0654		01N44
01N45	0	0	0	0	0	0	0	0	0	0	0	0	0	0	0	0	0	0	0	0	0	0	0	0	139.578	163.069	130.741	129.48	0	0	0	0	0	0	0	0	0	0	0	0	0	1	0	0		01N422	3.07303		01N45
01N48	14.471	8.93	14.898	15.583	16.518	5	5.674	4	15.776	11.004	10.677	10.998	9.937	2	9.007	12.982	55.475	40.14	29.264	22.907	21.055	16.754	13.091	20.293	24.928	85.354	23.405	37.054	0	0	0	0	0	0	0	0	13.502	4.642	4	18.465	21.529	35.245	28.962	25.669		01N42_3	25		01N48
01T31	0	0	0	0	0	1.064	0	0	0	0	0	0	0	0	0	0	0	0	1.138	1.121	0	0	0	0	1.396	0	3.834	0	0	0	0	0	0	0	0	0	0	5.567	3.63	1.492	5.567	1.932	0	1.248		01N423	5.2776		01T31
01T417	0	0	0	0	0	0	0	0	0	0	0	0	0	0	0	1.335	0	0	0	0	0	0	0	0	0	0	0	0	0.167	0	0	0	0	0	0	0	0	0	0	0	0	0	0	0		01N424	3.5931		01T417
01T418	0	0	0	0	0	0	0	0	0	0	0	0	0	0	0	0	0	0	0	0	0	1.134	0	0	6.571	17.816	11.763	7.008	0	0	0	0	0.083	0	0	0	0	0	0	0	0	1.288	0	0		01N425	1.50072		01T418
01T421	0	0	0	0	0	0	0	0	0	0	0	0	0	0	0	0	0	0	0	0	0	0	0	0	0	0	0	0	0	0	0	0	0	0	0	0	0	0	0	0	0	0	0	0		01N427	1.76309		01T421
01T422	0	0	0	0	0	0	0	0	0	0	0	0	0	0	0	0	0	0	0	0	2	0	0	0.5	10	17	2.5	10	0	0	0	0	0	0	0	0	0	0	0	0	0	0	0.5	0		01N428	2.51486		01T422
01T425	0	0	0	0	0	0	0	0	0	0	0	0	0	0	0	0	0	0	2.507	1.752	1.001	0.5	0	0	25.456	19.393	13.851	25.022	0	0	0	0	0	0	0	0	6.724	3.507	1.419	3.847	13.129	19.864	14.278	24.549		01N429	1.41555		01T425
01T427	0	1	0	3	0	1	0	0	0	0	0	0	4	0	2	2	1	4	1	0	27	16	12	31	6	11.043	10	17	0	0	0	0	0	0	0	0	4	4.31	2.003	5.002	4	7.002	5	10.087		01N43	2.79884		01T427
01T428	4.5	2.5	8	2.5	4	1.5	3	3	2	3.5	5.5	0.5	11.509	9	15.107	9.5	13.002	19.493	10	5.5	332.186	291.252	339.976	325.887	1490.69	1480.11	1300.22	1252.51	0.5	2	0	0	1	0.5	0.5	0	155.372	124.971	69.473	164.701	134.772	168.931	87	155.654		01N44	3.38141		01T428
01T432	2.99	0	0	0	0	0	0	0	1.275	0	0	0	2.57	1.534	1.227	0	0	0	1.43	1.382	34.333	16.071	24.711	25.935	12.995	10.469	7.908	15.282	0	0	0	0	0	0	0	0	0	0	0	0	0	1.096	1.132	2.376		01N442	4.13881		01T432
01T433	19.895	18.021	34.831	14.724	17.634	14.006	33.126	21.957	13.38	3.966	10.429	8.408	6.007	6.005	3.276	12.702	8.428	12.368	6.693	7.923	11.442	2.273	7.89	14.671	13.828	39.597	28.912	27.158	0	0	0	0	0	1	1	0	8.964	12.661	3.263	12.419	19.445	9.687	12.563	9.485		01N443	2.7809		01T433
01T434	0	0	0	0	0	0	0	0	0	0	0	0	0	0	0	0	0	0	1	0	0	2	0	3	2.227	3.951	4.653	3.006	0	0	0	0	0	0	0	0	0	0	0	2	0	0.667	0	0		01N444	3.80548		01T434
01T435	0	0	0	0	0	0	0	0	0	0	0.333	0	0	0	0	0	0	0	0	0	0	0	0	0	53.276	67.096	47.151	41.727	0	0	0	0	0	0	0	0	0	4.991	0	0	5.372	3.507	0	4.378		01N446	1.6844		01T435
01T439	0	0	0	0	0	0	0	0	0	0	0	0	0	0	0	0	0	0	0.993	0	0	0	0	0	0	0	6.751	2.245	0	3.065	0	0	0	0	0	0	28.097	6.631	5.691	19.723	14.485	33.178	24.502	25.837		01N447	6.11724		01T439
01T43	0	0	0	0	0	0	0	0	0	0	0	0	0	0	0	0	0	0	0	0	0	0	0	0	0	0	0	0	0	0	0	0	0	0	0	0	0	0	0	0	0	0	1.001	0		01N447_2	6.60281		01T43
01T442	0	0	0	0	0	0	0	0	0	0	0	0	0	0	0	0	0	0	0	0	0	0	0	0	0	0	0	0	0	0	0	0	0	0	0	0	0	0	0	0	0	0	0	0		01N448	1.53977		01T442
01T443	0	0	0	0	0	0	0	0	0	0	0	0	0	0	0	0	0	0	0	0	0.5	0	0.5	0.5	5.816	5.911	0	2.61	0	0	0	0	0	0	0	0	0	0	0	0	0	0	0	0		01N45	17.6462		01T443
01T44	0	1.785	0	0	0	0	0	0	0	0	3.031	2.473	0	0	0	0	0	0	0	0	1.108	0	0	0	69.944	71.29	53.214	44.342	0.167	0	0	0	0	0	0	0	0	2.512	1.939	4.037	2.469	3.993	6.294	7.454		01N46	3.797		01T44
01T47	0	0	0	0	0	0	0	0	0	0	0	0	0	0	0	0	0	0	0	4	7	5	5	7	39.3	27.008	18.911	15.788	0	0	0	0	0	0	0	0	2	0	0	0	0	0.333	1.333	0.667		01N47	4.08351		01T47
05L32	0	0	0	0	0	0	0	0	0	0	0	0	0	0	0	0	0	0	0	0	0	0	0	0	0	0	0	0	0	0	0	0	0	0	0	0	0	0	0	0	0	0	0	0		01T31	4.74838		05L32
05L39	0	0	0	0	0	0	0	0	0	0	0	0	0	0	0	0	0	0	0	0	0	0	0	0	0	0	1.326	0	0	0	0	0	0	0	0	0	0	0	0	0	0	0	1.268	0		01T39	3.24181		05L39
05L411	0	0	0	0	0	0	0	0	0	0	0	0	0	0	0	0	0	0	0	0	0	0	0	0	0	0	0	0	0	0	0	0	0	0	0	0	0	0	0	0	0	0	0	0		01T41	2.97825		05L411
05L413	8.515	89.191	7.137	3.527	3.784	8.007	84.811	36.39	0	0	4.216	2.436	0	0	0	0	8.066	2.45	6.468	0	1.54	0	0	6	95.641	112.022	72.696	112.482	0	0	0	0	0	0	0	0	3.818	3.5	4.862	3	5.976	10.324	1.3	5.504		01T411	3.84121		05L413
05L414	0	0	0	0	0	0	0	0	0	0	0	0	0	0	0	0	0	0	0	0	0	0	0	0	0	0	0	0	0	0	0	0	0	0	0	0	0	0	0	0	0	0	0	0		01T412	1.98972		05L414
05L415	0	0	0	0	0	0	0	0	0	0	0	0	0	0	0	0	0	0	0	0	0	0	0	0	1.591	1.951	4.333	1.637	0	0	0	0	0	0	0	0	0	0	0	0	0	0	0	0		01T413_2	4.09458		05L415
05L417	0	0	0	0	0	0	0	0	0	0	0.333	0	0	0	0	0	5.705	0	0	4.19	0	3.558	0	0	104.004	127.343	72.633	105.182	0	0	0	0	0	0	0	0	0	0	1.999	0	6.052	7.757	1.145	4.446		01T414	3.9786		05L417
05L421	0	0	0	0	0	0	0.167	0.501	0	0	0	0	0	0	0	0	1.689	0.459	0	0	0.523	0.584	3.003	1.491	55.76	57.163	50.689	50.649	0	0	0	0	0	0	0	0	1.568	1.526	0.522	11.654	0	3.493	4.303	1.773		01T416	2.06999		05L421
05L422	0	0	0	1	0	1	0	0	2	0	0	0	5	0	4	3	2	1	1	0	38	8	34	11.976	3	1	2	1	0	1	0	0	0	0	0	0	36	11.839	17	20	17.858	13	12.216	17		01T417	3.92604		05L422
05L423	0	0	0	0	0	0	0	0	0	0	0	0	0	0	0	0	0	0	0	0	0	0	0	0	5.282	3.914	0	5.314	0	0	0	0	0	0	0	0	0	0	0	0.5	0	0	0	0		01T419	10.4991		05L423
05L425	0	0	0	0	1	0	1	0	0	0	0	0	0	0	0	0	0	0	0	0	0	0	0	0	25.062	11.325	14.523	6.21	0	0	0	0	0	0	0	0	0	0	1	0	0	0	1	0		01T420	3.1832		05L425
05L427	0	0	0	0	0	1	0	0	0	0	0	0	0	0	0	0	1	0	0	0	0	0	0	0	8	3	5	13	0	0	0	0	0	0	0	0	0	0	0	2	3	0	4	0		01T421	1.7523		05L427
05L43	0	0	0	0	0	0	0	0	0	0	0	0	0	0	0	0	0	0	0	0	0	0	0	0	0	0	0	0	0	0	0	0	0	0	0	0	0	0	0	0	0	0	0	0		01T422	14.1258		05L43
05N36	0	2	0	2	0	1	3	1.5	2.984	2	1	0	2.001	0	0	0	2	0	4	0	3.473	7.994	5.989	0	227.855	237.673	206.004	198.325	1	3	0	1	0	0	1	0	188.266	232.401	111.593	208.697	187.829	184.39	102.277	181.36		01T423	2.75856		05N36
05N37	114.443	223.501	43.765	106.156	65.233	86.327	103.044	62.768	23	30.547	78.576	16.563	5	6	10	14	36.935	64.551	45.555	46	11.46	8	3	0	163.304	176.408	180.651	151.447	0	0	0	0	0	0	0	0	1.182	3.5	1.138	10.995	9.484	15.676	4.366	15.496		01T425	4.03704		05N37
05N38	1.112	1.101	0	5.304	1	0	0	0	0	0	0	1.435	0	1	0	3	3.805	14.264	7.358	4.872	1.349	11.866	7.033	7.73	84.807	107.078	97.45	97.231	0	0	1	0	0.083	0	0	0	15.071	12.346	6.178	12.754	26.349	29.943	19.342	31.466		01T427	2.5577		05N38
05N39	1.708	0	0.498	1.555	0.25	0	1.806	0.75	1.5	0.5	1.865	0	0	0.5	0.256	0.5	7.145	15.921	10.029	2.702	4.233	4.506	6.231	4.382	43.305	50.002	55.155	54.921	0.25	0	0	0	0.083	0	0	0	6.399	1.637	6.753	7.448	36.803	30.289	22.916	45.191		01T43	3.97251		05N39
05N420	0	0	0	0	0	0	0	0	0	0	0	0	0	0	0	0	0	0	0	0	0	0	0	0	0	0	0	0	0	0	0	0	0	0	0.25	0	0	0	1.691	0	0	0	0	0		01T430	2.91594		05N420
05N423	57.075	73.662	49.009	119.04	80.514	100.03	142.154	80.762	28	24	30.004	7.001	114.167	23.053	92.085	60	30.417	69.329	45	16	63.272	50.011	82	50.766	99.632	90.801	106.258	135.019	0	0	1	1	10	4	2	6	38.098	22	26.001	22.005	55.136	115.4	81.924	109.994		01T431	12.5453		05N423
05N427	0	0	0	0	0	0	0	0	0	0	0	0	0	0	0	0	0	0	0	1	0	0	0.333	0	2.006	0	0.333	0	0	0	0	0	0	0	0	0	0	0	0	0	2	0	0	0		01T432	1.24071		05N427
05N432	1.705	9.969	1.101	6.327	5.6	0.515	9.067	6.14	9.631	5.096	10.369	9.264	2.042	1.816	5.939	0.535	9.383	15.029	9.179	11.988	11.263	17.515	13.711	7.233	917.599	945.623	917.517	795.432	1.106	0	0	0	0	0	0	0	99.441	127.463	103.125	103.514	197.318	145.254	134.787	194.906		01T433	2.93553		05N432
05N433	90.847	115.397	92.026	151.329	88.894	58.796	123.823	82.706	172.437	200.87	145.689	85.604	5.715	7.674	10.753	8.711	101.8	284.798	136.936	83.67	64.404	69.593	48.409	55.177	1158.18	1300.33	1271.06	1116.68	2.287	2.812	0.53	0.512	1.166	4.736	10.904	4.431	368.351	453.912	375.677	337.966	878.979	737.601	656.002	772.973		01T433_2	8.69197		05N433
05N44	0	0	0	0	0	0	0	0	0	0	0	1	0	0	0	0	0	0	0	0	0	0	0	0	0	0	0	0	0	0	0	0	0	0	0	0	0	1.031	0	0	1.682	1.38	0	1.051		01T434	0.818843		05N44
05N45	3.166	4.194	4.001	1.841	1.5	2.874	1.75	2.252	2.364	3.102	6.328	3.808	0	0	2	1.332	3.39	11.479	6.669	3.155	2.283	5.475	2.027	2.358	128.127	133.115	116.447	100.276	0.167	0	0.97	0	0	0	0	0	6.252	7.968	1.521	5.5	20.39	24.146	12.661	10.325		01T435	4.6845		05N45
05T21	0	0	0	0	0	0	0	0	0	0	0	0	0	0	0	0	0	0	0	0	0	0	0	0	0	0	0	0	0	0	0	0	0	0	0	0	0	0	0	0	0	0	0	0		01T436	2.71608		05T21
05T312	0	0	0	0	0	0	0	0	0	0	0	0	0	0	0	0	0	0	0	0	0	0	0	0	7.04	4.926	1.143	4.977	0	0	0	0	0	0	0	0	0	0	1.173	0	0	0	0	0		01T437	2.30294		05T312
05T313	1.708	0	0.498	1.555	0.25	0	1.806	0.75	1.5	0.5	1.865	0	0	0.5	0.256	0.5	7.145	15.921	10.029	2.702	4.233	4.506	6.231	4.382	43.305	50.002	55.155	54.921	0.25	0	0	0	0.083	0	0	0	6.399	1.637	6.753	7.448	36.803	30.289	22.916	45.191		01T438	1.49368		05T313
05T411	0	0	0	0	0	0	0	0	0	0	0	0	0	0	0	0	0	0	0	0	0	0	0	0	10.749	4.098	4.333	6.726	0	0	0	0	0	0	0	0	0	0	0	1	0	0	0	0		01T439	1.8457		05T411
05T412	2	0	0	1	1	0	0	0	3	0	0	0	10	9	15	7.698	65	114.223	98.975	74	41	79.156	37.001	49	223.836	252.817	174.594	174.388	0	0	1	0	0	0	1	0	42.001	35.957	24	69.921	134.923	119	69.016	154.959		01T439_2	5.88408		05T412
05T417	0	0	0	1	0	0	0	0	0	0	0	0	0	0	0	0	3	0	1	1	1	0	0	0	6.089	4.744	9.918	14.947	0	0	0	0	0	0	0	0	0	2	0	0	1	1	1	2		01T44	2.79059		05T417
05T420	0	0	0	0	0	0	0	0	0	0	0	0	0	0	0	0	0	0	0	0	1	0	0	0	0	0	0	0	0	0	0	0	0	0	0	0	0	0	0	0	0	0	0	0		01T440	1.52825		05T420
05T421	8.847	11	3.001	15.974	3	2	1.926	5	2	2	5	0	1	2	1	1	31	28.061	16.947	13.002	1	3	4	3	28.431	30.933	23.421	35.407	0	0	0	1	0	0	0	0	0	0	1	0	2	7.076	0	5.996		01T441	2.44649		05T421
05T422	0	0	0	0	0	0	0	0	0	0	0	0	0	0	0	0	0	0	0	0	0	0	0	0	0	0	0	0	0	0	0	0	0	0	0	0	0	0	0	0	0	0	0	0		01T442	18.1715		05T422
05T424	0	0	0	0	0	0	0	0	0	0	0	0	0	0	0	0	0	0	0	0	0	0	0	0	0	3.097	2.164	0.99	0	0	0	0	0	0	0	0	0	0	0	0	0	0.667	0	0		01T443	11.165		05T424
05T425	0	0	0	0	0	0	0	0	0	0	0	0	0	0	0	0	0	0	0	0	0	0	0	0	4.068	8.171	6	4.003	0	0	0	0	0	0	0	0	0	0	0	0	0	1	0	0		01T445	1.29179		05T425
05T442	0	0	0	1	0	0	0.167	0	0	0.5	0	0	0	0	0	0	0	1.15	0	0	0	0	0	0	15.718	21.892	28.383	21.812	0	0	0	0	0	0	0	0	0	0	0	2.388	2.285	0	2.716	0		01T46	2.39356		05T442
05T445	0	0	0	1	0	0	0	0	0	0	0	0	0	0	0	0	1	0	0	0	0	0	0.333	0	0	0	0.333	0	0	0	0	0	0	0	0	0	0	0	0	0	0	0	0	0		01T47	7.52916		05T445
05T47	0.5	0	0	0	0	1	0.167	0.999	0	0	1.5	0	0	0	1.501	0.5	7.786	7.629	3.902	8.405	3.978	1.416	5.497	3.508	191.974	182.652	159.087	135.992	0	0	0	0	0	0	0.5	0	6.432	5.474	4.079	3.104	22.793	18.793	10.397	19.868		01T49	4.79226		05T47
10L310	0	0	0	0	0	0	0	0	0	0	0	0	0	0	0	0	0	0	0	0	0	0	0	0	6.5	11.815	7	13.64	0	0	0	0	0	0	0	0	0	0	0	0	0	0	0	0		05L32	5.03337		10L310
10L31	1.705	9.969	1.101	6.327	5.6	0.515	9.067	6.14	9.631	5.096	10.369	9.264	2.042	1.816	5.939	0.535	9.383	15.029	9.179	11.988	11.263	17.515	13.711	7.233	917.599	945.622	917.517	795.432	1.106	0	0	0	0	0	0	0	99.441	127.463	103.125	103.514	197.318	145.254	134.787	194.906		05L36	7.93884		10L31
10L35	0	0	0	0	0	0	0	0	0	0	0	0	0	0	0	0	0	0	0	0	0	0	0	0	0	0	0	0	0	0	0	0	0	0	0	0	0	0	0	0	0	0	0	0		05L39	5.14675		10L35
10L37	2.598	0	2.003	1.001	0	2.483	1.001	0	0	0	0	0	0	1	1.002	0	0	0	0	1.002	1.002	1.009	1.002	0	37.798	38.282	23.808	28.437	0	0	0	0	0	0	0	0	5.387	1.029	3.103	3.407	4.204	10.803	4.011	4.443		05L412	19.5475		10L37
10L38	0	0	0	0	0	0	0	0	0	0	0	0	0	0	0	0	0	0	0	0	0	0	0	0	0	0	0	0	0	0	0	0	0	0	0	0	0	0	0	0	0	0	0	0		05L412_3	20.6834		10L38
10L412	0	1.5	0.5	0	1	0	0	0	0	0	0.5	0	0	0	0	0	0	5.171	0	0	2.685	2.935	6.47	10.357	56.677	37.082	45.568	47.193	2	0	0	1	0	0	0	0	11.302	6.5	0	4.5	4.337	3.805	1.607	7.047		05L413	2.37386		10L412
10L413	1	0	0	0	0	0	0	0.5	0	0	0.844	0	0	0	0	0	1.437	1.454	0	0	0	2.003	0	0	42.45	46.94	46.278	37.643	0	0	0	0	0	0	0	0	2.954	1.001	1.936	1.016	9.657	10.422	11.121	17.802		05L414	4.59749		10L413
10L414	1.858	1.027	4.153	3.06	0	2.075	0	1.027	3.134	0	1.909	0	0	0	0	0	0	2.075	2.086	1.055	3.055	4.381	1.053	4.105	19.043	22.298	8.117	16.689	0	0	1.033	1.001	0	0	0.981	0	16.581	20.457	10.83	18.101	14.149	14.374	8.113	23.19		05L414_2	11.0403		10L414
10L418	0	0	0	0	0	0	0	0	0	0	1	0	0	0	0	0	0	0	0	0	0	0	0	0	15	31	21	26.2	0	0	0	0	0	0	0	0	1	0	0	0	1	0	3	0		05L415	13.1352		10L418
10L421	37.675	37.655	24.793	43.231	31.497	18.096	22.781	16.489	11.727	12.158	16.229	3	9.43	5.466	20.761	5.987	55.188	66.177	52.45	45.389	32.898	47.182	36.524	25.696	31.122	37.734	33.771	23.986	0	0	0	1	0	0	2	0	32.296	32.806	8.529	33.308	41.502	79.455	57.943	61.633		05L417	4.19033		10L421
10L422	16.001	4.276	31	24.003	12.998	9.996	21.993	18.001	9.997	7.999	7	3	0	0	1	3	6	3	7.002	5	1	3	4	2.986	13.621	15	8.979	8.001	0	0	0	0	0	0	0	0	1	3	0	2	4	6	6	4		05L419	3.24484		10L422
10L49	0	0	0	0	0	0	0	0	0	0	0	0	0	0	0	0	0	0	0	0	0	0	0.333	0	0.994	0	0.333	0	0	0	0	0	0	0	0	0	0	0	0	0	0	0	0	0		05L42	4.74738		10L49
10N35	1.47	1.017	1.032	0	0	1.028	0	0	1.343	0	2.085	0.787	0	0	0	0	0	1.02	1.024	0	1.864	0	0	0	40.652	38.353	24.413	37.74	0	0	0	0	0	0	0	0	0	1.066	0	2.518	0	3.493	2.538	0		05L420	5.88936		10N35
10N412	4.709	14.621	1.226	19.751	2.135	5.813	0	3.938	0	2.813	3.949	0	0	0	1.464	5.201	13.508	15.653	4.059	10.133	18.439	0	9.284	1.804	13.072	14.603	29.591	17.02	0	0	0	0	1.025	0	0	0	10.871	12.285	11.549	15.625	20.743	62.847	32.757	53.377		05L421	4.24215		10N412
10N414	3.471	1.07	2.102	11.417	5.475	5	4.429	1	7.224	6.996	5.323	7.002	1.063	3	2.993	1.101	12.534	8.153	12.903	10.23	1.029	3.3	6.999	6.719	52.644	58.764	43.069	57.798	0	1	0	0	0	0	0	0	14.596	9.359	0	3.742	23.632	16.662	11.251	16.528		05L422	1.55332		10N414
10N416	0	0	0	3	2	0	1	0	0	0	0	0	2	0	0	3	0	1.008	1	0	2	3	2.042	2.002	7.428	12.364	10	12	0	0	0	0	0	0	0	0	7.017	6.054	2.407	3.013	5.02	7.784	8.035	6.006		05L423	4.20481		10N416
10N41	0	0	0	0	0	0	0	0	0	0	0	0	0	0	0	0	0	0	0	0	0	0	0	0.356	0	0	2.657	0	0	0	0	0	0.083	0	0	0	0	0	0	0	0	0	0	0		05L425	1.67332		10N41
10N424	0	0	0	0	0	0	0	0	0	0	0	0	0	0	0	0	0	0	0	0	0	0	0	0.5	0	0	2.5	0	0	0	0	0	0	0	0	0	0	0	0	0	0	0	0.5	0		05L427	2.47491		10N424
10N432	1.358	4.038	4.053	6.815	1.542	1.292	0	1.184	0	0	2.392	0	0	0	2.622	1.312	0	0	0	0	17.066	20.218	16.242	10.033	1.367	9.939	5.01	0	0	0	0	0	0	0	0	0	2.035	1.187	0	1.093	3.664	1.104	4.826	1.102		05L428	4.37982		10N432
10N434	0	0	0	0	0	0	0	0	0	0	0	0	0	0	0	0	0	0	0	0	0	0	0	0	5.5	6	3.169	5.301	0	0	0	0	0	0	0	0	1	0	0	0	0	0.5	0	0		05L429	2.86208		10N434
10T31	0	0	0	0	0	0	0	0	0	0	0	0	0	0	0	0	0	0	0	0	0	0	0	0	0	0	0	0	0	0	0	0	0	0	0	0	0	0	0	0	0	0	0	0		05L43	4.57239		10T31
10T33	0	0	0	0	0	0	0	0	0	0	0	0	0	0	0	0	0	0	0	0	0	0	0	0	0	0	0	0	0	0	0	0	0	0	0	0	0	0	0	0	0	0	0	0		05L430	6.56513		10T33
10T415	0	0	3	0	1	0	0.167	0	0	0.5	0	0	0	4	1.999	0	1.05	3.663	1.189	0	0	0	0	1.011	30.804	37.42	10.862	15.198	0	0	0	0	0	0	0	0	0	0	2.624	0	1.424	3.429	2.918	3.718		05L44	6.3164		10T415
10T417	0	0	0	0	0	0	0	0	0	0	0	0	0	0	0	0	0	0	0	0	0	0	0	0	0	0	0	0	0	0	0	0	0	0	0	0	0	0	0	0	0	0	0	0		05L45	4.53766		10T417
10T422	37.018	23.004	16	14.685	10	7	11	21.193	12.001	27.522	26.275	10	2	7.947	3	8	29.99	37.18	28	23	34.001	56.004	33.791	43	455.064	496.83	426.226	463.539	1	1	1	2	1	0	3	2	270.573	243.433	196.014	270.502	347.978	312.727	170.996	343.136		05L45_2	11.0349		10T422
10T423	0	0	0	0	0	0	0	0	0	0	0	0	0	0	0	0	0	0	0	0	0	0	0	0	0	0	0	0	0	0	0	0	0	0	0	0	0	0	0	0	0	0	0	0		05L47	4.40658		10T423
10T429	657.979	255.096	775.979	337.998	355.307	234.983	379.022	313	792.047	761.061	777.646	370.178	250	237	202.944	385.37	1849.11	1778.13	911.054	977.323	660.905	871.714	731.695	763.825	231.191	275.66	228.642	175.818	23	64	51	33	25	45	69	42	2285.73	2022.99	1598.48	2098.04	2267.7	2499.44	1669.94	2640.68		05N32	3.86497		10T429
2KB_12	0	0	0	0	0	0	0	0	0	1	0	0	0	0	0	0	0	0	0	0	0	0	0	0	1	0	0	1.001	0	0	0	0	0	0	0	0	2	0	1	1	3.166	0	0	2		05N33	2.86579		2KB_12
2KB_20	0	0	0	0	0	0	0	0	0	0	0	0	0	0	0	0	0	0	0	0	0	0	0	0	9	14.458	7	11	0	0	0	0	0	0	0	0	0	0	0	0	0	0	0	0		05N34	1.24424		2KB_20
2KB_3	0	0	0	0	0	0	0	0.5	0	0	0.844	0	0	0	0	0	1.437	1.454	0	0	0	0	0	0	0	0	0	0	0	0	0	0	0	0	0	0	0	0	1.936	0	0	0	0	0		05N36	4.5583		2KB_3
2MCAF15	0	0	0	0	0	0	0.167	0.501	0	0	0	0	0	0	0	0	1.689	0.459	0	0	0.523	0.584	3.003	1.491	55.76	57.163	50.689	50.649	0	0	0	0	0	0	0	0	1.568	1.526	0.522	11.654	0	3.493	4.303	1.773		05N37	2.62727		2MCAF15
2MCAF35	0	0	0	0	0	0	0	0	0	0	0	0	0	0	0	0	0	0	0	0	0	0	0	0	0	0	0	0	0	0	0	0	0	0	0	0	0	0	0	0	0	0	0	0		05N38	4.29358		2MCAF35
2MCAF36	0	0	0	0	0	0	0	0	0	0	0	0	0	0	0	0	0	0	1	0	0	0	0	0	1.993	4	0	0	0	0	0	0	1	0	0	0	1	0.5	0	1	7	3	2	2		05N39	4.92892		2MCAF36
2MCAF38	0	0	0	0	0	0	0	0	0	0	0	0	0	0	0	0	0	0	0	0	0	0	0	0	0	0	0	0	0	0	0	0	0	0	0	0	0	0	0	0	0	0	0	0		05N40	5.0898		2MCAF38
2RAB27	0	0	0	0	0	0	0	0	0	0	0	0	0	0	0	0	0	0	0	0	0	0	0	0	30	27.024	23.991	24.748	0	0	0	0	0	0	0	0	0	0	0	0	0	0	0	0		05N411	2.67454		2RAB27
2RAB30	1	0	0	0	0	0	0	0	0	0	0	1	1	0	4	1	0	3	2	0	1	1.999	1	2	0	0	0	0	0	0	0	0	0	0	0	0	6	3	3.005	4.996	1	11.003	6	4		05N413	4.95077		2RAB30
2RAB6	2	2.97	0	9.073	1	1	5	3	0	1	1	0	0	0	1	0	0	0	3	0	0	0	1	0	15.04	9.024	12	8.159	0	1	0	0	0	0	0	0	4	1	1	2	19.96	15.145	21.975	41.465		05N414	2.48611		2RAB6
2RAF19	0	0	0	0	0	0	0	0	0	0	2	0	0	0	0	0	0	0	0	0	0	0	0	0	3.904	3	3	1.002	0	0	0	0	0	0	0	0	0	0	0	0	0	0	0	0		05N419	3.80233		2RAF19
2RAF21	2	5	2	6	0	1	0	0	1	0	3	5	6	3	14	19	27	18	15	19	15	10	15	14	2	7.001	5	9	0	0	0	0	2	0	0	0	17.171	11	4	11	24	30	19	19.315		05N42	3.4777		2RAF21
2RAF22	0	0	0	0	0	0	0	0	0	0	0.333	0	0	0	0	0	0	0	0	0	0	0	0	0	1.388	6.313	2.875	0.977	0	0	0	0	0	0	0	0	0	0	2.012	2.63	0	0	0	1.714		05N420	6.57401		2RAF22
2RAF24	0	0	0	0	0	0	0	0	0	0	0	0	0	0	0	0	0	0	0	0	0	0	0	0	9	8	0	4	0	0	0	0	0	0	0	0	0	0	0	0	0	0	0	0		05N422	1.39737		2RAF24
2RAF44	0	0	0	0	0	0	0	0	0	0	0	0	0	0	0	0	0	0	0	0	0	0	0	0	1.002	0	0	0	0	0	0	0	0	0	0	0	0	0	0	0	0	0	0	0		05N423	2.4067		2RAF44
2RAF4	0	0	0	0	0	0	0	0	0	0	0	0	0	0	0	0	1	0	1	0	1	0	0	0	0	0	0	1	0	0	0	0	0	0	0	0	0	0	0	0	0	0	0	0		05N425	4.84447		2RAF4
2RAF6	0	0	1	0	1	0	0	0	0	0	1	0	0	0	0	0	1.058	1.183	2.029	0	1.014	1.104	0	1.184	26.651	32.298	46.617	28.559	0	0	0	0	0	0	0	0	2.416	0	1.249	0	10.953	2.986	7.587	8.241		05N427	1.5764		2RAF6
2TAB19	0	0	0	0	0	0	0	0	0	0	0	0	0	0	0	0	0	0	0	0	0	0	0	0	0	0	0	0	0	0	0	0	0	0	0	0	0	0	0	0	0	0	0	0		05N428_2	20.7562		2TAB19
2TAB23	0	0	0	0	0	0	0	0	0	0	0	0	0	0	0	0	0	0	0	0	0.5	0	0.5	0.5	5.816	5.911	0	2.61	0	0	0	0	0	0	0	0	0	0	0	0	0	0	0	0		05N429	3.99879		2TAB23
2TAB26	0	0	0	0	0	0	0	0	0	0	0	0	0	0	0	0	0	0	0	0	0	0	0	0	0	0	0	0	0	0	0	0	0	0	0	0	0	0	0	0	0	0.333	1.333	0.667		05N430	3.43815		2TAB26
2TAB8	68.829	20.002	71.285	24.996	20.002	18.82	18.698	24.9	44.728	33.27	41.587	23.997	25.999	13.997	23.003	31.997	78.377	151.296	57.615	30.995	53.999	41.96	74.616	101.093	9.771	15.139	16.843	22.92	2	5.999	11.999	5	9	22.999	11.001	13.998	749.561	409.128	325.633	497.163	669.333	878.473	650.285	860.21		05N431	4.20434		2TAB8
2TAF14	1	0	1	0	0	1	0	0	0	0	0	0	9	7	6	9	2	5.777	5	2	973.774	675.484	788.862	760.575	308.311	351.702	270.324	279.653	0	0	2	1	0	0	0	2	487.19	382.419	114.015	322.812	82.446	86.011	46.999	114.733		05N432	4.89658		2TAF14
2TAF16	0	0	0	0	0	0	0	0	0	0	0	0	0	0	0	0	0	0	0	2	0	0	1	0	8.773	3.952	2.183	6.004	0	0	0	0	0	0	0	0	0	1	0	0	0	0.667	3	0		05N433	4.45717		2TAF16
2TAF24	0	0	0	2	0	0	0	0	0	0	0	0	0	0	0	0	0	1.167	3.229	0	0	0	0	2.218	2	7	2	3.818	1	0	0	0	0	0	0	0	0	1.033	1.234	0	3.215	0	2.316	4.454		05N434	4.38061		2TAF24
2TAF26	0	0	0	0	0	0	0	0	0	0	0	0	0	0	0	0	0	0	0	0	0	0	0	0	1.775	0	0	1.211	0	0	0	0	0	0	0.25	0	0	0	1.691	0	0	0	0	0		05N435	4.41012		2TAF26
2TAF27	15.466	3.259	25.972	5.276	3.504	3.72	6.751	6.025	6.423	1.08	0	2.378	253.916	179.993	220.473	287.343	475.396	502.382	476.062	333.74	1453.08	1242.45	1667.32	1561.73	3.857	9.013	6.663	7.187	2	0	6	2	2	3	4	6.907	58.683	29.645	26.5	69.405	95.002	252.254	106.67	210.172		05N436	1.99876		2TAF27
2TAF2	0	0	0	0	0	0	0	0	0	0	0	0	0	0	0	0	0	0	0	0	0	0	0	0	0	2	1	2	0	0	0	0	0	0	0	0	0	0	0	1	0	0	0	0		05N44	15.3512		2TAF2
2TAF33	0	0	0	0	0	0	0	0	0	0	0	0	0	0	0	0	0	0	0	0	1	0	0	0	5.5	5	5.303	11.699	0	0	0	0	0	0	0	0	0	0	0	0	0	0.5	0	0		05N45	2.38043		2TAF33
2TAF36	17	16	15	17	16	16	26	15	12	4	12.593	10	11	1	9	10	33	25.833	21.771	13	18	7	5	14.782	4	1	0	1.182	0	2	4	3	8	3	10.008	4	45	35.967	26.766	60	99.785	132	74.684	154.006		05N47	3.18411		2TAF36
2TAF39	0	0	0	0	0	0	0	0	0	0	0	0	0	0	0	0	0	0	0	0	0	0	0	0	0	0	0	0	0	0	0	0	0	0	0	0	0	0	0	0	0	0	0	0		05N49	2.65991		2TAF39
2TAF3	0	0	0	0	0	0	0	0	0	3	0	0	0	0	0	0	1	0	0	0	0	0	1	2	26	27	45	40	0	0	0	0	0	0	0	0	2	0	0	2	3	1	0	1		05T21	15.7229		2TAF3
2TAF46	9	1	6	1	2	3	6	2	7	1	4	1	1	0	0	2	3	1	0	1	5	2	3	5	0	0	0	0	0	0	0	0	0	0	2	0	11	1	4	11	1	6	5	6		05T22	14.6826		2TAF46
2TAF8	0	0	0	0	0	0	0	0	0	0	0	0	0	0	0	0	0	0	0	0	0	0	0	0	6.5	1.185	3	3.36	0	0	0	0	0	0	0	0	0	1	0	0	0	0	0	0		05T23	5.28647		2TAF8
2YAB10	1.708	0	0.498	1.555	0.25	0	1.806	0.75	1.5	0.5	1.865	0	0	0.5	0.256	0.5	7.145	15.921	10.029	2.702	4.233	4.506	6.231	4.382	43.305	50.002	55.155	54.921	0.25	0	0	0	0.083	0	0	0	6.399	1.637	6.753	7.448	36.803	30.289	22.916	45.191		05T31	17.3083		2YAB10
2YAF14	0	0	0	0	0	0	0	0	0	0	0	0	0	0	0	0	0	0	0	0	1	0	0.333	0	24.398	24.324	24.78	22.547	0	0	0	0	0	0	0	0	0	1.289	1.539	1.542	7.505	6.868	2.725	10.377		05T310	4.6797		2YAF14
2YAF20	0	0	0	0	0	0	0	0	0	0	0	0	0	0	0	0	0	0	0	0	0	0	0	0	0	0	0	0	0	0	0	0	0	0	0	0	0	0	0	0	0	0	0	0		05T312	3.74876		2YAF20
2YAF34	0	0	0	0	0	0	0	0	0	0	0	0	0	0	0	0	0	0	0	0	0	0	0	0	0	0	0	0	0	0	0	0	0	0	0	0	0	0	0	0	0	0	0	0		05T313	4.57419		2YAF34
2YAF39	0	0	0	0	0	0	0	0	0	0	0	0	0	0	0	0	0	0	0	0	0	0	0	0	0	0	0	0	0	0	0	0	0	0	0	0	0	0	0	0	0	0	0	0		05T33	4.78877		2YAF39
KB_12	331.468	278.553	480.912	368.343	562.905	717.943	868.85	642.951	731.973	778.796	524.32	249.684	136.943	134.13	286.227	201.463	894.841	989.151	1408.96	545.167	358.883	813.174	356.826	512.198	224.549	223.265	208.435	195.978	27.215	62.33	30.5	43.908	64.521	83.344	42.111	108.714	2514.88	1936.14	1806.3	2472.75	2527.62	2368.25	1022.08	2880.98		05T34	4.25031		KB_12
KB_15	0	0	0	2	1	0	0	1.5	0	0	1	0	1	0	1	0	3.001	1	0	0	1.528	0	0	5.01	41.107	57.036	46.643	54.687	0	0	0	0	0	0	0	0	62.869	84.193	42.5	51.6	46.103	25.717	20.107	43.007		05T35	4.57616		KB_15
KB_33_2	0	0	0	0	0	0	0	0	0	0	0	0	0	0	0	0	0	0	0	0	0	0	0	0	0	0	0	2	0	0	0	0	0	0	0	0	0	0	0	0	0	0	1	2		05T37	5.84169		KB_33_2
M-10	0	0	0	0	0	0	2	0	0	0	0	0	0	0	0	2	2.237	3.829	0	0	0	2.338	0	3.828	27.837	28.128	39.61	34.183	0	0	0	0	0	0	0	0	7.584	5.009	2.741	8.369	50.611	30.75	8.53	28.221		05T38	3.10862		M-10
M-16	0	0	0	0	0	0	0	0	0	0	0	0	0	0	0	0	0	0	0	0	0	0	0	0	0	0	0	0	0	0	0	0	0	0	0	0	0	0	0	0	0	0	0	0		05T41	5.40547		M-16
M-6	1.358	0	3.783	0	0	0	2.819	0	0	1.603	0	0	0	0	0	0	0	0	3.193	0	1.245	0	0	0	1.367	0	0	0	0	0	0	0	0	0	0	0	2.035	1.187	0	0	1.068	0	0	0		05T410	4.23675		M-6
MCAF14	0	0	0	0	0	0	0	0	0	0	0	0	0	0	0	0	0	0	0	0	0	0	0	0	0	0	1	3	0	0	0	0	0	0	0	0	0	0	0	0	0	0	0	0		05T411	11.1171		MCAF14
MCAF20	0	0	0	0	0	0	0	0	0	0	0	0	0	0	0	0	0	0	0	0	0	0	0	0	0	0	0	0	0	0	0	0	0	0	0	0	0	0	0	0	0	0	0	0		05T412	6.21347		MCAF20
MCAF7	0	0	0	0	0	0	0	0	0	0	0	0	0	0	0	0	0	0	0	0	0	0	0	0	0	0	0	0	0	0	0	0	0	0	0	0	0	0	0	0	0	0	0	0		05T414	1.42068		MCAF7
RAB17	1	0	0	0	0	0	0	0	0	0	0	0	0	0	1	0	2	3	5	1	5	5	2.001	1	41.296	45.153	32.714	40.374	0	0	0	0	0	0	0	0	2	2.043	0	4	1.004	2	2	7.041		05T416	2.60239		RAB17
RAF14	0	0	0	0	0	0	0	0	0	0	0	0	0	0	0	0	0	0	0	0	0	0	0	0	4.069	0	3.07	2.032	0	0	0	0	0	0	0	0	0	0	0	0	0	0	0	0		05T417	1.88128		RAF14
RAF19	0	0	0	0	0	0	0	0	0	0	0	0	0	0	0	0	0	0	0	0	0	0	0	0	0	0	0	0	0	0	0	0	0	0	0	0	0	0	0	0	0	0	0	0		05T418	1.43027		RAF19
RAF41	0	0	0	0	0	0	0	0	0	0	0	0	0	0	0	0	0	0	0	0	0	0	0	0	2.007	0	0	0	0	0	0	0	0	0	0	0	0	0.5	0	0	0	0	0	0		05T419	3.96565		RAF41
RAF43	0	0	0	0	0	0	0	0	0	0	0	0	0	0	0	0	0	0	0	0	0	0	0	0	1	0	0	0	0	0	0	0	0	0	0	0	0	0	0	0	0	0	0	0		05T42	3.18483		RAF43
RAF52	0	0	0	0	0	0	0	0	0	0	0	0	0	0	0	0	0	0	0	0	0	0	0	0	0	0	0	0	0	0	0	0	0	0	0	0	0	0	0	0	0	0	0	0		05T422_2	10.8885		RAF52
RAF53	0	0	0	0	0	0	0	0	0	0	0	0	0	0	0	0	0	0	0	0	0	0	0	0	0	0	0	0	0	0	0	0	0	0	0	0	0	0	0	0	0	0	0	0		05T423	5.70482		RAF53
RAF56	15.639	6.346	18.125	6.515	8.53	4.414	8.578	3.337	17.106	25.342	19.051	8.293	4.994	0.968	5.287	5.97	55.623	47.577	27.967	36.82	9.275	20.391	5.118	9.872	28.9	40.353	26.798	30.881	0	0	0	0.968	1.002	2.985	5.364	0	227.704	117.993	101.414	129.368	212.77	237.21	192.656	249.13		05T424	2.07703		RAF56
RAF9	0	0	0	0	0	0	0	0	0	0	0	0	0	0	0	0	0	0	0	0	0	0	0	0	0	0	0	0	0	0	0	0	0	0	0	0	0	0	0	0	0	0	0	0		05T425	9.72588		RAF9
TAB13	13.042	3	10	13.342	4	3	5.169	11.674	12	3	7	1	1	1	1	3	19	19.999	13	4	3.738	2	0	3	3	7	2.015	5.932	0	0	0	0	1	1	0	0	0	2	0	0	2	6.996	4	6.014		05T426	5.69101		TAB13
TAF1	0	1.5	0.5	1	0	0	0	1	0	1	0.5	0	2	10	9	1	53	74.829	53.977	35	40.301	48.065	51.529	57.62	26.394	11.89	15.267	19.348	0	0	0	0	0	0	0	0	13.698	6.5	9	4.5	28.372	32.195	22.088	26.067		05T427	2.92226		TAF1
TAF24	1	0	0	0	0	0	0	0	0	0	0	0	0	0	0	0	0	0	0	0	1	0	0	1	20.579	33.297	31.909	26.653	0.5	0	0	0	0	0	0	0	0	2.733	0	0	1.111	0	0	1.359		05T428	3.07167		TAF24
TAF43	0	0	0	0	0	0	0	0	0	0	0	0	0	0	0	0	0	0	0	0	0	0	0	0	0	0	0	0	0	0	0	0	0	0	0	0	0	0	0	0	0	0	0	0		05T429	2.84578		TAF43
TAF58	0	0	0	0	0	0	0	0	0	0	0	0	0	0	0	0	0	0	0	0	0	0	0	0	0	0	0	1	0	0	0	0	0	0	0	0	0	0	0	0	0	0	0	0		05T430	2.90694		TAF58
YAF25	0	0	0	0	0	0	0	0	0	0	0	0	0	0	0	0	0	0	0	0	0	0	0	0	0	0	0	0	0	0	0	0	0	0	0	0	0	0	0	0	0	0	0	0		05T431	1.78358		YAF25
YAF33	0	0	0	0	0	0	0	0	0	0	0	4	0	0	0	0	1	1	0	0	1	1	0	0	7	2	4	5	1	6	5	8	3	10	7	6	81.501	45.023	33	57.566	82	102.398	54	94		05T432	1.78473		YAF33
YAF38	0	0	0	0	0	0	0	0	0	0	0	0	0	0	0	0	0	0	0	0	0	0	0	0	0	0	0	0	0	0	0	0	0	0	0	0	0	0	0	0	0	0	0	0		05T433	2.71399		YAF38
YAF4_2	0	0	0	0	0	0	0	0	0	0	0	0	0	0	0	0	0	0	0	0	0	0	0	0	2	3	1	0	0	0	0	0	0	0	0	0	0	0	0	0	0	0	0	0		05T437	2.73613		YAF4_2
YAF8	0	0	0	0	0	0	0	0	0	0	0	0	0	0	0	0	0	0	0	0	0	0	0	0	12.718	12.086	9	6.686	0	0	0	0	0	0	0	0	0	0	0	0.5	0	0	0	0		05T438	2.5324		YAF8
	2361	2083	2584	2305	1885	1791	2723	2023	2608	2812	2485	1236	1249	842	1419	1454.99	4972	6313	4634	3208	10876	11937	12172	12399	25862	28271	26147	25478	95.003	222.999	189	141.001	208.997	289	251	283.999	14665	11865	8829.99	13211	17768	20011	12621	21075		05T439	2.6583
																																														05T44	5.88512
	At_AtSC_ES_t3_high_B1	At_AtSC_ES_t3_high_B2	At_AtSC_ES_t3_high_B3	At_AtSC_ES_t3_high_B4	At_AtSC_ES_t3_HL_orig_B1	At_AtSC_ES_t3_HL_orig_B2	At_AtSC_ES_t3_HL_orig_B3	At_AtSC_ES_t3_HL_orig_B4	At_AtSC_ES_t3_low_B1	At_AtSC_ES_t3_low_B2	At_AtSC_ES_t3_low_B3	At_AtSC_ES_t3_low_B4	Hv_AtSC_ES_t3_high_B1	Hv_AtSC_ES_t3_high_B2	Hv_AtSC_ES_t3_high_B3	Hv_AtSC_ES_t3_high_B4	Hv_AtSC_ES_t3_low_B1	Hv_AtSC_ES_t3_low_B2	Hv_AtSC_ES_t3_low_B3	Hv_AtSC_ES_t3_low_B4	Hv_AtSC_RZ_t3_high_B1	Hv_AtSC_RZ_t3_high_B2	Hv_AtSC_RZ_t3_high_B3	Hv_AtSC_RZ_t3_high_B4	Input_undil_AtSC_t0_B1	Input_undil_AtSC_t0_B2	Input_undil_AtSC_t0_B3	Input_undil_AtSC_t0_B4	Lj_AtSC_ES_t3_high_B1	Lj_AtSC_ES_t3_high_B2	Lj_AtSC_ES_t3_high_B3	Lj_AtSC_ES_t3_high_B4	Lj_AtSC_ES_t3_low_B1	Lj_AtSC_ES_t3_low_B2	Lj_AtSC_ES_t3_low_B3	Lj_AtSC_ES_t3_low_B4	Lj_AtSC_RZ_t3_high_B1	Lj_AtSC_RZ_t3_high_B2	Lj_AtSC_RZ_t3_high_B3	Lj_AtSC_RZ_t3_high_B4	Lj_AtSC_RZ_t3_low_B1	Lj_AtSC_RZ_t3_low_B2	Lj_AtSC_RZ_t3_low_B3	Lj_AtSC_RZ_t3_low_B4		05T440	1.42431
	2361	2083	2584	2305	1885	1791	2723	2023	2608	2812	2485	1236	1249	842	1419	1454.99	4972	6313	4634	3208	10876	11937	12172	12399	25862	28271	26147	25478	95.003	222.999	189	141.001	208.997	289	251	283.999	14665	11865	8829.99	13211	17768	20011	12621	21075		05T442	3.85335
																																														05T443	3.92259
																																														05T444	3.7929
																																														05T445	2.38986
																																														05T45	4.46272
																																														05T46	3.79079
																																														05T47	5.93569
																																														05T48	2.0689
																																														05T49	2.98414
																																														10L31	5.40356
																																														10L32	5.18037
																																														10L35	17.2192
																																														10L36	4.99109
																																														10L37	4.54827
																																														10L38	17.3066
																																														10L39	5.67497
																																														10L410	3.46541
																																														10L411	3.71865
																																														10L412	5.28307
																																														10L413	3.13054
																																														10L414	2.30726
																																														10L417	2.62956
																																														10L417_2	5.04621
																																														10L418	2.56237
																																														10L42	2.61299
																																														10L420	5.42754
																																														10L421	1.71754
																																														10L424	4.08122
																																														10L425	2.93479
																																														10L426	1.735
																																														10L430	4.03902
																																														10L43_2	6.40165
																																														10L45	3.80792
																																														10L46	5.76846
																																														10L46_2	12.1606
																																														10L47	2.68196
																																														10L48	2.86946
																																														10L49	1.52605
																																														10N33	5.30636
																																														10N34	4.6267
																																														10N35	5.4618
																																														10N36	2.51792
																																														10N410	4.17641
																																														10N412	2.31382
																																														10N414	3.5756
																																														10N416	2.66155
																																														10N417	6.08718
																																														10N418	4.01471
																																														10N420	1.39126
																																														10N421	3.37933
																																														10N422	2.04135
																																														10N423	4.35972
																																														10N424	3.51369
																																														10N425_2	25
																																														10N427	3.43311
																																														10N428	2.48769
																																														10N429	2.03163
																																														10N43	4.11863
																																														10N430	5.31013
																																														10N431	4.54481
																																														10N432	1.5375
																																														10N433	3.49709
																																														10N434	0.865143
																																														10N44_1	2.73495
																																														10N44_2	4.38943
																																														10T31	16.8016
																																														10T33	6.62992
																																														10T35_2	19.2929
																																														10T36	4.89904
																																														10T41	5.26561
																																														10T410	5.15309
																																														10T411	4.2684
																																														10T413	2.8272
																																														10T415	4.46327
																																														10T419	4.52723
																																														10T42	4.29417
																																														10T422	2.87036
																																														10T423	4.86099
																																														10T423_2	9.52206
																																														10T424	3.13731
																																														10T425	4.42925
																																														10T426	5.46216
																																														10T427	1.77325
																																														10T428	3.48951
																																														10T429	4.44213
																																														10T430	2.74932
																																														10T44	4.05165
																																														10T45	2.72527
																																														10T46	2.33136
																																														10T48	4.30406
																																														10T49	2.68187
																																														2KB_12	1.45752
																																														2KB_20	6.98053
																																														2KB_26	2.68815
																																														2KB_3	2.84062
																																														2MCAB6	6.20194
																																														2MCAF14	5.43611
																																														2MCAF15	3.9219
																																														2MCAF23	1.62946
																																														2MCAF35	3.58137
																																														2MCAF36	0.826302
																																														2MCAF38	1.73737
																																														2RAB21	1.80815
																																														2RAB26	2.67771
																																														2RAB27	17.3744
																																														2RAB6	1.54964
																																														2RAF19	1.4905
																																														2RAF20	1.62216
																																														2RAF21	1.6022
																																														2RAF22	3.98505
																																														2RAF24	5.76285
																																														2RAF25	1.45389
																																														2RAF4	1.72918
																																														2RAF44	0.862138
																																														2RAF45	1.5665
																																														2RAF6	3.76796
																																														2TAB19	11.3495
																																														2TAB23	12.4731
																																														2TAB8	3.81035
																																														2TAF14	6.82913
																																														2TAF16	2.13365
																																														2TAF2	0.775989
																																														2TAF22	4.34449
																																														2TAF24	1.36693
																																														2TAF26	5.96446
																																														2TAF27	2.48825
																																														2TAF3	2.71139
																																														2TAF33	1.54025
																																														2TAF36	1.55274
																																														2TAF44	4.93795
																																														2TAF46	0.863879
																																														2TAF8	13.2558
																																														2YAB10	7.04493
																																														2YAB26	3.10384
																																														2YAB30_2	3.53597
																																														2YAF1	2.44273
																																														2YAF14	1.32623
																																														2YAF22	6.14117
																																														2YAF26	4.08299
																																														2YAF29	2.5389
																																														2YAF34	1.96567
																																														2YAF39	1.6892
																																														KB_12	3.95675
																																														KB_15	6.1221
																																														KB_33_2	2.53624
																																														KB_39	2.88692
																																														M-10	4.12199
																																														M-11_2	12.1071
																																														M-16	5.79164
																																														M-6	1.30949
																																														MCAB5	4.17769
																																														MCAF14	4.74499
																																														MCAF20	9.34904
																																														MCAF7	3.61291
																																														PAB10	5.27242
																																														PAB15	2.69891
																																														RAB17	6.14272
																																														RAF14	3.55407
																																														RAF19	4.16924
																																														RAF20_2	2.88688
																																														RAF20_2_2	9.61317
																																														RAF36	3.44578
																																														RAF41	0.840306
																																														RAF43	3.98251
																																														RAF48	2.25365
																																														RAF52	1.79407
																																														RAF53	1.69811
																																														RAF53_2	7.78563
																																														RAF54_2	5.50638
																																														RAF56	2.64664
																																														RAF57	2.2353
																																														TAB13	1.71746
																																														TAB14	6.12423
																																														TAB6	3.44784
																																														TAF1	5.33943
																																														TAF32	2.20644
																																														TAF43	9.83891
																																														TAF58	14.6926
																																														TAF60_1	3.88208
																																														TAF61	1.66397
																																														TAF7	4.22571
																																														YAF11_1	5.25492
																																														YAF12_1	17.7016
																																														YAF13	7.23002
																																														YAF16	3.86974
																																														YAF17	3.32864
																																														YAF2_2	13.4947
																																														YAF25	3.68332
																																														YAF28	2.83623
																																														YAF34	4.05092
																																														YAF38	3.45121
																																														YAF41	2.84673
																																														YAF4_2	12.3076
																																														YAF8	10.8978
																																														01L32	6
																																														01L35	1
																																														01L36	2
																																														01L39	3
																																														01L413	1
																																														01L415	2
																																														01L417	1
																																														01L418	2
																																														01L421	1
																																														01L44	1
																																														01L48	1
																																														01N31	4
																																														01N32	1
																																														01N34	1
																																														01N39	1
																																														01N413	2
																																														01N414	2
																																														01N415	5
																																														01N417	1
																																														01N41	1
																																														01N420	1
																																														01N421	1
																																														01N426	1
																																														01N42	8
																																														01N430	1
																																														01N441	1
																																														01N445	1
																																														01N48	4
																																														01N49	1
																																														01T310	3
																																														01T32	6
																																														01T33	2
																																														01T34	2
																																														01T35	3
																																														01T36	1
																																														01T37	5
																																														01T38	3
																																														01T410	1
																																														01T413	2
																																														01T415	1
																																														01T418	1
																																														01T424	4
																																														01T426	1
																																														01T428	4
																																														01T429	1
																																														01T42	1
																																														01T444	1
																																														01T45	1
																																														01T48	5
																																														05L310	5
																																														05L31	2
																																														05L33	4
																																														05L34	6
																																														05L35	5
																																														05L37	2
																																														05L38	4
																																														05L410	1
																																														05L411	3
																																														05L416	1
																																														05L418	1
																																														05L41	3
																																														05L424	7
																																														05L426	1
																																														05L46	1
																																														05L48	1
																																														05L49	4
																																														05N31	4
																																														05N412	1
																																														05N415	1
																																														05N416	3
																																														05N417	4
																																														05N418	1
																																														05N41	1
																																														05N421	1
																																														05N424	1
																																														05N426	2
																																														05N428	6
																																														05N437	1
																																														05N46	1
																																														05T311	1
																																														05T32	2
																																														05T36	1
																																														05T39	2
																																														05T413	1
																																														05T415	1
																																														05T420	2
																																														05T421	1
																																														05T422	2
																																														05T434	1
																																														05T435	2
																																														05T436	1
																																														05T43	2
																																														05T441	1
																																														10L310	6
																																														10L33	2
																																														10L34	2
																																														10L415	3
																																														10L416	1
																																														10L419	1
																																														10L41	1
																																														10L422	3
																																														10L427	1
																																														10L428	2
																																														10L429	1
																																														10L43	3
																																														10L44	3
																																														10N31	1
																																														10N32	1
																																														10N411	2
																																														10N413	1
																																														10N415_2	1
																																														10N415	1
																																														10N419	1
																																														10N41	6
																																														10N425	2
																																														10N45	1
																																														10N46	1
																																														10N47	1
																																														10N48	1
																																														10N49	4
																																														10T32	7
																																														10T34	4
																																														10T35	4
																																														10T412	1
																																														10T414	1
																																														10T416	6
																																														10T417	3
																																														10T418	5
																																														10T420	1
																																														10T421	1
																																														10T43	4
																																														10T47	1
																																														2KB_15	2
																																														2KB_22	5
																																														2MCAF30	1
																																														2RAB30	1
																																														2TAB26	3
																																														2TAF39	3
																																														2TAF42_2	9
																																														2TAF48	5
																																														2YAB30	6
																																														2YAF12	1
																																														2YAF17	3
																																														2YAF20	1
																																														2YAF2	3
																																														KB_17	1
																																														KB_30	1
																																														M-11	5
																																														RAF12	3
																																														RAF29	3
																																														RAF54	3
																																														RAF9	5
																																														TAF24	1
																																														TAF8	1
																																														YAF2	4
																																														YAF33	1
																																														MCAF9	14
[truncated: 46 more columns]

## Sheet: V3V4_VSEARCH_100%
isolate	At_AtSC_ES_t3_high_B1_v3_v4	At_AtSC_ES_t3_high_B2_v3_v4	At_AtSC_ES_t3_high_B3_v3_v4	At_AtSC_ES_t3_high_B4_v3_v4	At_AtSC_ES_t3_HL_orig_B1_v3_v4	At_AtSC_ES_t3_HL_orig_B2_v3_v4	At_AtSC_ES_t3_HL_orig_B3_v3_v4	At_AtSC_ES_t3_HL_orig_B4_v3_v4	At_AtSC_ES_t3_low_B1_v3_v4	At_AtSC_ES_t3_low_B2_v3_v4	At_AtSC_ES_t3_low_B3_v3_v4	At_AtSC_ES_t3_low_B4_v3_v4	Hv_AtSC_ES_t3_high_B1_v3_v4	Hv_AtSC_ES_t3_high_B2_v3_v4	Hv_AtSC_ES_t3_high_B3_v3_v4	Hv_AtSC_ES_t3_high_B4_v3_v4	Hv_AtSC_ES_t3_low_B1_v3_v4	Hv_AtSC_ES_t3_low_B2_v3_v4	Hv_AtSC_ES_t3_low_B3_v3_v4	Hv_AtSC_ES_t3_low_B4_v3_v4	Hv_AtSC_RZ_t3_high_B1_v3_v4	Hv_AtSC_RZ_t3_high_B2_v3_v4	Hv_AtSC_RZ_t3_high_B3_v3_v4	Hv_AtSC_RZ_t3_high_B4_v3_v4	Input_undil_AtSC_t0_B1_v3_v4	Input_undil_AtSC_t0_B2_v3_v4	Input_undil_AtSC_t0_B3_v3_v4	Input_undil_AtSC_t0_B4_v3_v4	Lj_AtSC_ES_t3_high_B1_v3_v4	Lj_AtSC_ES_t3_high_B2_v3_v4	Lj_AtSC_ES_t3_high_B3_v3_v4	Lj_AtSC_ES_t3_high_B4_v3_v4	Lj_AtSC_ES_t3_low_B1_v3_v4	Lj_AtSC_ES_t3_low_B2_v3_v4	Lj_AtSC_ES_t3_low_B3_v3_v4	Lj_AtSC_ES_t3_low_B4_v3_v4	Lj_AtSC_RZ_t3_high_B1_v3_v4	Lj_AtSC_RZ_t3_high_B2_v3_v4	Lj_AtSC_RZ_t3_high_B3_v3_v4	Lj_AtSC_RZ_t3_high_B4_v3_v4	Lj_AtSC_RZ_t3_low_B1_v3_v4	Lj_AtSC_RZ_t3_low_B2_v3_v4	Lj_AtSC_RZ_t3_low_B3_v3_v4	Lj_AtSC_RZ_t3_low_B4_v3_v4		isolate	16S_copy_number		isolate
01N423	13	0	23	0	0	0	21	10	0	0	0	8	256	68	269	228	158	276	157	96	7092	7591	7573	8103	1137	1186	1168	1095	0	0	0	0	0	0	0	0	572	537	408	688	639	983	654	712		01L31	4.37625		01N423
10T429	849	342	954	451	474	316	479	416	1078	975	1055	516	369	327	287	548	1942	1975	1202	1114	618	760	575	719	249	313	206	170	48	76	64	52	32	59	106	56	2010	2125	2055	2162	2322	2203	1445	2443		01L310	5.57608		10T429
01L38	152	212	106	195	127	101	144	145	195	136	127	52	17	15	25	0	126	321	108	101	82	60	26	39	6879	7894	7795	7470	0	0	0	0	4	0	0	0	91	80	113	123	301	334	209	252		01L33	4.62484		01L38
KB_12	359	347	493	492	675	893	942	740	869	947	661	347	125	133	236	197	864	1048	1502	558	288	647	199	404	220	189	204	184	52	84	43	65	82	128	65	162	2020	2059	2224	2389	2632	2228	986	2848		01L34	5.97078		KB_12
05N433	271	348	272	351	281	208	273	235	534	469	476	276	0	32	0	0	305	549	414	245	120	167	82	120	2313	2340	2525	2071	0	0	0	0	0	0	33	0	626	954	935	632	1857	1407	1292	1628		01L38	3.32004		05N433
01L422	204	208	375	229	184	149	244	245	71	122	111	62	65	28	119	50	194	200	218	144	366	294	274	246	1289	1312	1295	1316	0	11	28	0	0	15	11	12	857	870	863	1321	1165	2023	1208	1596		01L41	4.65418		01L422
01N418	0	0	0	20	0	0	0	9	9	9	0	10	0	0	0	10	0	50	65	42	51	67	56	71	96	107	111	125	14	43	25	0	49	69	22	59	1487	1099	821	1291	2792	3254	1673	4020		01L410	3.16067		01N418
01L416	0	0	19	6	10	0	0	0	7	9	0	0	30	0	36	26	36	52	21	15	480	375	414	499	2813	2910	2646	2492	0	0	0	0	0	0	0	0	270	243	156	319	302	367	209	339		01L411	4.54851		01L416
2TAF27	0	0	35	0	0	0	10	0	0	0	0	0	359	266	285	429	408	392	434	278	1419	1148	1359	1504	0	0	0	0	0	0	0	0	0	0	0	0	51	47	83	77	104	228	135	158		01L412	5.3818		2TAF27
01L31	0	0	0	159	0	0	115	0	0	175	0	0	0	0	0	0	0	184	0	0	0	0	0	0	1080	1093	1100	923	0	0	0	0	0	0	0	0	316	449	469	250	794	607	595	717		01L414	5.20727		01L31
10L31	0	30	0	0	0	0	20	0	0	0	24	0	0	0	0	0	26	0	0	30	0	0	24	13	1256	1298	1381	1127	0	0	0	0	0	0	0	0	0	0	0	0	269	227	194	242		01L416	4.53955		10L31
2TAB8	77	32	91	39	0	24	32	28	57	51	50	28	34	14	26	49	78	177	73	46	60	48	65	112	0	0	0	0	0	9	13	0	0	34	11	24	567	394	332	435	649	753	583	790		01L419	2.75972		2TAB8
2TAF14	0	0	0	0	0	0	0	0	0	0	0	0	0	0	0	10	0	0	0	0	967	568	673	714	242	257	193	190	0	0	0	0	0	0	0	0	404	328	91	265	63	71	31	90		01L42	3.88519		2TAF14
01N44	105	97	42	91	50	45	41	25	18	106	104	86	0	0	0	0	24	70	23	41	15	0	13	25	470	497	507	478	0	0	0	0	0	0	0	0	10	8	0	19	63	54	25	71		01L420	5.82479		01N44
01L419	23	0	0	0	0	0	0	21	0	0	0	0	0	0	0	0	108	90	59	48	0	0	0	0	176	197	149	204	0	0	0	0	0	0	0	0	124	108	80	95	309	271	212	295		01L422	2.17819		01L419
10T31	0	0	0	0	0	0	0	0	0	0	0	0	0	0	0	0	0	0	0	0	0	0	0	0	210	207	189	161	0	0	0	0	0	0	0	0	237	319	293	228	168	130	107	165		01L423	1.40631		10T31
10T422	26	22	10	11	14	0	0	12	5	0	10	0	0	0	0	0	10	26	0	15	19	15	12	24	217	242	226	237	0	0	2	0	0	0	3	0	106	121	118	125	199	170	98	179		01L43	2.6167		10T422
01L43	0	0	0	0	0	0	0	0	0	0	0	0	0	0	0	0	0	0	0	0	0	0	0	0	117	118	0	119	0	14	19	8	0	3	0	0	408	240	74	224	188	228	152	300		01L45	4.87929		01L43
01N424	60	67	47	47	47	32	52	42	16	0	0	0	48	0	19	42	0	23	0	20	67	40	32	61	65	101	87	83	0	0	0	0	0	0	6	0	67	40	0	59	135	145	118	148		01L46	4.19812		01N424
01L33	0	0	0	0	0	0	0	0	0	0	0	0	0	0	0	0	0	0	0	0	0	0	0	0	436	403	421	301	0	0	0	0	0	0	0	0	0	0	0	39	85	0	0	97		01L47	3.73775		01L33
05T412	3	0	0	0	0	0	0	0	0	0	0	0	8	7	19	0	80	113	117	99	52	73	32	42	151	132	121	150	0	0	0	0	0	0	0	0	30	32	23	58	78	120	78	139		01L49	4.17281		05T412
05N423	49	67	39	101	79	108	105	89	19	21	27	0	84	18	65	47	30	42	26	0	36	31	32	31	57	63	72	75	0	0	0	0	0	0	0	0	9	20	12	15	35	70	37	56		01L49_2	4.67172		05N423
01L42	0	0	0	0	0	0	0	0	0	3	0	0	0	0	0	0	0	0	0	0	0	0	0	0	441	393	346	273	0	0	0	0	0	0	0	0	0	16	12	0	0	56	37	0		01N310	4.52259		01L42
05N36	0	0	0	0	0	0	0	0	0	0	0	0	0	0	0	0	0	0	0	0	0	0	0	0	102	110	119	105	0	0	0	0	0	0	0	0	127	196	97	163	171	160	82	140		01N33	5.38454		05N36
05N37	103	239	33	110	64	83	94	61	16	28	65	0	0	0	0	0	27	51	21	30	0	0	0	0	81	114	124	106	0	0	0	0	0	0	0	0	0	0	0	0	0	0	0	0		01N35	2.17685		05N37
01L423	0	0	0	0	0	0	0	0	0	0	0	0	0	0	0	0	0	0	0	6	0	0	0	0	238	300	258	309	0	0	0	0	0	0	0	0	17	17	8	16	77	69	24	95		01N36	1.68934		01L423
01N443	90	45	0	35	0	0	0	0	61	58	0	38	0	27	18	26	32	45	0	0	56	61	78	73	49	0	52	55	0	0	0	0	0	0	0	0	35	37	0	0	57	68	71	43		01N37	3.92133		01N443
2TAF36	28	26	20	27	23	27	28	25	17	0	27	0	13	0	0	18	51	30	39	22	20	0	0	21	0	0	0	0	0	0	0	0	10	0	10	0	48	24	29	22	111	135	58	158		01N38	2.30667		2TAF36
01L310	0	0	0	0	0	0	0	0	0	0	0	0	0	5	0	0	13	28	42	22	0	0	0	29	53	72	64	66	0	0	0	0	0	0	0	0	50	60	0	64	127	127	75	130		01N410	6.02205		01L310
01L410	0	0	0	0	0	0	8	0	0	0	0	0	0	0	0	0	18	38	0	0	14	28	16	0	114	119	121	139	0	0	0	0	0	0	0	0	0	0	48	0	88	72	66	106		01N412	5.14877		01L410
10N412	0	0	0	56	0	0	0	17	8	10	0	0	0	0	0	8	0	17	38	32	37	33	28	26	26	26	29	17	0	0	0	0	0	0	0	0	0	14	11	24	64	73	30	85		01N416	4.93772		10N412
TAF1	0	0	0	0	0	0	0	0	0	0	0	0	0	15	13	0	72	116	76	44	51	53	61	76	0	6	12	12	0	0	0	0	0	0	0	0	23	0	0	0	0	0	0	46		01N418	1.59971		TAF1
05L421	0	0	0	0	0	0	0	0	0	0	0	0	0	0	0	0	0	0	0	0	0	0	0	0	186	146	143	130	0	0	0	0	0	0	0	0	0	0	0	33	0	0	0	0		01N418_2	6.75159		05L421
05N45	0	0	0	0	0	0	0	0	0	0	0	0	0	0	0	0	0	19	0	0	0	0	0	0	125	118	202	106	0	0	0	0	0	0	0	0	0	0	0	0	0	0	0	0		01N419	2.63284		05N45
YAF33	0	0	0	0	0	0	0	0	0	0	0	0	0	0	0	0	0	0	0	0	0	0	0	0	0	0	4	7	0	7	6	12	0	0	14	0	64	36	0	60	83	93	44	81		01N42_2	13.0654		YAF33
01T433	0	0	119	0	52	53	84	70	0	0	0	0	0	0	0	0	0	0	0	0	0	0	0	0	0	89	0	0	0	0	0	0	0	0	0	0	0	0	0	32	0	0	0	0		01N422	3.07303		01T433
01N45	0	0	0	0	0	0	0	0	0	0	0	0	0	0	0	0	0	0	0	0	0	0	0	0	135	129	117	116	0	0	0	0	0	0	0	0	0	0	0	0	0	0	0	0		01N42_3	25		01N45
05L413	0	101	0	0	0	0	79	49	0	0	0	0	0	0	0	0	0	0	0	0	0	0	0	0	66	72	56	70	0	0	0	0	0	0	0	0	0	0	0	0	0	0	0	0		01N423	5.2776		05L413
05L417	0	0	0	0	0	0	0	0	0	0	0	0	0	0	0	0	0	0	0	0	0	0	0	0	122	113	74	80	0	0	0	0	0	0	0	0	0	0	7	0	0	10	23	0		01N424	3.5931		05L417
01T439	29	20	13	0	7	9	11	0	0	0	14	0	8	14	16	0	21	3	0	0	0	0	0	0	0	0	0	0	0	0	0	0	0	0	0	0	0	0	0	0	0	149	109	0		01N425	1.50072		01T439
2RAF21	0	0	0	0	0	0	0	0	0	0	0	6	0	0	19	0	40	30	28	26	23	19	16	21	0	0	0	0	0	0	0	0	0	0	0	0	19	0	0	14	41	48	27	36		01N427	1.76309		2RAF21
01N48	0	0	0	0	0	0	0	0	20	0	0	0	0	0	0	0	63	49	0	0	0	0	0	0	24	81	0	36	0	0	0	0	0	0	0	0	16	0	0	0	21	29	29	25		01N428	2.51486		01N48
10L421	34	53	25	0	21	27	20	0	0	0	19	0	14	0	21	0	37	46	0	0	0	0	0	0	0	0	0	0	0	0	0	0	0	0	0	0	0	0	0	0	0	36	14	0		01N429	1.41555		10L421
10T415	0	0	0	0	0	0	0	0	0	0	0	0	0	0	0	0	31	25	17	13	15	12	13	18	0	54	28	24	0	0	0	0	0	0	0	0	18	0	0	0	0	0	0	45		01N43	2.79884		10T415
05N38	0	0	0	14	0	0	0	0	0	0	0	0	0	0	0	0	0	0	0	0	0	0	0	0	42	62	66	54	0	0	0	0	0	0	0	0	0	0	0	0	16	13	10	17		01N44	3.38141		05N38
01N35	0	0	0	0	0	0	0	0	0	0	0	0	0	0	0	0	0	0	0	0	0	0	0	0	63	65	71	75	0	0	0	0	0	0	0	0	0	0	0	0	0	0	0	0		01N442	4.13881		01N35
2RAF6	0	0	0	0	0	0	0	0	0	0	0	0	0	0	0	0	10	0	0	0	0	0	0	0	0	62	80	60	0	0	0	0	0	0	0	0	10	0	0	0	0	0	0	48		01N443	2.7809		2RAF6
01L420	0	0	0	0	0	0	0	0	0	0	0	0	0	0	0	0	0	0	0	0	0	0	0	0	75	105	76	58	0	0	0	0	0	0	0	0	0	0	0	0	0	0	0	0		01N444	3.80548		01L420
01N446	47	16	28	28	0	0	0	22	0	0	0	0	0	0	0	0	13	13	0	0	0	0	0	13	0	0	7	0	0	0	0	0	0	0	0	0	0	0	0	12	0	0	0	21		01N446	1.6844		01N446
05T421	0	18	0	23	0	0	0	0	0	0	0	0	0	0	0	0	32	36	8	15	0	0	0	0	17	19	29	22	0	0	0	0	0	0	0	0	0	0	0	0	0	0	0	0		01N447	6.11724		05T421
01N410	0	0	0	0	0	0	0	0	0	0	0	0	0	0	0	0	0	0	0	0	0	0	0	0	38	38	45	49	0	0	0	0	0	0	0	0	0	0	0	0	0	0	0	0		01N447_2	6.60281		01N410
2TAF3	0	0	0	0	0	0	0	0	0	0	0	0	0	0	0	0	0	0	0	0	0	0	0	0	33	32	56	49	0	0	0	0	0	0	0	0	0	0	0	0	0	0	0	0		01N448	1.53977		2TAF3
10N414	0	0	0	0	0	0	0	0	0	0	0	0	0	0	0	0	20	0	13	0	0	0	0	0	49	0	0	60	0	0	0	0	0	0	0	0	0	0	0	0	0	0	0	0		01N45	17.6462		10N414
10L412	0	0	0	0	0	0	0	0	0	0	0	0	0	0	0	0	0	0	0	0	0	0	0	0	41	24	35	29	0	0	0	0	0	0	0	0	0	0	0	11	0	0	0	0		01N46	3.797		10L412
01T427	0	0	0	0	0	0	0	0	0	0	0	0	0	0	0	0	0	0	0	0	39	0	19	46	0	16	0	14	0	0	0	0	0	0	0	0	0	0	0	0	0	0	0	0		01N47	4.08351		01T427
05L422	0	0	0	0	0	0	0	0	0	0	0	0	0	0	0	0	0	0	0	0	40	0	39	0	0	0	0	0	0	0	0	0	0	0	0	0	34	0	0	19	0	0	0	0		01T31	4.74838		05L422
10L418	0	0	0	0	0	0	0	0	0	0	0	0	0	0	0	0	0	0	0	0	0	0	0	0	33	33	24	35	0	0	0	0	0	0	0	0	0	0	0	0	0	0	0	0		01T39	3.24181		10L418
TAF24	0	0	0	0	0	0	0	0	0	0	0	0	0	0	0	0	0	0	0	0	0	0	0	0	25	22	39	27	0	0	0	0	0	0	0	0	0	0	0	0	0	0	0	0		01T41	2.97825		TAF24
01T432	0	0	0	0	0	0	0	0	0	0	0	0	0	0	0	0	0	0	0	0	31	0	25	28	0	9	0	8	0	0	0	0	0	0	0	0	0	0	0	0	0	0	0	0		01T411	3.84121		01T432
M-10	0	0	0	0	0	0	0	0	0	0	0	0	0	0	0	0	0	0	0	0	0	0	0	0	0	0	0	0	0	0	0	0	0	0	0	0	0	0	0	0	78	20	0	0		01T412	1.98972		M-10
2RAB27	0	0	0	0	0	0	0	0	0	0	0	0	0	0	0	0	0	0	0	0	0	0	0	0	22	26	22	20	0	0	0	0	0	0	0	0	0	0	0	0	0	0	0	0		01T413_2	4.09458		2RAB27
01N428	0	0	0	0	0	0	0	0	0	0	0	0	0	0	0	0	0	0	0	0	0	0	0	0	34	39	0	0	0	0	0	0	0	0	0	0	0	0	0	0	0	0	0	0		01T414	3.9786		01N428
2RAB6	0	0	0	13	0	0	2	0	0	0	0	0	0	0	0	0	0	0	0	0	0	0	0	0	8	0	0	4	0	0	0	0	0	0	0	0	0	0	0	0	12	0	6	25		01T416	2.06999		2RAB6
TAF58	0	0	0	0	0	0	0	0	0	0	0	0	0	0	0	0	0	0	0	0	5	0	0	0	16	21	12	17	0	0	0	0	0	0	0	0	0	0	0	0	0	0	0	0		01T417	3.92604		TAF58
2TAF46	12	0	3	0	0	0	0	0	0	0	0	0	0	0	0	0	0	0	0	0	0	0	0	0	0	0	0	0	0	0	0	0	0	0	0	0	18	0	0	8	0	11	7	0		01T419	10.4991		2TAF46
TAB13	5	0	0	11	0	0	0	0	0	0	8	0	0	0	0	0	21	11	0	0	0	0	0	0	0	0	0	0	0	0	0	0	0	0	0	0	0	0	0	0	0	0	0	0		01T420	3.1832		TAB13
01L418	0	0	0	0	0	0	0	0	0	0	0	0	0	0	0	0	0	0	0	0	0	0	0	12	0	0	0	24	0	0	0	0	0	0	0	0	0	0	0	0	0	0	6	0		01T421	1.7523		01L418
01N429	0	0	0	0	0	0	0	0	0	0	0	0	0	0	0	0	0	0	0	0	0	0	0	0	0	0	0	34	0	0	0	0	0	0	0	0	0	0	0	0	0	0	0	0		01T422	14.1258		01N429
2KB_20	0	0	0	0	0	0	0	0	0	0	0	0	0	0	0	0	0	0	0	0	0	0	0	0	0	16	0	9	0	0	0	0	0	0	0	0	0	0	0	0	0	0	0	0		01T423	2.75856		2KB_20
05L423	0	0	0	0	0	0	0	0	0	0	0	0	0	0	0	0	0	0	0	0	0	0	0	0	22	0	0	0	0	0	0	0	0	0	0	0	0	0	0	0	0	0	0	0		01T425	4.03704		05L423
05T411	0	0	0	0	0	0	0	0	0	0	0	0	0	0	0	0	0	0	0	0	0	0	0	0	19	0	0	0	0	0	0	0	0	0	0	0	0	0	0	0	0	0	0	0		01T427	2.5577		05T411
10L310	0	0	0	0	0	0	0	0	0	0	0	0	0	0	0	0	0	0	0	0	0	0	0	0	6	7	6	0	0	0	0	0	0	0	0	0	0	0	0	0	0	0	0	0		01T43	3.97251		10L310
10N416	0	0	0	0	0	0	0	0	0	0	0	0	0	0	0	0	0	0	0	0	0	0	0	0	0	0	0	14	0	0	0	0	0	0	0	0	0	0	0	0	0	0	0	0		01T430	2.91594		10N416
2KB_12	0	0	0	0	0	0	0	0	0	0	0	0	0	0	0	0	0	0	0	0	0	0	0	0	0	0	0	0	0	0	0	0	0	0	0	0	3	0	0	0	0	0	0	6		01T431	12.5453		2KB_12
YAF8	0	0	0	0	0	0	0	0	0	0	0	0	0	0	0	0	0	0	0	0	0	0	0	0	0	0	8	0	0	0	0	0	0	0	0	0	0	0	0	0	0	0	0	0		01T432	1.24071		YAF8
																																														01T433	2.93553
																																														01T433_2	8.69197
																																														01T434	0.818843
																																														01T435	4.6845
																																														01T436	2.71608
																																														01T437	2.30294
																																														01T438	1.49368
																																														01T439	1.8457
																																														01T439_2	5.88408
																																														01T44	2.79059
																																														01T440	1.52825
																																														01T441	2.44649
																																														01T442	18.1715
																																														01T443	11.165
																																														01T445	1.29179
																																														01T46	2.39356
																																														01T47	7.52916
																																														01T49	4.79226
																																														05L32	5.03337
																																														05L36	7.93884
																																														05L39	5.14675
																																														05L412	19.5475
																																														05L412_3	20.6834
																																														05L413	2.37386
																																														05L414	4.59749
																																														05L414_2	11.0403
																																														05L415	13.1352
																																														05L417	4.19033
																																														05L419	3.24484
																																														05L42	4.74738
																																														05L420	5.88936
																																														05L421	4.24215
																																														05L422	1.55332
																																														05L423	4.20481
																																														05L425	1.67332
																																														05L427	2.47491
																																														05L428	4.37982
																																														05L429	2.86208
																																														05L43	4.57239
																																														05L430	6.56513
																																														05L44	6.3164
																																														05L45	4.53766
																																														05L45_2	11.0349
																																														05L47	4.40658
																																														05N32	3.86497
																																														05N33	2.86579
																																														05N34	1.24424
																																														05N36	4.5583
																																														05N37	2.62727
																																														05N38	4.29358
																																														05N39	4.92892
																																														05N40	5.0898
																																														05N411	2.67454
																																														05N413	4.95077
																																														05N414	2.48611
																																														05N419	3.80233
																																														05N42	3.4777
																																														05N420	6.57401
																																														05N422	1.39737
																																														05N423	2.4067
																																														05N425	4.84447
																																														05N427	1.5764
																																														05N428_2	20.7562
																																														05N429	3.99879
																																														05N430	3.43815
																																														05N431	4.20434
																																														05N432	4.89658
																																														05N433	4.45717
																																														05N434	4.38061
																																														05N435	4.41012
																																														05N436	1.99876
																																														05N44	15.3512
																																														05N45	2.38043
																																														05N47	3.18411
																																														05N49	2.65991
																																														05T21	15.7229
																																														05T22	14.6826
																																														05T23	5.28647
																																														05T31	17.3083
																																														05T310	4.6797
																																														05T312	3.74876
																																														05T313	4.57419
																																														05T33	4.78877
																																														05T34	4.25031
																																														05T35	4.57616
																																														05T37	5.84169
																																														05T38	3.10862
																																														05T41	5.40547
																																														05T410	4.23675
																																														05T411	11.1171
																																														05T412	6.21347
																																														05T414	1.42068
																																														05T416	2.60239
																																														05T417	1.88128
																																														05T418	1.43027
																																														05T419	3.96565
																																														05T42	3.18483
																																														05T422_2	10.8885
																																														05T423	5.70482
																																														05T424	2.07703
																																														05T425	9.72588
																																														05T426	5.69101
																																														05T427	2.92226
																																														05T428	3.07167
																																														05T429	2.84578
																																														05T430	2.90694
																																														05T431	1.78358
																																														05T432	1.78473
																																														05T433	2.71399
																																														05T437	2.73613
																																														05T438	2.5324
																																														05T439	2.6583
																																														05T44	5.88512
																																														05T440	1.42431
																																														05T442	3.85335
																																														05T443	3.92259
																																														05T444	3.7929
																																														05T445	2.38986
																																														05T45	4.46272
																																														05T46	3.79079
																																														05T47	5.93569
																																														05T48	2.0689
																																														05T49	2.98414
																																														10L31	5.40356
																																														10L32	5.18037
																																														10L35	17.2192
																																														10L36	4.99109
																																														10L37	4.54827
																																														10L38	17.3066
																																														10L39	5.67497
																																														10L410	3.46541
																																														10L411	3.71865
																																														10L412	5.28307
																																														10L413	3.13054
																																														10L414	2.30726
																																														10L417	2.62956
																																														10L417_2	5.04621
																																														10L418	2.56237
																																														10L42	2.61299
																																														10L420	5.42754
																																														10L421	1.71754
																																														10L424	4.08122
																																														10L425	2.93479
																																														10L426	1.735
																																														10L430	4.03902
																																														10L43_2	6.40165
																																														10L45	3.80792
																																														10L46	5.76846
																																														10L46_2	12.1606
																																														10L47	2.68196
																																														10L48	2.86946
																																														10L49	1.52605
																																														10N33	5.30636
																																														10N34	4.6267
																																														10N35	5.4618
																																														10N36	2.51792
																																														10N410	4.17641
																																														10N412	2.31382
																																														10N414	3.5756
																																														10N416	2.66155
																																														10N417	6.08718
																																														10N418	4.01471
																																														10N420	1.39126
																																														10N421	3.37933
																																														10N422	2.04135
																																														10N423	4.35972
																																														10N424	3.51369
																																														10N425_2	25
																																														10N427	3.43311
																																														10N428	2.48769
																																														10N429	2.03163
																																														10N43	4.11863
																																														10N430	5.31013
																																														10N431	4.54481
																																														10N432	1.5375
																																														10N433	3.49709
																																														10N434	0.865143
																																														10N44_1	2.73495
																																														10N44_2	4.38943
																																														10T31	16.8016
																																														10T33	6.62992
																																														10T35_2	19.2929
																																														10T36	4.89904
																																														10T41	5.26561
																																														10T410	5.15309
																																														10T411	4.2684
																																														10T413	2.8272
																																														10T415	4.46327
																																														10T419	4.52723
																																														10T42	4.29417
																																														10T422	2.87036
																																														10T423	4.86099
																																														10T423_2	9.52206
																																														10T424	3.13731
																																														10T425	4.42925
																																														10T426	5.46216
																																														10T427	1.77325
																																														10T428	3.48951
																																														10T429	4.44213
																																														10T430	2.74932
																																														10T44	4.05165
																																														10T45	2.72527
																																														10T46	2.33136
																																														10T48	4.30406
																																														10T49	2.68187
																																														2KB_12	1.45752
																																														2KB_20	6.98053
																																														2KB_26	2.68815
																																														2KB_3	2.84062
																																														2MCAB6	6.20194
																																														2MCAF14	5.43611
																																														2MCAF15	3.9219
																																														2MCAF23	1.62946
																																														2MCAF35	3.58137
																																														2MCAF36	0.826302
																																														2MCAF38	1.73737
																																														2RAB21	1.80815
																																														2RAB26	2.67771
																																														2RAB27	17.3744
																																														2RAB6	1.54964
																																														2RAF19	1.4905
																																														2RAF20	1.62216
																																														2RAF21	1.6022
																																														2RAF22	3.98505
																																														2RAF24	5.76285
																																														2RAF25	1.45389
																																														2RAF4	1.72918
																																														2RAF44	0.862138
																																														2RAF45	1.5665
																																														2RAF6	3.76796
																																														2TAB19	11.3495
																																														2TAB23	12.4731
																																														2TAB8	3.81035
																																														2TAF14	6.82913
																																														2TAF16	2.13365
																																														2TAF2	0.775989
																																														2TAF22	4.34449
																																														2TAF24	1.36693
																																														2TAF26	5.96446
																																														2TAF27	2.48825
																																														2TAF3	2.71139
																																														2TAF33	1.54025
																																														2TAF36	1.55274
																																														2TAF44	4.93795
																																														2TAF46	0.863879
																																														2TAF8	13.2558
																																														2YAB10	7.04493
																																														2YAB26	3.10384
																																														2YAB30_2	3.53597
																																														2YAF1	2.44273
																																														2YAF14	1.32623
																																														2YAF22	6.14117
																																														2YAF26	4.08299
																																														2YAF29	2.5389
																																														2YAF34	1.96567
																																														2YAF39	1.6892
																																														KB_12	3.95675
																																														KB_15	6.1221
																																														KB_33_2	2.53624
																																														KB_39	2.88692
																																														M-10	4.12199
																																														M-11_2	12.1071
																																														M-16	5.79164
																																														M-6	1.30949
																																														MCAB5	4.17769
																																														MCAF14	4.74499
																																														MCAF20	9.34904
																																														MCAF7	3.61291
																																														PAB10	5.27242
																																														PAB15	2.69891
																																														RAB17	6.14272
																																														RAF14	3.55407
																																														RAF19	4.16924
																																														RAF20_2	2.88688
																																														RAF20_2_2	9.61317
																																														RAF36	3.44578
																																														RAF41	0.840306
																																														RAF43	3.98251
																																														RAF48	2.25365
																																														RAF52	1.79407
																																														RAF53	1.69811
																																														RAF53_2	7.78563
																																														RAF54_2	5.50638
																																														RAF56	2.64664
																																														RAF57	2.2353
																																														TAB13	1.71746
																																														TAB14	6.12423
																																														TAB6	3.44784
																																														TAF1	5.33943
																																														TAF32	2.20644
																																														TAF43	9.83891
																																														TAF58	14.6926
																																														TAF60_1	3.88208
																																														TAF61	1.66397
																																														TAF7	4.22571
																																														YAF11_1	5.25492
																																														YAF12_1	17.7016
																																														YAF13	7.23002
																																														YAF16	3.86974
																																														YAF17	3.32864
																																														YAF2_2	13.4947
																																														YAF25	3.68332
																																														YAF28	2.83623
																																														YAF34	4.05092
																																														YAF38	3.45121
																																														YAF41	2.84673
																																														YAF4_2	12.3076
																																														YAF8	10.8978
																																														01L32	6
																																														01L35	1
																																														01L36	2
																																														01L39	3
																																														01L413	1
																																														01L415	2
																																														01L417	1
																																														01L418	2
																																														01L421	1
																																														01L44	1
																																														01L48	1
																																														01N31	4
																																														01N32	1
																																														01N34	1
																																														01N39	1
																																														01N413	2
																																														01N414	2
																																														01N415	5
																																														01N417	1
																																														01N41	1
																																														01N420	1
																																														01N421	1
																																														01N426	1
																																														01N42	8
																																														01N430	1
																																														01N441	1
																																														01N445	1
																																														01N48	4
																																														01N49	1
																																														01T310	3
																																														01T32	6
																																														01T33	2
																																														01T34	2
																																														01T35	3
																																														01T36	1
																																														01T37	5
																																														01T38	3
																																														01T410	1
																																														01T413	2
																																														01T415	1
																																														01T418	1
																																														01T424	4
																																														01T426	1
																																														01T428	4
																																														01T429	1
																																														01T42	1
																																														01T444	1
																																														01T45	1
																																														01T48	5
																																														05L310	5
																																														05L31	2
																																														05L33	4
																																														05L34	6
																																														05L35	5
																																														05L37	2
																																														05L38	4
																																														05L410	1
																																														05L411	3
																																														05L416	1
																																														05L418	1
																																														05L41	3
																																														05L424	7
																																														05L426	1
																																														05L46	1
																																														05L48	1
																																														05L49	4
																																														05N31	4
																																														05N412	1
																																														05N415	1
																																														05N416	3
																																														05N417	4
																																														05N418	1
																																														05N41	1
																																														05N421	1
																																														05N424	1
																																														05N426	2
																																														05N428	6
																																														05N437	1
																																														05N46	1
																																														05T311	1
																																														05T32	2
																																														05T36	1
																																														05T39	2
																																														05T413	1
																																														05T415	1
																																														05T420	2
																																														05T421	1
																																														05T422	2
																																														05T434	1
																																														05T435	2
																																														05T436	1
																																														05T43	2
																																														05T441	1
																																														10L310	6
																																														10L33	2
																																														10L34	2
																																														10L415	3
																																														10L416	1
																																														10L419	1
																																														10L41	1
																																														10L422	3
																																														10L427	1
																																														10L428	2
																																														10L429	1
																																														10L43	3
																																														10L44	3
																																														10N31	1
																																														10N32	1
																																														10N411	2
																																														10N413	1
																																														10N415_2	1
																																														10N415	1
																																														10N419	1
																																														10N41	6
																																														10N425	2
																																														10N45	1
																																														10N46	1
																																														10N47	1
																																														10N48	1
																																														10N49	4
																																														10T32	7
																																														10T34	4
																																														10T35	4
																																														10T412	1
																																														10T414	1
																																														10T416	6
																																														10T417	3
																																														10T418	5
																																														10T420	1
																																														10T421	1
																																														10T43	4
																																														10T47	1
																																														2KB_15	2
																																														2KB_22	5
																																														2MCAF30	1
																																														2RAB30	1
																																														2TAB26	3
																																														2TAF39	3
																																														2TAF42_2	9
																																														2TAF48	5
																																														2YAB30	6
																																														2YAF12	1
																																														2YAF17	3
																																														2YAF20	1
																																														2YAF2	3
																																														KB_17	1
																																														KB_30	1
																																														M-11	5
																																														RAF12	3
																																														RAF29	3
																																														RAF54	3
																																														RAF9	5
																																														TAF24	1
																																														TAF8	1
																																														YAF2	4
																																														YAF33	1
																																														MCAF9	14
[truncated: 46 more columns]

## Sheet: V3V4_VSEARCH_99%
isolate	At_AtSC_ES_t3_high_B1_v3_v4	At_AtSC_ES_t3_high_B2_v3_v4	At_AtSC_ES_t3_high_B3_v3_v4	At_AtSC_ES_t3_high_B4_v3_v4	At_AtSC_ES_t3_HL_orig_B1_v3_v4	At_AtSC_ES_t3_HL_orig_B2_v3_v4	At_AtSC_ES_t3_HL_orig_B3_v3_v4	At_AtSC_ES_t3_HL_orig_B4_v3_v4	At_AtSC_ES_t3_low_B1_v3_v4	At_AtSC_ES_t3_low_B2_v3_v4	At_AtSC_ES_t3_low_B3_v3_v4	At_AtSC_ES_t3_low_B4_v3_v4	Hv_AtSC_ES_t3_high_B1_v3_v4	Hv_AtSC_ES_t3_high_B2_v3_v4	Hv_AtSC_ES_t3_high_B3_v3_v4	Hv_AtSC_ES_t3_high_B4_v3_v4	Hv_AtSC_ES_t3_low_B1_v3_v4	Hv_AtSC_ES_t3_low_B2_v3_v4	Hv_AtSC_ES_t3_low_B3_v3_v4	Hv_AtSC_ES_t3_low_B4_v3_v4	Hv_AtSC_RZ_t3_high_B1_v3_v4	Hv_AtSC_RZ_t3_high_B2_v3_v4	Hv_AtSC_RZ_t3_high_B3_v3_v4	Hv_AtSC_RZ_t3_high_B4_v3_v4	Input_undil_AtSC_t0_B1_v3_v4	Input_undil_AtSC_t0_B2_v3_v4	Input_undil_AtSC_t0_B3_v3_v4	Input_undil_AtSC_t0_B4_v3_v4	Lj_AtSC_ES_t3_high_B1_v3_v4	Lj_AtSC_ES_t3_high_B2_v3_v4	Lj_AtSC_ES_t3_high_B3_v3_v4	Lj_AtSC_ES_t3_high_B4_v3_v4	Lj_AtSC_ES_t3_low_B1_v3_v4	Lj_AtSC_ES_t3_low_B2_v3_v4	Lj_AtSC_ES_t3_low_B3_v3_v4	Lj_AtSC_ES_t3_low_B4_v3_v4	Lj_AtSC_RZ_t3_high_B1_v3_v4	Lj_AtSC_RZ_t3_high_B2_v3_v4	Lj_AtSC_RZ_t3_high_B3_v3_v4	Lj_AtSC_RZ_t3_high_B4_v3_v4	Lj_AtSC_RZ_t3_low_B1_v3_v4	Lj_AtSC_RZ_t3_low_B2_v3_v4	Lj_AtSC_RZ_t3_low_B3_v3_v4	Lj_AtSC_RZ_t3_low_B4_v3_v4		isolate	16S_copy_number		isolate
01N423	13	0	23	0	0	0	21	10	0	0	0	8	256	68	269	228	158	276	157	96	7092	7591	7573	8103	1137	1186	1168	1095	0	0	0	0	0	0	0	0	572	537	408	688	639	983	654	712		01L31	4.37625		01N423
10T429	904	342	1025	474	508	341	516	438	1133	1003	1079	516	401	341	316	580	1984	2014	1232	1144	652	777	599	755	278	327	222	186	55	86	71	63	41	71	106	66	2270	2324	2188	2360	2570	2499	1604	2701		01L310	5.57608		10T429
01L38	152	212	106	195	127	101	144	145	195	136	127	52	17	15	25	0	126	321	108	101	82	60	26	39	6879	7894	7795	7470	0	0	0	0	4	0	5	0	91	80	113	123	301	334	209	252		01L33	4.62484		01L38
KB_12	359	347	493	492	716	960	958	764	869	947	661	347	125	133	236	197	864	1048	1502	558	288	647	199	404	228	195	224	188	52	84	43	65	82	128	65	162	2020	2059	2224	2389	2632	2267	1004	2848		01L34	5.97078		KB_12
05N433	271	348	272	351	296	216	278	240	534	469	476	276	0	32	0	0	305	549	414	245	120	167	82	120	2347	2388	2593	2135	0	0	0	0	0	0	33	0	626	954	935	632	1857	1407	1292	1628		01L38	3.32004		05N433
01L422	204	208	375	229	184	149	244	245	71	122	111	62	65	28	119	50	194	200	218	144	366	294	274	246	1289	1312	1295	1316	0	11	28	10	0	15	11	12	857	870	863	1321	1165	2023	1208	1596		01L41	4.65418		01L422
01N418	29	20	13	20	7	9	11	9	9	9	14	10	8	14	16	10	21	53	65	42	51	67	56	71	96	107	111	125	14	43	25	0	49	69	22	59	1487	1099	821	1291	2792	3403	1782	4020		01L410	3.16067		01N418
01L416	0	0	19	6	10	0	0	0	7	9	0	0	30	0	36	26	36	52	21	15	480	375	414	499	2813	2910	2646	2492	0	0	0	0	0	0	0	0	270	243	156	319	302	367	209	339		01L411	4.54851		01L416
2TAF27	0	0	35	0	0	0	10	0	0	0	0	0	359	266	285	429	408	392	434	278	1419	1148	1387	1504	0	0	0	0	0	0	0	0	0	0	0	0	51	47	83	77	104	228	135	158		01L412	5.3818		2TAF27
01L31	0	0	0	159	0	0	115	0	0	175	0	0	0	0	0	0	0	184	0	0	0	0	0	0	1080	1093	1100	923	0	0	0	0	0	0	0	0	316	449	469	250	794	607	595	717		01L414	5.20727		01L31
10L31	0	30	0	0	0	0	20	0	0	0	24	0	0	0	0	0	26	0	0	30	0	0	24	13	1466	1505	1570	1288	0	0	0	0	0	0	0	0	237	319	293	228	437	357	301	407		01L416	4.53955		10L31
2TAB8	80	35	91	39	23	24	32	29	57	52	50	28	34	14	26	49	86	189	76	54	64	48	66	112	0	0	0	21	0	9	13	0	0	35	12	24	617	412	351	479	732	828	644	869		01L419	2.75972		2TAB8
2TAF14	0	0	0	0	0	0	0	0	0	0	0	0	0	0	0	10	0	0	0	0	967	568	673	714	242	257	193	190	0	0	0	0	0	0	0	0	404	328	91	265	63	71	31	90		01L42	3.88519		2TAF14
01N44	105	112	55	104	50	45	41	25	24	106	124	97	0	0	0	0	32	70	32	41	15	0	13	25	549	578	568	528	0	0	0	0	0	0	0	0	14	13	0	27	71	61	35	85		01L420	5.82479		01N44
01L419	23	0	0	0	0	0	0	21	0	0	0	0	0	0	0	0	108	90	59	48	0	0	0	0	176	197	149	204	0	0	0	0	0	0	0	0	124	108	80	95	309	271	212	295		01L422	2.17819		01L419
10T422	26	22	10	11	14	0	8	12	5	0	10	0	0	0	0	0	10	26	17	15	19	15	12	24	217	242	226	237	0	0	2	0	0	0	3	0	106	121	118	125	199	170	98	179		01L423	1.40631		10T422
01L43	0	0	0	0	0	0	0	0	0	0	0	0	0	0	0	0	0	0	0	0	0	0	0	0	117	118	0	119	0	14	19	8	0	3	0	0	408	240	74	224	188	228	152	300		01L43	2.6167		01L43
01N424	60	67	47	47	47	32	52	42	16	0	0	0	48	0	19	42	29	23	36	20	67	40	32	61	78	101	87	92	0	0	0	0	0	0	6	0	67	40	0	59	135	145	118	148		01L45	4.87929		01N424
01L33	0	0	0	0	0	0	0	0	0	0	0	0	0	0	0	0	0	0	0	0	0	0	0	0	436	403	421	301	0	0	0	0	0	0	0	0	0	0	0	39	85	0	0	97		01L46	4.19812		01L33
05T412	3	0	0	0	0	0	0	0	0	0	0	0	8	7	19	0	80	139	117	99	52	73	32	42	151	161	121	150	0	0	0	0	0	0	0	0	30	32	23	58	106	120	78	139		01L47	3.73775		05T412
05N423	49	67	39	101	79	108	105	89	19	21	27	0	84	18	65	47	30	42	26	0	36	31	32	31	57	63	72	75	0	0	0	0	0	5	0	0	9	20	12	15	35	70	37	56		01L49	4.17281		05N423
01L42	0	0	0	0	0	3	0	0	0	3	0	0	0	0	0	0	0	0	0	0	0	0	0	0	441	393	346	273	0	0	0	0	0	0	0	0	0	16	12	0	55	56	37	0		01L49_2	4.67172		01L42
05N36	0	0	0	0	0	0	0	0	0	0	0	0	0	0	0	0	0	0	0	0	0	0	0	0	102	110	119	105	0	0	0	0	0	0	0	0	127	196	97	163	171	160	82	140		01N310	4.52259		05N36
05N37	103	239	33	110	64	83	94	61	16	28	65	0	0	0	0	0	27	51	21	30	0	0	0	0	81	114	124	106	0	0	0	0	0	0	0	0	0	0	0	0	0	0	0	0		01N33	5.38454		05N37
01L423	0	0	4	0	0	0	0	0	0	0	0	0	0	0	0	0	0	0	0	6	0	0	0	0	239	304	268	312	0	0	0	0	0	0	0	0	17	17	8	16	77	78	24	95		01N35	2.17685		01L423
05L32	11	31	8	16	1	8	18	20	4	9	19	16	1	0	0	0	6	12	3	2	0	0	0	1	252	252	292	221	0	0	0	0	0	0	0	0	0	0	0	0	3	3	2	2		01N36	1.68934		05L32
01N443	90	45	0	35	0	0	0	0	61	58	0	38	0	27	18	26	32	45	0	0	56	61	78	73	49	0	52	55	0	0	0	0	0	0	0	0	35	37	0	0	57	68	71	43		01N37	3.92133		01N443
2TAF36	28	26	20	27	23	27	28	25	17	0	27	0	13	0	0	18	51	30	39	22	20	19	0	21	0	0	0	0	0	0	0	0	10	0	10	0	48	52	29	66	111	135	58	158		01N38	2.30667		2TAF36
01L310	0	0	0	0	0	0	0	0	0	0	0	6	0	5	0	0	13	28	42	22	0	0	8	29	53	72	64	66	0	0	0	0	0	0	0	0	50	60	0	64	127	127	75	130		01N410	6.02205		01L310
01L410	0	0	0	0	0	0	8	0	0	0	0	0	0	0	0	0	18	38	0	0	14	28	16	0	114	119	121	139	0	0	0	0	0	0	0	0	0	0	48	0	88	72	66	106		01N412	5.14877		01L410
10N412	0	0	0	56	0	0	0	17	8	10	0	0	0	0	0	8	0	25	49	38	37	33	28	26	26	26	29	17	2	0	0	0	0	0	0	10	0	61	11	24	179	75	30	140		01N416	4.93772		10N412
TAF1	0	0	0	0	0	0	0	0	0	0	0	0	0	15	13	0	72	116	76	44	51	53	61	76	0	6	12	12	0	0	0	0	0	0	0	0	23	0	0	0	0	0	0	46		01N418	1.59971		TAF1
05L421	0	0	0	0	0	0	0	0	0	0	0	0	0	0	0	0	0	0	0	0	0	0	0	0	186	146	143	130	0	0	0	0	0	0	0	0	0	0	0	33	0	0	0	0		01N418_2	6.75159		05L421
10N414	18	0	10	33	26	14	14	15	7	53	41	0	0	0	9	0	20	12	13	9	0	7	12	10	63	60	83	62	0	0	0	0	0	0	0	0	16	14	0	8	29	18	17	24		01N419	2.63284		10N414
05N45	0	0	0	0	0	0	0	0	0	0	0	0	0	0	0	0	0	19	0	0	0	0	0	0	125	118	202	106	0	0	0	0	0	0	0	0	0	0	0	0	0	0	0	0		01N42_2	13.0654		05N45
YAF33	0	0	0	0	0	0	0	0	0	0	0	0	0	0	0	0	0	0	0	0	0	0	0	0	0	0	4	7	0	7	6	12	0	0	14	0	64	36	0	60	83	93	44	81		01N422	3.07303		YAF33
01T433	0	0	119	0	52	53	84	70	0	0	0	0	0	0	0	10	0	0	0	0	0	0	0	29	0	89	0	0	0	0	0	0	0	0	0	0	0	0	0	32	0	0	0	0		01N42_3	25		01T433
01N45	0	0	0	0	0	0	0	0	0	0	0	0	0	0	0	0	0	0	0	0	0	0	0	0	135	129	117	116	0	0	0	0	0	0	0	0	0	0	0	0	0	0	0	0		01N423	5.2776		01N45
05L413	14	115	9	23	9	15	86	59	0	0	3	0	7	0	7	7	2	1	5	0	7	0	0	1	75	83	61	80	0	0	0	0	0	0	0	0	4	0	0	9	9	18	5	13		01N424	3.5931		05L413
05L417	0	0	0	0	0	0	0	0	0	0	0	0	0	0	0	0	0	0	0	0	0	0	0	0	122	113	74	80	0	0	0	0	0	0	0	0	0	0	7	0	0	10	23	0		01N425	1.50072		05L417
2RAF21	0	0	0	0	0	0	0	0	0	0	0	6	0	0	19	0	40	30	28	26	23	19	16	21	0	0	0	0	0	0	0	0	0	0	0	0	19	0	0	14	41	48	27	36		01N427	1.76309		2RAF21
01N48	0	0	21	0	0	0	2	0	20	0	0	0	14	0	11	0	72	60	13	7	0	6	12	7	24	81	0	36	0	0	0	0	0	0	0	0	16	4	0	14	23	31	36	27		01N428	2.51486		01N48
01T435	0	0	0	0	0	0	0	0	0	0	0	0	0	0	0	0	0	0	0	0	0	0	0	0	132	94	85	69	0	0	0	0	0	0	0	0	0	0	0	10	0	0	0	0		01N429	1.41555		01T435
10L421	34	53	27	0	27	27	21	0	0	0	35	0	14	2	26	0	37	58	0	0	0	0	0	0	0	0	0	0	0	0	0	0	0	0	0	0	0	0	0	0	0	36	16	0		01N43	2.79884		10L421
10T415	0	0	0	0	0	0	0	0	0	0	0	0	0	0	0	0	31	25	17	13	15	12	13	18	0	54	28	24	0	0	0	0	0	0	0	0	18	0	0	0	0	0	0	45		01N44	3.38141		10T415
05N38	0	0	0	14	0	0	0	0	0	0	0	0	0	0	0	0	0	0	0	0	0	0	0	0	42	62	66	54	0	0	0	0	0	0	0	0	0	0	0	0	16	13	10	17		01N442	4.13881		05N38
01N35	0	0	0	0	0	0	0	0	0	0	0	0	0	0	0	0	0	0	0	0	0	0	0	0	63	65	71	75	0	0	0	0	0	0	0	0	0	0	0	0	0	0	0	0		01N443	2.7809		01N35
2RAF6	0	0	0	0	0	0	0	0	0	0	0	0	0	0	0	0	10	0	0	0	0	0	0	0	0	62	80	60	0	0	0	0	0	0	0	0	10	0	0	0	0	0	0	48		01N444	3.80548		2RAF6
10L412	0	4	0	0	0	0	0	0	0	0	0	0	0	0	0	0	0	0	0	0	0	0	0	0	90	55	57	73	0	0	0	0	0	0	0	0	0	18	9	11	0	29	28	0		01N446	1.6844		10L412
01L420	0	0	0	0	0	0	0	0	0	0	0	0	0	0	0	0	0	0	0	0	0	0	0	0	75	105	76	58	0	0	0	0	0	0	0	0	0	0	0	0	0	0	0	0		01N447	6.11724		01L420
01N446	47	16	28	28	0	0	0	22	0	0	0	0	0	0	0	0	13	13	0	0	0	0	0	13	0	0	7	0	0	0	0	0	0	0	0	0	0	0	0	12	0	0	0	21		01N447_2	6.60281		01N446
05T421	0	18	0	23	0	0	0	0	0	0	0	0	0	0	0	0	32	36	8	15	0	0	0	0	17	19	29	22	0	0	0	0	0	0	0	0	0	0	0	0	0	0	0	0		01N448	1.53977		05T421
01N410	0	0	0	0	0	0	0	0	0	0	0	0	0	0	0	0	2	2	0	0	0	0	0	0	38	38	45	49	0	0	0	0	0	0	0	0	0	0	0	0	3	6	3	2		01N45	17.6462		01N410
2TAF3	0	0	0	0	0	0	0	0	0	0	0	0	0	0	0	0	0	0	0	0	0	0	0	0	33	32	56	49	0	0	0	0	0	0	0	0	0	0	0	0	0	0	0	0		01N46	3.797		2TAF3
01T427	0	0	0	0	0	0	0	0	0	0	0	0	0	0	2	0	0	0	0	0	39	16	19	46	0	16	0	14	0	0	0	0	0	0	0	0	0	0	0	4	0	0	0	3		01N47	4.08351		01T427
05L422	0	0	0	0	0	0	0	0	0	0	0	0	0	0	0	0	0	0	0	0	40	0	39	0	0	0	0	0	0	0	0	0	0	0	0	0	34	0	0	19	0	27	23	41		01T31	4.74838		05L422
10L418	0	0	0	0	0	0	0	0	0	0	0	0	0	0	0	0	0	0	0	0	0	0	0	0	33	33	24	35	0	0	0	0	0	0	0	0	0	0	0	0	0	0	0	0		01T39	3.24181		10L418
TAF24	0	0	0	0	0	0	0	0	0	0	0	0	0	0	0	0	0	0	0	0	0	0	0	0	25	22	39	27	0	0	0	0	0	0	0	0	0	0	0	0	0	0	0	0		01T41	2.97825		TAF24
01T432	0	0	0	0	0	0	0	0	0	0	0	0	0	0	0	0	0	0	0	0	31	0	25	28	0	9	0	8	0	0	0	0	0	0	0	0	0	0	0	0	0	0	0	0		01T411	3.84121		01T432
RAB17	0	0	0	0	0	0	0	0	0	0	0	0	0	0	0	0	0	0	0	0	0	0	0	0	22	31	21	25	0	0	0	0	0	0	0	0	0	0	0	0	0	0	0	0		01T412	1.98972		RAB17
M-10	0	0	0	0	0	0	0	0	0	0	0	0	0	0	0	0	0	0	0	0	0	0	0	0	0	0	0	0	0	0	0	0	0	0	0	0	0	0	0	0	78	20	0	0		01T413_2	4.09458		M-10
05L425	0	0	0	0	0	0	0	0	0	0	0	0	0	0	0	0	0	0	0	0	0	0	0	0	24	32	29	5	0	0	0	0	0	0	0	0	0	0	0	0	0	0	0	0		01T414	3.9786		05L425
2RAB27	0	0	0	0	0	0	0	0	0	0	0	0	0	0	0	0	0	0	0	0	0	0	0	0	22	26	22	20	0	0	0	0	0	0	0	0	0	0	0	0	0	0	0	0		01T416	2.06999		2RAB27
01N428	0	0	0	0	0	0	0	0	0	0	0	0	0	0	0	0	0	0	0	0	0	0	0	0	34	39	0	0	0	0	0	0	0	0	0	0	0	0	0	0	0	0	0	0		01T417	3.92604		01N428
2RAB6	0	0	0	13	0	0	2	0	0	0	0	0	0	0	0	0	0	0	0	0	0	0	0	0	8	0	0	4	0	0	0	0	0	0	0	0	0	0	0	0	12	0	6	25		01T419	10.4991		2RAB6
TAF58	0	0	0	0	0	0	0	0	0	0	0	0	0	0	0	0	0	0	0	0	0	0	0	0	16	21	12	17	0	0	0	0	0	0	0	0	0	0	0	0	0	0	0	0		01T420	3.1832		TAF58
01L418	0	0	0	0	0	0	0	0	0	0	0	0	0	0	0	0	0	0	0	0	0	0	0	12	17	33	11	24	0	0	0	0	0	0	0	0	0	0	0	0	0	0	6	0		01T421	1.7523		01L418
2TAF46	12	0	3	0	0	0	0	0	0	0	0	0	0	0	0	0	0	0	0	0	0	0	0	0	0	0	0	0	0	0	0	0	0	0	0	0	18	0	0	8	0	11	7	0		01T422	14.1258		2TAF46
TAB13	5	0	0	11	0	0	0	0	0	0	8	0	0	0	0	0	21	11	0	0	0	0	0	0	0	0	0	0	0	0	0	0	0	0	0	0	0	0	0	0	0	0	0	0		01T423	2.75856		TAB13
01N429	0	0	0	0	0	0	0	0	0	0	0	0	0	0	0	0	0	0	0	0	0	0	0	0	0	0	0	34	0	0	0	0	0	0	0	0	0	0	0	0	0	0	0	0		01T425	4.03704		01N429
2KB_20	0	0	0	0	0	0	0	0	0	0	0	0	0	0	0	0	0	0	0	0	0	0	0	0	0	16	0	9	0	0	0	0	0	0	0	0	0	0	0	0	0	0	0	0		01T427	2.5577		2KB_20
05L423	0	0	0	0	0	0	0	0	0	0	0	0	0	0	0	0	0	0	0	0	0	0	0	0	22	0	0	0	0	0	0	0	0	0	0	0	0	0	0	0	0	0	0	0		01T43	3.97251		05L423
2TAF33	0	0	0	0	0	0	0	0	0	0	0	0	0	0	0	0	0	0	0	0	0	0	0	0	0	7	6	8	0	0	0	0	0	0	0	0	0	0	0	0	0	0	0	0		01T430	2.91594		2TAF33
05T411	0	0	0	0	0	0	0	0	0	0	0	0	0	0	0	0	0	0	0	0	0	0	0	0	19	0	0	12	0	0	0	0	0	0	0	0	0	0	0	0	0	0	0	0		01T431	12.5453		05T411
10L310	0	0	0	0	0	0	0	0	0	0	0	0	0	0	0	0	0	0	0	0	0	0	0	0	6	7	6	0	0	0	0	0	0	0	0	0	0	0	0	0	0	0	0	0		01T432	1.24071		10L310
10N416	0	0	0	0	0	0	0	0	0	0	0	0	0	0	0	0	0	0	0	0	0	0	0	0	0	0	0	14	0	0	0	0	0	0	0	0	0	0	0	0	0	0	0	0		01T433	2.93553		10N416
01N310	0	0	0	0	0	0	0	0	0	0	0	0	0	0	0	0	0	0	0	0	0	0	0	0	0	10	0	0	0	0	0	0	0	0	0	0	0	0	0	0	0	0	0	0		01T433_2	8.69197		01N310
10T31	0	0	0	0	0	0	0	0	0	0	0	0	0	0	0	0	0	0	0	0	0	0	0	0	0	0	0	0	0	0	0	0	0	0	0	0	0	0	0	0	0	0	0	10		01T434	0.818843		10T31
2KB_12	0	0	0	0	0	0	0	0	0	0	0	0	0	0	0	0	0	0	0	0	0	0	0	0	0	0	0	0	0	0	0	0	0	0	0	0	3	0	0	0	3	0	0	6		01T435	4.6845		2KB_12
05T425	0	0	0	0	0	0	0	0	0	0	0	0	0	0	0	0	0	0	0	0	0	0	0	0	0	4	4	4	0	0	0	0	0	0	0	0	0	0	0	0	0	0	0	0		01T436	2.71608		05T425
YAF8	0	0	0	0	0	0	0	0	0	0	0	0	0	0	0	0	0	0	0	0	0	0	0	0	0	0	8	0	0	0	0	0	0	0	0	0	0	0	0	0	0	0	0	0		01T437	2.30294		YAF8
2TAB23	0	0	0	0	0	0	0	0	0	0	0	0	0	0	0	0	0	0	0	0	0	0	0	0	6	0	0	0	0	0	0	0	0	0	0	0	0	0	0	0	0	0	0	0		01T438	1.49368		2TAB23
01T422	0	0	0	0	0	0	0	0	0	0	0	0	0	0	0	0	0	0	0	0	5	0	0	0	0	0	0	0	0	0	0	0	0	0	0	0	0	0	0	0	0	0	0	0		01T439	1.8457		01T422
10T423	0	0	0	0	0	0	0	0	0	0	0	0	0	0	0	0	0	0	0	0	0	0	0	0	0	0	0	0	0	0	0	0	0	0	0	0	0	0	0	0	0	5	0	0		01T439_2	5.88408		10T423
2RAF4	0	0	0	0	0	0	0	0	0	0	0	0	0	0	0	0	0	0	2	0	0	0	0	0	0	0	0	0	0	0	0	0	0	0	0	0	0	0	0	0	0	0	0	0		01T44	2.79059		2RAF4
																																														01T440	1.52825
																																														01T441	2.44649
																																														01T442	18.1715
																																														01T443	11.165
																																														01T445	1.29179
																																														01T46	2.39356
																																														01T47	7.52916
																																														01T49	4.79226
																																														05L32	5.03337
																																														05L36	7.93884
																																														05L39	5.14675
																																														05L412	19.5475
																																														05L412_3	20.6834
																																														05L413	2.37386
																																														05L414	4.59749
																																														05L414_2	11.0403
																																														05L415	13.1352
																																														05L417	4.19033
																																														05L419	3.24484
																																														05L42	4.74738
																																														05L420	5.88936
																																														05L421	4.24215
																																														05L422	1.55332
																																														05L423	4.20481
																																														05L425	1.67332
																																														05L427	2.47491
																																														05L428	4.37982
																																														05L429	2.86208
																																														05L43	4.57239
																																														05L430	6.56513
																																														05L44	6.3164
																																														05L45	4.53766
																																														05L45_2	11.0349
																																														05L47	4.40658
																																														05N32	3.86497
																																														05N33	2.86579
																																														05N34	1.24424
																																														05N36	4.5583
																																														05N37	2.62727
																																														05N38	4.29358
																																														05N39	4.92892
																																														05N40	5.0898
																																														05N411	2.67454
																																														05N413	4.95077
																																														05N414	2.48611
																																														05N419	3.80233
																																														05N42	3.4777
																																														05N420	6.57401
																																														05N422	1.39737
																																														05N423	2.4067
																																														05N425	4.84447
																																														05N427	1.5764
																																														05N428_2	20.7562
																																														05N429	3.99879
																																														05N430	3.43815
																																														05N431	4.20434
																																														05N432	4.89658
																																														05N433	4.45717
																																														05N434	4.38061
																																														05N435	4.41012
																																														05N436	1.99876
																																														05N44	15.3512
																																														05N45	2.38043
																																														05N47	3.18411
																																														05N49	2.65991
																																														05T21	15.7229
																																														05T22	14.6826
																																														05T23	5.28647
																																														05T31	17.3083
																																														05T310	4.6797
																																														05T312	3.74876
																																														05T313	4.57419
																																														05T33	4.78877
																																														05T34	4.25031
																																														05T35	4.57616
																																														05T37	5.84169
																																														05T38	3.10862
																																														05T41	5.40547
																																														05T410	4.23675
																																														05T411	11.1171
																																														05T412	6.21347
																																														05T414	1.42068
																																														05T416	2.60239
																																														05T417	1.88128
																																														05T418	1.43027
																																														05T419	3.96565
																																														05T42	3.18483
																																														05T422_2	10.8885
																																														05T423	5.70482
																																														05T424	2.07703
																																														05T425	9.72588
																																														05T426	5.69101
																																														05T427	2.92226
																																														05T428	3.07167
																																														05T429	2.84578
																																														05T430	2.90694
																																														05T431	1.78358
																																														05T432	1.78473
																																														05T433	2.71399
																																														05T437	2.73613
																																														05T438	2.5324
																																														05T439	2.6583
																																														05T44	5.88512
																																														05T440	1.42431
																																														05T442	3.85335
																																														05T443	3.92259
																																														05T444	3.7929
																																														05T445	2.38986
																																														05T45	4.46272
																																														05T46	3.79079
																																														05T47	5.93569
																																														05T48	2.0689
																																														05T49	2.98414
																																														10L31	5.40356
																																														10L32	5.18037
																																														10L35	17.2192
																																														10L36	4.99109
																																														10L37	4.54827
																																														10L38	17.3066
																																														10L39	5.67497
																																														10L410	3.46541
																																														10L411	3.71865
																																														10L412	5.28307
																																														10L413	3.13054
																																														10L414	2.30726
																																														10L417	2.62956
																																														10L417_2	5.04621
																																														10L418	2.56237
																																														10L42	2.61299
																																														10L420	5.42754
																																														10L421	1.71754
																																														10L424	4.08122
																																														10L425	2.93479
																																														10L426	1.735
																																														10L430	4.03902
																																														10L43_2	6.40165
																																														10L45	3.80792
																																														10L46	5.76846
																																														10L46_2	12.1606
																																														10L47	2.68196
																																														10L48	2.86946
																																														10L49	1.52605
																																														10N33	5.30636
																																														10N34	4.6267
																																														10N35	5.4618
																																														10N36	2.51792
																																														10N410	4.17641
																																														10N412	2.31382
																																														10N414	3.5756
																																														10N416	2.66155
																																														10N417	6.08718
																																														10N418	4.01471
																																														10N420	1.39126
																																														10N421	3.37933
																																														10N422	2.04135
																																														10N423	4.35972
																																														10N424	3.51369
																																														10N425_2	25
																																														10N427	3.43311
																																														10N428	2.48769
																																														10N429	2.03163
																																														10N43	4.11863
																																														10N430	5.31013
																																														10N431	4.54481
																																														10N432	1.5375
																																														10N433	3.49709
																																														10N434	0.865143
																																														10N44_1	2.73495
																																														10N44_2	4.38943
																																														10T31	16.8016
																																														10T33	6.62992
																																														10T35_2	19.2929
																																														10T36	4.89904
																																														10T41	5.26561
																																														10T410	5.15309
																																														10T411	4.2684
																																														10T413	2.8272
																																														10T415	4.46327
																																														10T419	4.52723
																																														10T42	4.29417
																																														10T422	2.87036
																																														10T423	4.86099
																																														10T423_2	9.52206
																																														10T424	3.13731
																																														10T425	4.42925
																																														10T426	5.46216
																																														10T427	1.77325
																																														10T428	3.48951
																																														10T429	4.44213
																																														10T430	2.74932
																																														10T44	4.05165
																																														10T45	2.72527
																																														10T46	2.33136
																																														10T48	4.30406
																																														10T49	2.68187
																																														2KB_12	1.45752
																																														2KB_20	6.98053
																																														2KB_26	2.68815
																																														2KB_3	2.84062
																																														2MCAB6	6.20194
																																														2MCAF14	5.43611
																																														2MCAF15	3.9219
																																														2MCAF23	1.62946
																																														2MCAF35	3.58137
																																														2MCAF36	0.826302
																																														2MCAF38	1.73737
																																														2RAB21	1.80815
																																														2RAB26	2.67771
																																														2RAB27	17.3744
																																														2RAB6	1.54964
																																														2RAF19	1.4905
																																														2RAF20	1.62216
																																														2RAF21	1.6022
																																														2RAF22	3.98505
																																														2RAF24	5.76285
																																														2RAF25	1.45389
																																														2RAF4	1.72918
																																														2RAF44	0.862138
																																														2RAF45	1.5665
																																														2RAF6	3.76796
																																														2TAB19	11.3495
																																														2TAB23	12.4731
																																														2TAB8	3.81035
																																														2TAF14	6.82913
																																														2TAF16	2.13365
																																														2TAF2	0.775989
																																														2TAF22	4.34449
																																														2TAF24	1.36693
																																														2TAF26	5.96446
																																														2TAF27	2.48825
																																														2TAF3	2.71139
																																														2TAF33	1.54025
																																														2TAF36	1.55274
																																														2TAF44	4.93795
																																														2TAF46	0.863879
																																														2TAF8	13.2558
																																														2YAB10	7.04493
																																														2YAB26	3.10384
																																														2YAB30_2	3.53597
																																														2YAF1	2.44273
																																														2YAF14	1.32623
																																														2YAF22	6.14117
																																														2YAF26	4.08299
																																														2YAF29	2.5389
																																														2YAF34	1.96567
																																														2YAF39	1.6892
																																														KB_12	3.95675
																																														KB_15	6.1221
																																														KB_33_2	2.53624
																																														KB_39	2.88692
																																														M-10	4.12199
																																														M-11_2	12.1071
																																														M-16	5.79164
																																														M-6	1.30949
																																														MCAB5	4.17769
																																														MCAF14	4.74499
																																														MCAF20	9.34904
																																														MCAF7	3.61291
																																														PAB10	5.27242
																																														PAB15	2.69891
																																														RAB17	6.14272
																																														RAF14	3.55407
																																														RAF19	4.16924
																																														RAF20_2	2.88688
																																														RAF20_2_2	9.61317
																																														RAF36	3.44578
																																														RAF41	0.840306
																																														RAF43	3.98251
																																														RAF48	2.25365
																																														RAF52	1.79407
																																														RAF53	1.69811
																																														RAF53_2	7.78563
																																														RAF54_2	5.50638
																																														RAF56	2.64664
																																														RAF57	2.2353
																																														TAB13	1.71746
																																														TAB14	6.12423
																																														TAB6	3.44784
																																														TAF1	5.33943
																																														TAF32	2.20644
																																														TAF43	9.83891
																																														TAF58	14.6926
																																														TAF60_1	3.88208
																																														TAF61	1.66397
																																														TAF7	4.22571
																																														YAF11_1	5.25492
																																														YAF12_1	17.7016
																																														YAF13	7.23002
																																														YAF16	3.86974
																																														YAF17	3.32864
																																														YAF2_2	13.4947
																																														YAF25	3.68332
																																														YAF28	2.83623
																																														YAF34	4.05092
																																														YAF38	3.45121
																																														YAF41	2.84673
																																														YAF4_2	12.3076
																																														YAF8	10.8978
																																														01L32	6
																																														01L35	1
																																														01L36	2
																																														01L39	3
																																														01L413	1
																																														01L415	2
																																														01L417	1
																																														01L418	2
																																														01L421	1
																																														01L44	1
																																														01L48	1
																																														01N31	4
																																														01N32	1
																																														01N34	1
																																														01N39	1
																																														01N413	2
																																														01N414	2
																																														01N415	5
																																														01N417	1
																																														01N41	1
																																														01N420	1
																																														01N421	1
																																														01N426	1
																																														01N42	8
																																														01N430	1
																																														01N441	1
																																														01N445	1
																																														01N48	4
																																														01N49	1
																																														01T310	3
																																														01T32	6
																																														01T33	2
																																														01T34	2
																																														01T35	3
																																														01T36	1
																																														01T37	5
																																														01T38	3
																																														01T410	1
																																														01T413	2
																																														01T415	1
																																														01T418	1
																																														01T424	4
																																														01T426	1
																																														01T428	4
																																														01T429	1
																																														01T42	1
																																														01T444	1
																																														01T45	1
																																														01T48	5
																																														05L310	5
																																														05L31	2
																																														05L33	4
																																														05L34	6
																																														05L35	5
																																														05L37	2
																																														05L38	4
																																														05L410	1
																																														05L411	3
																																														05L416	1
																																														05L418	1
																																														05L41	3
																																														05L424	7
																																														05L426	1
																																														05L46	1
																																														05L48	1
																																														05L49	4
																																														05N31	4
																																														05N412	1
																																														05N415	1
																																														05N416	3
																																														05N417	4
																																														05N418	1
																																														05N41	1
																																														05N421	1
																																														05N424	1
																																														05N426	2
																																														05N428	6
																																														05N437	1
																																														05N46	1
																																														05T311	1
																																														05T32	2
																																														05T36	1
																																														05T39	2
																																														05T413	1
																																														05T415	1
																																														05T420	2
																																														05T421	1
																																														05T422	2
																																														05T434	1
																																														05T435	2
																																														05T436	1
																																														05T43	2
																																														05T441	1
																																														10L310	6
																																														10L33	2
																																														10L34	2
																																														10L415	3
																																														10L416	1
																																														10L419	1
																																														10L41	1
																																														10L422	3
																																														10L427	1
																																														10L428	2
																																														10L429	1
																																														10L43	3
																																														10L44	3
																																														10N31	1
																																														10N32	1
																																														10N411	2
																																														10N413	1
																																														10N415_2	1
																																														10N415	1
																																														10N419	1
																																														10N41	6
																																														10N425	2
																																														10N45	1
																																														10N46	1
																																														10N47	1
																																														10N48	1
																																														10N49	4
																																														10T32	7
																																														10T34	4
																																														10T35	4
																																														10T412	1
																																														10T414	1
																																														10T416	6
																																														10T417	3
																																														10T418	5
																																														10T420	1
																																														10T421	1
																																														10T43	4
																																														10T47	1
																																														2KB_15	2
																																														2KB_22	5
																																														2MCAF30	1
																																														2RAB30	1
																																														2TAB26	3
																																														2TAF39	3
																																														2TAF42_2	9
																																														2TAF48	5
																																														2YAB30	6
																																														2YAF12	1
																																														2YAF17	3
																																														2YAF20	1
																																														2YAF2	3
																																														KB_17	1
																																														KB_30	1
																																														M-11	5
																																														RAF12	3
																																														RAF29	3
																																														RAF54	3
																																														RAF9	5
																																														TAF24	1
																																														TAF8	1
																																														YAF2	4
																																														YAF33	1
																																														MCAF9	14
[truncated: 46 more columns]

## Sheet: V3V4_VSEARCH_98%
isolate	At_AtSC_ES_t3_high_B1_v3_v4	At_AtSC_ES_t3_high_B2_v3_v4	At_AtSC_ES_t3_high_B3_v3_v4	At_AtSC_ES_t3_high_B4_v3_v4	At_AtSC_ES_t3_HL_orig_B1_v3_v4	At_AtSC_ES_t3_HL_orig_B2_v3_v4	At_AtSC_ES_t3_HL_orig_B3_v3_v4	At_AtSC_ES_t3_HL_orig_B4_v3_v4	At_AtSC_ES_t3_low_B1_v3_v4	At_AtSC_ES_t3_low_B2_v3_v4	At_AtSC_ES_t3_low_B3_v3_v4	At_AtSC_ES_t3_low_B4_v3_v4	Hv_AtSC_ES_t3_high_B1_v3_v4	Hv_AtSC_ES_t3_high_B2_v3_v4	Hv_AtSC_ES_t3_high_B3_v3_v4	Hv_AtSC_ES_t3_high_B4_v3_v4	Hv_AtSC_ES_t3_low_B1_v3_v4	Hv_AtSC_ES_t3_low_B2_v3_v4	Hv_AtSC_ES_t3_low_B3_v3_v4	Hv_AtSC_ES_t3_low_B4_v3_v4	Hv_AtSC_RZ_t3_high_B1_v3_v4	Hv_AtSC_RZ_t3_high_B2_v3_v4	Hv_AtSC_RZ_t3_high_B3_v3_v4	Hv_AtSC_RZ_t3_high_B4_v3_v4	Input_undil_AtSC_t0_B1_v3_v4	Input_undil_AtSC_t0_B2_v3_v4	Input_undil_AtSC_t0_B3_v3_v4	Input_undil_AtSC_t0_B4_v3_v4	Lj_AtSC_ES_t3_high_B1_v3_v4	Lj_AtSC_ES_t3_high_B2_v3_v4	Lj_AtSC_ES_t3_high_B3_v3_v4	Lj_AtSC_ES_t3_high_B4_v3_v4	Lj_AtSC_ES_t3_low_B1_v3_v4	Lj_AtSC_ES_t3_low_B2_v3_v4	Lj_AtSC_ES_t3_low_B3_v3_v4	Lj_AtSC_ES_t3_low_B4_v3_v4	Lj_AtSC_RZ_t3_high_B1_v3_v4	Lj_AtSC_RZ_t3_high_B2_v3_v4	Lj_AtSC_RZ_t3_high_B3_v3_v4	Lj_AtSC_RZ_t3_high_B4_v3_v4	Lj_AtSC_RZ_t3_low_B1_v3_v4	Lj_AtSC_RZ_t3_low_B2_v3_v4	Lj_AtSC_RZ_t3_low_B3_v3_v4	Lj_AtSC_RZ_t3_low_B4_v3_v4		isolate	16S_copy_number		isolate
01N423	13	0	23	0	0	0	21	10	0	0	0	8	256	68	269	228	158	276	157	96	7092	7591	7573	8103	1178	1186	1168	1095	0	0	0	0	0	0	0	0	572	537	408	688	639	983	654	712		01L31	4.37625		01N423
10T429	925	342	1046	474	508	341	516	470	1164	1003	1079	516	401	341	316	580	1984	2014	1232	1144	652	777	599	755	278	357	251	216	55	86	71	63	41	71	106	66	2366	2383	2249	2448	2724	2628	1690	2822		01L310	5.57608		10T429
01L38	163	241	109	214	133	107	157	151	204	139	146	52	17	15	26	12	133	331	110	103	82	62	26	39	7032	8036	7959	7595	1	2	0	0	4	0	5	0	119	107	147	190	301	334	209	252		01L33	4.62484		01L38
KB_12	359	347	493	492	718	960	958	764	869	947	661	347	125	133	236	197	864	1048	1502	558	288	647	199	404	228	195	224	188	52	84	43	65	82	128	65	162	2020	2089	2303	2395	2642	2228	986	2848		01L34	5.97078		KB_12
05N433	271	348	272	351	296	216	278	240	534	469	476	276	0	32	0	0	305	549	414	245	120	167	82	120	2347	2388	2593	2135	0	0	0	0	0	0	33	0	626	954	935	632	1857	1407	1292	1628		01L38	3.32004		05N433
01L422	204	208	375	229	184	149	268	245	71	122	111	62	65	28	119	50	194	200	218	144	366	294	274	246	1289	1312	1295	1316	0	11	28	10	0	15	11	12	857	870	863	1321	1165	2023	1208	1596		01L41	4.65418		01L422
01N418	29	20	13	20	7	9	11	9	9	9	14	10	8	14	16	20	21	61	65	42	110	142	107	119	96	107	111	125	14	43	25	0	49	70	29	59	1493	1106	843	1322	2880	3502	1873	4086		01L410	3.16067		01N418
01L416	0	0	19	6	10	0	0	0	7	9	0	0	30	0	36	26	36	52	21	15	480	375	414	499	2813	2910	2646	2492	0	0	0	0	0	0	0	0	270	243	156	319	302	367	209	339		01L411	4.54851		01L416
2TAF27	0	0	35	0	0	0	10	0	0	0	0	0	359	266	285	429	408	392	434	278	1419	1148	1387	1504	0	0	0	0	0	0	0	0	0	0	0	0	51	47	83	77	104	228	135	158		01L412	5.3818		2TAF27
01L31	0	29	29	159	110	111	173	43	27	191	0	20	0	0	0	0	31	222	58	20	0	0	11	0	1202	1199	1239	1049	0	0	0	0	0	0	0	0	316	487	587	250	833	646	623	754		01L414	5.20727		01L31
10L31	0	30	0	0	0	0	20	0	0	0	24	0	0	0	0	0	26	0	0	30	0	0	24	13	1466	1505	1570	1288	0	0	0	0	0	0	0	0	237	319	293	228	437	357	301	407		01L416	4.53955		10L31
2TAB8	80	35	91	39	23	24	32	29	57	52	50	28	34	14	26	49	86	189	76	54	64	48	66	112	0	0	0	21	0	9	13	0	0	35	12	24	617	412	351	479	732	828	644	869		01L419	2.75972		2TAB8
2TAF14	0	0	0	0	0	0	0	0	0	0	0	0	0	0	0	10	0	0	0	0	967	568	673	714	242	257	193	190	0	0	0	0	0	0	0	0	404	328	91	265	63	71	31	90		01L42	3.88519		2TAF14
01N44	105	112	55	104	50	45	41	25	24	106	124	97	0	0	0	0	32	70	32	41	15	0	13	25	549	578	568	528	0	0	0	0	0	0	0	0	14	13	0	27	71	61	35	85		01L420	5.82479		01N44
01L419	23	0	0	0	0	0	0	21	0	0	0	0	0	0	0	0	108	90	59	48	0	0	0	0	176	197	149	204	0	0	0	0	0	0	0	0	124	108	80	95	309	271	212	295		01L422	2.17819		01L419
10T422	26	22	10	11	14	0	8	12	5	27	10	0	0	0	0	0	10	26	17	15	19	15	12	24	217	242	226	237	0	0	4	0	0	0	3	0	115	121	118	125	199	170	98	179		01L423	1.40631		10T422
01L43	0	0	0	0	0	0	0	0	0	0	0	0	0	0	0	0	0	0	0	0	0	0	0	0	117	118	0	119	0	14	19	8	0	3	0	0	428	240	74	224	188	228	152	300		01L43	2.6167		01L43
01N424	60	67	47	47	47	32	52	42	16	0	0	0	48	0	19	42	29	23	36	20	67	40	32	61	78	101	87	98	0	0	0	0	0	0	6	0	67	40	0	59	135	145	118	148		01L45	4.87929		01N424
01L33	0	0	0	0	0	0	0	0	0	0	0	0	0	0	0	0	0	0	0	0	0	0	0	0	436	403	421	301	0	0	0	0	0	0	0	0	0	0	0	39	85	0	0	97		01L46	4.19812		01L33
05T412	3	0	0	0	0	0	0	0	0	0	0	0	8	7	19	0	80	139	117	99	52	73	32	42	151	161	121	150	0	0	0	0	0	0	0	0	30	32	23	58	106	120	78	139		01L47	3.73775		05T412
05N423	49	67	39	101	79	108	105	89	19	21	27	0	84	18	68	47	30	42	26	0	36	31	32	31	57	63	72	75	0	0	0	0	0	5	0	0	9	20	12	15	35	70	37	56		01L49	4.17281		05N423
01L42	0	0	0	0	0	3	3	0	0	3	0	0	0	0	0	0	0	0	0	0	0	0	0	0	441	393	346	273	0	0	0	0	0	0	0	0	0	16	12	0	55	56	37	0		01L49_2	4.67172		01L42
05N36	0	0	0	0	0	0	0	0	0	0	0	0	0	0	0	0	0	0	0	0	0	0	0	0	102	110	119	105	0	0	0	0	0	0	0	0	127	196	97	163	171	160	82	140		01N310	4.52259		05N36
05N37	114	270	41	126	65	91	112	81	20	37	84	16	1	0	0	0	33	63	24	32	0	0	0	1	333	366	416	327	0	0	0	0	0	0	0	0	0	0	0	0	3	3	2	2		01N33	5.38454		05N37
01L423	0	0	4	0	0	0	0	0	0	0	0	0	0	0	0	0	0	0	0	6	0	0	0	0	239	304	268	312	0	0	0	0	0	0	0	0	17	17	8	16	77	78	24	95		01N35	2.17685		01L423
01N443	90	45	7	35	0	0	0	0	61	58	0	38	0	27	18	26	32	45	5	0	56	61	78	73	49	0	52	55	0	0	0	0	0	0	0	0	35	37	0	0	57	68	71	43		01N36	1.68934		01N443
2TAF36	28	26	20	27	23	27	28	25	17	23	27	0	13	0	0	18	51	43	39	22	20	19	0	21	0	0	0	0	0	0	0	0	10	0	10	0	48	52	29	66	111	135	58	158		01N37	3.92133		2TAF36
01L310	0	0	0	0	0	0	0	0	0	0	0	6	0	5	0	0	13	28	42	22	0	0	8	29	53	72	64	66	0	0	0	0	0	3	0	0	50	60	0	64	127	127	75	130		01N38	2.30667		01L310
01L410	0	0	0	0	0	0	8	0	0	0	0	0	0	0	0	0	18	38	0	0	14	28	16	0	114	119	121	139	0	0	0	0	0	0	0	0	0	0	48	0	88	72	66	106		01N410	6.02205		01L410
10N412	0	0	0	56	0	0	0	17	8	10	0	0	0	0	0	8	0	25	49	38	37	33	28	26	26	26	29	21	2	0	0	0	0	0	0	10	0	61	11	24	179	75	30	140		01N412	5.14877		10N412
TAF1	0	0	0	0	0	0	0	0	0	0	0	0	0	15	13	0	72	116	76	44	51	53	61	76	0	6	12	12	0	0	0	0	0	0	0	0	23	0	0	0	0	0	0	46		01N416	4.93772		TAF1
05L421	0	0	0	0	0	0	0	0	0	0	0	0	0	0	0	0	0	0	0	0	0	0	0	0	186	146	143	130	0	0	0	0	0	0	0	0	0	0	0	33	0	0	0	0		01N418	1.59971		05L421
10N414	18	0	10	33	26	14	14	15	7	53	41	0	0	0	9	0	20	12	13	9	0	7	12	10	63	60	83	62	0	0	0	0	0	0	0	0	16	14	0	8	29	18	17	24		01N418_2	6.75159		10N414
05N45	0	0	0	0	0	0	0	0	0	0	0	0	0	0	0	0	0	19	0	0	0	0	0	0	125	118	202	106	0	0	0	0	0	0	0	0	0	0	0	0	0	0	0	0		01N419	2.63284		05N45
YAF33	0	0	0	0	0	0	0	0	0	0	0	0	0	0	0	0	0	0	0	0	0	0	0	0	0	0	4	7	0	7	6	12	0	0	14	0	64	36	0	60	83	93	44	81		01N42_2	13.0654		YAF33
05L413	17	139	14	40	13	25	103	72	5	1	6	0	8	2	10	7	2	11	8	0	10	7	2	2	233	253	234	275	0	0	0	0	0	0	0	0	4	7	5	9	15	24	7	22		01N422	3.07303		05L413
01T433	0	0	119	0	52	53	84	70	0	0	0	0	0	0	0	10	0	0	0	0	0	0	0	29	0	89	0	0	0	0	0	0	0	0	0	0	0	0	0	32	0	0	0	0		01N42_3	25		01T433
01N45	0	0	0	0	0	0	0	0	0	0	0	0	0	0	0	0	0	0	0	0	0	0	0	0	135	129	117	116	0	0	0	0	0	0	0	0	0	0	0	0	0	0	0	0		01N423	5.2776		01N45
05L417	0	0	0	0	0	0	0	0	0	0	0	0	0	0	0	0	0	0	0	0	0	0	0	0	122	113	74	80	0	0	0	0	0	0	0	0	0	0	7	0	0	10	23	0		01N424	3.5931		05L417
2RAF21	0	0	0	0	0	0	0	0	0	0	0	6	0	0	19	0	40	30	28	26	23	19	16	21	0	0	0	0	0	0	0	0	0	0	0	0	19	0	0	14	41	48	27	36		01N425	1.50072		2RAF21
01N48	0	0	21	0	0	0	2	0	35	0	0	0	14	0	11	0	72	60	13	7	0	6	12	15	24	81	0	36	0	0	0	0	0	0	0	0	16	4	0	14	23	31	36	27		01N427	1.76309		01N48
01T435	0	0	0	0	0	0	0	0	0	0	0	0	0	0	0	0	0	0	0	0	0	0	0	0	132	94	85	69	0	0	0	0	0	0	0	0	0	0	0	10	0	0	0	0		01N428	2.51486		01T435
10L421	34	53	27	0	27	27	21	0	0	0	35	0	14	2	26	0	37	58	0	0	0	0	23	0	0	0	0	0	0	0	0	0	0	0	0	0	0	0	0	0	0	36	16	0		01N429	1.41555		10L421
10T415	0	0	0	0	0	0	0	0	0	0	0	0	0	0	0	0	31	25	17	13	15	12	13	18	0	54	28	24	0	0	0	0	0	0	0	0	18	0	0	0	0	0	0	45		01N43	2.79884		10T415
05N38	0	0	0	14	0	0	0	0	0	0	0	0	0	0	0	0	0	0	0	0	0	0	0	0	42	62	66	54	0	0	0	0	0	0	0	0	0	0	0	0	16	13	10	17		01N44	3.38141		05N38
01N35	0	0	0	0	0	0	0	0	0	0	0	0	0	0	0	0	0	0	0	0	0	0	0	4	63	65	71	75	0	0	0	0	0	0	0	0	0	0	0	0	0	0	0	0		01N442	4.13881		01N35
2RAF6	0	0	0	0	0	0	0	0	0	0	0	0	0	0	0	0	10	0	0	0	0	0	0	0	0	62	80	60	0	0	0	0	0	0	0	0	10	0	0	0	0	0	0	48		01N443	2.7809		2RAF6
10L412	0	4	0	0	0	0	0	0	0	0	0	0	0	0	0	0	0	0	0	0	0	0	0	0	90	63	57	73	0	0	0	0	0	0	0	0	0	18	9	11	0	29	28	0		01N444	3.80548		10L412
01L420	0	0	0	0	0	0	0	0	0	0	0	0	0	0	0	0	0	0	0	0	0	0	0	0	75	105	76	58	0	0	0	0	0	0	0	0	0	0	0	0	0	0	0	0		01N446	1.6844		01L420
01N446	47	16	28	28	0	0	0	22	0	0	0	0	0	0	0	0	13	13	0	0	0	0	0	13	0	0	7	0	0	0	0	0	0	0	0	0	0	0	0	12	0	0	0	21		01N447	6.11724		01N446
05T421	0	18	0	23	0	0	0	0	0	0	0	0	0	0	0	0	32	36	8	15	0	0	0	0	17	19	29	22	0	0	0	0	0	0	0	0	0	0	0	0	0	0	0	0		01N447_2	6.60281		05T421
01N410	0	0	0	0	0	10	12	0	0	0	0	0	0	0	0	0	2	2	0	0	0	0	0	0	38	41	48	49	0	0	0	0	0	0	0	0	0	0	0	0	3	6	3	2		01N448	1.53977		01N410
2TAF3	0	0	0	0	0	0	0	0	0	0	0	0	0	0	0	0	0	0	0	0	0	0	0	0	33	32	56	49	0	0	0	0	0	0	0	0	0	0	0	0	0	0	0	0		01N45	17.6462		2TAF3
01T427	0	0	0	0	0	0	0	0	0	0	0	0	0	0	2	0	0	0	0	0	39	16	19	46	0	16	0	14	0	0	0	0	0	0	0	0	0	0	0	4	0	0	0	3		01N46	3.797		01T427
05L422	0	0	0	0	0	0	0	0	0	0	0	0	0	0	0	0	0	0	0	0	40	0	39	0	0	0	0	0	0	0	0	0	0	0	0	0	34	0	0	19	0	27	23	41		01N47	4.08351		05L422
10L418	0	0	0	0	0	0	0	0	0	0	0	0	0	0	0	0	0	0	0	0	0	0	0	0	33	33	24	35	0	0	0	0	0	0	0	0	0	0	0	0	0	0	0	0		01T31	4.74838		10L418
TAF24	0	0	0	0	0	0	0	0	0	0	0	0	0	0	0	0	0	0	0	0	0	0	0	0	25	22	39	27	0	0	0	0	0	0	0	0	0	0	0	0	0	0	0	0		01T39	3.24181		TAF24
01T432	0	0	0	0	0	0	0	0	0	0	0	0	0	0	0	0	0	0	0	0	31	0	25	28	0	9	0	8	0	0	0	0	0	0	0	0	0	0	0	0	0	0	0	0		01T41	2.97825		01T432
RAB17	0	0	0	0	0	0	0	0	0	0	0	0	0	0	0	0	0	0	0	0	0	0	0	0	22	31	21	25	0	0	0	0	0	0	0	0	0	0	0	0	0	0	0	0		01T411	3.84121		RAB17
M-10	0	0	0	0	0	0	0	0	0	0	0	0	0	0	0	0	0	0	0	0	0	0	0	0	0	0	0	0	0	0	0	0	0	0	0	0	0	0	0	0	78	20	0	0		01T412	1.98972		M-10
05L425	0	0	0	0	0	0	0	0	0	0	0	0	0	0	0	0	0	0	0	0	1	0	1	0	24	32	29	5	0	0	0	0	0	0	0	0	5	5	4	2	0	0	0	0		01T413_2	4.09458		05L425
2RAB27	0	0	0	0	0	0	0	0	0	0	0	0	0	0	0	0	0	0	0	0	0	0	0	0	22	26	22	20	0	0	0	0	0	0	0	0	0	0	0	0	0	0	0	0		01T414	3.9786		2RAB27
01N428	0	0	0	0	0	0	0	0	0	0	0	0	0	0	0	0	0	0	0	0	0	0	0	0	34	39	0	0	0	0	0	0	0	0	0	0	0	0	0	0	0	0	0	0		01T416	2.06999		01N428
2RAB6	0	0	0	13	0	0	2	0	0	0	0	0	0	0	0	0	0	0	0	0	0	0	0	0	8	0	0	4	0	0	0	0	0	0	0	0	0	0	0	0	12	0	6	25		01T417	3.92604		2RAB6
01T422	0	0	0	0	0	0	0	0	0	0	0	0	0	0	0	0	0	0	0	0	5	0	0	0	16	21	12	17	0	0	0	0	0	0	0	0	0	0	0	0	0	0	0	0		01T419	10.4991		01T422
01L418	0	0	0	0	0	0	0	0	0	0	0	0	0	0	0	0	0	0	0	0	0	0	0	12	17	33	11	24	0	0	0	0	0	0	0	0	0	0	0	0	0	0	6	0		01T420	3.1832		01L418
2TAF46	12	0	3	0	0	0	0	0	0	0	0	0	0	0	0	0	0	0	0	0	0	0	0	0	0	0	0	0	0	0	0	0	0	0	0	0	18	0	0	8	0	11	7	0		01T421	1.7523		2TAF46
TAB13	6	0	4	11	0	0	2	6	8	0	10	0	0	0	0	0	21	11	8	0	4	0	0	0	0	0	0	0	0	0	0	0	0	0	0	0	0	0	0	0	4	3	2	0		01T422	14.1258		TAB13
01N429	0	0	0	0	0	0	0	0	0	0	0	0	0	0	0	0	0	0	0	0	0	0	0	0	0	0	0	34	0	0	0	0	0	0	0	0	0	0	0	0	0	0	0	0		01T423	2.75856		01N429
2KB_20	0	0	0	0	0	0	0	0	0	0	0	0	0	0	0	0	0	0	0	0	0	0	0	0	0	16	0	9	0	0	0	0	0	0	0	0	0	0	0	0	0	0	0	0		01T425	4.03704		2KB_20
05T417	0	0	3	0	5	6	2	0	1	0	0	0	0	0	0	0	0	0	0	0	0	0	0	4	0	0	0	0	0	0	0	0	0	0	0	0	0	0	0	0	1	1	0	0		01T427	2.5577		05T417
05L423	0	0	0	0	0	0	0	0	0	0	0	0	0	0	0	0	0	0	0	0	0	0	0	0	22	0	0	0	0	0	0	0	0	0	0	0	0	0	0	0	0	0	0	0		01T43	3.97251		05L423
2TAF33	0	0	0	0	0	0	0	0	0	0	0	0	0	0	0	0	0	0	0	0	0	0	0	0	0	7	6	8	0	0	0	0	0	0	0	0	0	0	0	0	0	0	0	0		01T430	2.91594		2TAF33
10N432	0	0	0	0	0	0	0	0	0	0	0	0	0	0	0	0	0	0	0	0	20	0	0	0	0	0	0	0	0	0	0	0	0	0	0	0	0	0	0	0	0	0	0	0		01T431	12.5453		10N432
05T411	0	0	0	0	0	0	0	0	0	0	0	0	0	0	0	0	0	0	0	0	0	0	0	0	19	0	0	12	0	0	0	0	0	0	0	0	0	0	0	0	0	0	0	0		01T432	1.24071		05T411
10L310	0	0	0	0	0	0	0	0	0	0	0	0	0	0	0	0	0	0	0	0	0	0	0	0	14	7	6	13	0	0	0	0	0	0	0	0	0	0	0	0	0	0	0	0		01T433	2.93553		10L310
2YAF20	0	0	0	0	0	0	0	0	0	0	17	0	0	0	0	0	0	0	0	0	0	0	0	0	0	0	0	0	0	0	0	0	0	0	0	0	0	0	0	0	0	0	0	0		01T433_2	8.69197		2YAF20
10N416	0	0	0	0	0	0	0	0	0	0	0	0	0	0	0	0	0	0	0	0	0	0	0	0	0	0	0	14	0	0	0	0	0	0	0	0	0	0	0	0	0	0	0	0		01T434	0.818843		10N416
TAF43	0	0	0	0	0	0	0	0	0	0	0	0	0	0	0	0	0	0	0	0	0	0	0	0	0	0	0	0	0	0	0	0	0	0	0	0	6	0	0	0	0	0	0	7		01T435	4.6845		TAF43
01N310	0	0	0	0	0	0	0	0	0	0	0	0	0	0	0	0	0	0	0	0	0	0	0	0	0	10	0	0	0	0	0	0	0	0	0	0	0	0	0	0	0	0	0	0		01T436	2.71608		01N310
05N427	0	0	0	0	0	0	0	0	0	0	0	0	0	0	0	0	0	0	0	0	0	0	0	0	0	0	0	0	0	0	0	0	0	0	0	0	0	0	0	0	10	0	0	0		01T437	2.30294		05N427
2KB_12	0	0	0	0	0	0	0	0	0	0	0	0	0	0	0	0	0	0	0	0	0	0	0	0	0	0	0	0	0	0	0	0	0	0	0	0	3	0	0	0	3	0	0	6		01T438	1.49368		2KB_12
05T425	0	0	0	0	0	0	0	0	0	0	0	0	0	0	0	0	0	0	0	0	0	0	0	0	0	4	4	4	0	0	0	0	0	0	0	0	0	0	0	0	0	0	0	0		01T439	1.8457		05T425
YAF8	0	0	0	0	0	0	0	0	0	0	0	0	0	0	0	0	0	0	0	0	0	0	0	0	0	0	8	0	0	0	0	0	0	0	0	0	0	0	0	0	0	0	0	0		01T439_2	5.88408		YAF8
2RAB30	0	0	0	0	0	0	0	0	0	0	0	0	0	0	0	0	0	0	0	0	0	0	7	0	0	0	0	0	0	0	0	0	0	0	0	0	0	0	0	0	0	0	0	0		01T44	2.79059		2RAB30
01T443	0	0	0	0	0	0	0	0	0	0	0	0	0	0	0	0	0	0	0	0	0	0	0	0	6	0	0	0	0	0	0	0	0	0	0	0	0	0	0	0	0	0	0	0		01T440	1.52825		01T443
05L411	0	0	0	0	0	0	0	0	0	0	0	0	0	0	0	0	0	0	0	0	0	0	0	0	0	5	0	0	0	0	0	0	0	0	0	0	0	0	0	0	0	0	0	0		01T441	2.44649		05L411
10T423	0	0	0	0	0	0	0	0	0	0	0	0	0	0	0	0	0	0	0	0	0	0	0	0	0	0	0	0	0	0	0	0	0	0	0	0	0	0	0	0	0	5	0	0		01T442	18.1715		10T423
2RAF4	0	0	0	0	0	0	0	0	0	0	0	0	0	0	0	0	0	0	2	0	0	1	0	0	0	0	0	0	0	0	0	0	0	0	0	0	3	4	0	0	0	0	0	0		01T443	11.165		2RAF4
YAF4_2	0	0	0	0	0	0	0	0	0	0	0	0	0	0	0	0	0	0	0	0	0	0	0	0	0	2	0	0	0	0	0	0	0	0	0	0	0	0	0	0	0	0	0	0		01T445	1.29179		YAF4_2
																																														01T46	2.39356
																																														01T47	7.52916
																																														01T49	4.79226
																																														05L32	5.03337
																																														05L36	7.93884
																																														05L39	5.14675
																																														05L412	19.5475
																																														05L412_3	20.6834
																																														05L413	2.37386
																																														05L414	4.59749
																																														05L414_2	11.0403
																																														05L415	13.1352
																																														05L417	4.19033
																																														05L419	3.24484
																																														05L42	4.74738
																																														05L420	5.88936
																																														05L421	4.24215
																																														05L422	1.55332
																																														05L423	4.20481
																																														05L425	1.67332
																																														05L427	2.47491
																																														05L428	4.37982
																																														05L429	2.86208
																																														05L43	4.57239
																																														05L430	6.56513
																																														05L44	6.3164
																																														05L45	4.53766
																																														05L45_2	11.0349
																																														05L47	4.40658
																																														05N32	3.86497
																																														05N33	2.86579
																																														05N34	1.24424
																																														05N36	4.5583
																																														05N37	2.62727
																																														05N38	4.29358
																																														05N39	4.92892
																																														05N40	5.0898
																																														05N411	2.67454
																																														05N413	4.95077
																																														05N414	2.48611
																																														05N419	3.80233
																																														05N42	3.4777
																																														05N420	6.57401
																																														05N422	1.39737
																																														05N423	2.4067
																																														05N425	4.84447
																																														05N427	1.5764
																																														05N428_2	20.7562
																																														05N429	3.99879
																																														05N430	3.43815
																																														05N431	4.20434
																																														05N432	4.89658
																																														05N433	4.45717
																																														05N434	4.38061
																																														05N435	4.41012
																																														05N436	1.99876
																																														05N44	15.3512
																																														05N45	2.38043
																																														05N47	3.18411
																																														05N49	2.65991
																																														05T21	15.7229
																																														05T22	14.6826
																																														05T23	5.28647
																																														05T31	17.3083
																																														05T310	4.6797
																																														05T312	3.74876
																																														05T313	4.57419
																																														05T33	4.78877
																																														05T34	4.25031
																																														05T35	4.57616
																																														05T37	5.84169
																																														05T38	3.10862
																																														05T41	5.40547
																																														05T410	4.23675
																																														05T411	11.1171
																																														05T412	6.21347
																																														05T414	1.42068
																																														05T416	2.60239
																																														05T417	1.88128
																																														05T418	1.43027
																																														05T419	3.96565
																																														05T42	3.18483
																																														05T422_2	10.8885
																																														05T423	5.70482
																																														05T424	2.07703
																																														05T425	9.72588
																																														05T426	5.69101
																																														05T427	2.92226
																																														05T428	3.07167
																																														05T429	2.84578
																																														05T430	2.90694
																																														05T431	1.78358
																																														05T432	1.78473
																																														05T433	2.71399
																																														05T437	2.73613
																																														05T438	2.5324
																																														05T439	2.6583
																																														05T44	5.88512
																																														05T440	1.42431
																																														05T442	3.85335
																																														05T443	3.92259
																																														05T444	3.7929
																																														05T445	2.38986
																																														05T45	4.46272
																																														05T46	3.79079
																																														05T47	5.93569
																																														05T48	2.0689
																																														05T49	2.98414
																																														10L31	5.40356
																																														10L32	5.18037
																																														10L35	17.2192
																																														10L36	4.99109
																																														10L37	4.54827
																																														10L38	17.3066
																																														10L39	5.67497
																																														10L410	3.46541
																																														10L411	3.71865
																																														10L412	5.28307
																																														10L413	3.13054
																																														10L414	2.30726
																																														10L417	2.62956
																																														10L417_2	5.04621
																																														10L418	2.56237
																																														10L42	2.61299
																																														10L420	5.42754
																																														10L421	1.71754
																																														10L424	4.08122
																																														10L425	2.93479
																																														10L426	1.735
																																														10L430	4.03902
																																														10L43_2	6.40165
																																														10L45	3.80792
																																														10L46	5.76846
																																														10L46_2	12.1606
																																														10L47	2.68196
																																														10L48	2.86946
																																														10L49	1.52605
																																														10N33	5.30636
																																														10N34	4.6267
																																														10N35	5.4618
																																														10N36	2.51792
																																														10N410	4.17641
																																														10N412	2.31382
																																														10N414	3.5756
																																														10N416	2.66155
																																														10N417	6.08718
																																														10N418	4.01471
																																														10N420	1.39126
																																														10N421	3.37933
																																														10N422	2.04135
																																														10N423	4.35972
																																														10N424	3.51369
																																														10N425_2	25
																																														10N427	3.43311
																																														10N428	2.48769
																																														10N429	2.03163
																																														10N43	4.11863
																																														10N430	5.31013
																																														10N431	4.54481
																																														10N432	1.5375
																																														10N433	3.49709
																																														10N434	0.865143
																																														10N44_1	2.73495
																																														10N44_2	4.38943
																																														10T31	16.8016
																																														10T33	6.62992
																																														10T35_2	19.2929
																																														10T36	4.89904
																																														10T41	5.26561
																																														10T410	5.15309
																																														10T411	4.2684
																																														10T413	2.8272
																																														10T415	4.46327
																																														10T419	4.52723
																																														10T42	4.29417
																																														10T422	2.87036
																																														10T423	4.86099
																																														10T423_2	9.52206
																																														10T424	3.13731
																																														10T425	4.42925
																																														10T426	5.46216
																																														10T427	1.77325
																																														10T428	3.48951
																																														10T429	4.44213
																																														10T430	2.74932
																																														10T44	4.05165
																																														10T45	2.72527
																																														10T46	2.33136
																																														10T48	4.30406
																																														10T49	2.68187
																																														2KB_12	1.45752
																																														2KB_20	6.98053
																																														2KB_26	2.68815
																																														2KB_3	2.84062
																																														2MCAB6	6.20194
																																														2MCAF14	5.43611
																																														2MCAF15	3.9219
																																														2MCAF23	1.62946
																																														2MCAF35	3.58137
																																														2MCAF36	0.826302
																																														2MCAF38	1.73737
																																														2RAB21	1.80815
																																														2RAB26	2.67771
																																														2RAB27	17.3744
																																														2RAB6	1.54964
																																														2RAF19	1.4905
																																														2RAF20	1.62216
																																														2RAF21	1.6022
																																														2RAF22	3.98505
																																														2RAF24	5.76285
																																														2RAF25	1.45389
																																														2RAF4	1.72918
																																														2RAF44	0.862138
																																														2RAF45	1.5665
																																														2RAF6	3.76796
																																														2TAB19	11.3495
																																														2TAB23	12.4731
																																														2TAB8	3.81035
																																														2TAF14	6.82913
																																														2TAF16	2.13365
																																														2TAF2	0.775989
																																														2TAF22	4.34449
																																														2TAF24	1.36693
																																														2TAF26	5.96446
																																														2TAF27	2.48825
																																														2TAF3	2.71139
																																														2TAF33	1.54025
																																														2TAF36	1.55274
																																														2TAF44	4.93795
																																														2TAF46	0.863879
																																														2TAF8	13.2558
																																														2YAB10	7.04493
																																														2YAB26	3.10384
																																														2YAB30_2	3.53597
																																														2YAF1	2.44273
																																														2YAF14	1.32623
																																														2YAF22	6.14117
																																														2YAF26	4.08299
																																														2YAF29	2.5389
																																														2YAF34	1.96567
																																														2YAF39	1.6892
																																														KB_12	3.95675
																																														KB_15	6.1221
																																														KB_33_2	2.53624
																																														KB_39	2.88692
																																														M-10	4.12199
																																														M-11_2	12.1071
																																														M-16	5.79164
																																														M-6	1.30949
																																														MCAB5	4.17769
																																														MCAF14	4.74499
																																														MCAF20	9.34904
																																														MCAF7	3.61291
																																														PAB10	5.27242
																																														PAB15	2.69891
																																														RAB17	6.14272
																																														RAF14	3.55407
																																														RAF19	4.16924
																																														RAF20_2	2.88688
																																														RAF20_2_2	9.61317
																																														RAF36	3.44578
																																														RAF41	0.840306
																																														RAF43	3.98251
																																														RAF48	2.25365
																																														RAF52	1.79407
																																														RAF53	1.69811
																																														RAF53_2	7.78563
																																														RAF54_2	5.50638
																																														RAF56	2.64664
																																														RAF57	2.2353
																																														TAB13	1.71746
																																														TAB14	6.12423
																																														TAB6	3.44784
																																														TAF1	5.33943
																																														TAF32	2.20644
																																														TAF43	9.83891
																																														TAF58	14.6926
																																														TAF60_1	3.88208
																																														TAF61	1.66397
																																														TAF7	4.22571
																																														YAF11_1	5.25492
																																														YAF12_1	17.7016
																																														YAF13	7.23002
																																														YAF16	3.86974
																																														YAF17	3.32864
																																														YAF2_2	13.4947
																																														YAF25	3.68332
																																														YAF28	2.83623
																																														YAF34	4.05092
																																														YAF38	3.45121
																																														YAF41	2.84673
																																														YAF4_2	12.3076
																																														YAF8	10.8978
																																														01L32	6
																																														01L35	1
																																														01L36	2
																																														01L39	3
																																														01L413	1
																																														01L415	2
																																														01L417	1
																																														01L418	2
																																														01L421	1
																																														01L44	1
																																														01L48	1
																																														01N31	4
																																														01N32	1
																																														01N34	1
																																														01N39	1
																																														01N413	2
																																														01N414	2
																																														01N415	5
																																														01N417	1
																																														01N41	1
																																														01N420	1
																																														01N421	1
																																														01N426	1
																																														01N42	8
																																														01N430	1
																																														01N441	1
																																														01N445	1
																																														01N48	4
																																														01N49	1
																																														01T310	3
																																														01T32	6
																																														01T33	2
																																														01T34	2
																																														01T35	3
																																														01T36	1
																																														01T37	5
																																														01T38	3
																																														01T410	1
																																														01T413	2
																																														01T415	1
																																														01T418	1
																																														01T424	4
																																														01T426	1
																																														01T428	4
																																														01T429	1
																																														01T42	1
																																														01T444	1
																																														01T45	1
																																														01T48	5
																																														05L310	5
																																														05L31	2
																																														05L33	4
																																														05L34	6
																																														05L35	5
																																														05L37	2
																																														05L38	4
																																														05L410	1
																																														05L411	3
																																														05L416	1
																																														05L418	1
																																														05L41	3
																																														05L424	7
																																														05L426	1
																																														05L46	1
																																														05L48	1
																																														05L49	4
																																														05N31	4
																																														05N412	1
																																														05N415	1
																																														05N416	3
																																														05N417	4
																																														05N418	1
																																														05N41	1
																																														05N421	1
																																														05N424	1
																																														05N426	2
																																														05N428	6
																																														05N437	1
																																														05N46	1
																																														05T311	1
																																														05T32	2
																																														05T36	1
																																														05T39	2
																																														05T413	1
																																														05T415	1
																																														05T420	2
																																														05T421	1
																																														05T422	2
																																														05T434	1
																																														05T435	2
																																														05T436	1
																																														05T43	2
																																														05T441	1
																																														10L310	6
																																														10L33	2
																																														10L34	2
																																														10L415	3
																																														10L416	1
																																														10L419	1
																																														10L41	1
																																														10L422	3
																																														10L427	1
																																														10L428	2
																																														10L429	1
																																														10L43	3
																																														10L44	3
																																														10N31	1
																																														10N32	1
																																														10N411	2
																																														10N413	1
																																														10N415_2	1
																																														10N415	1
																																														10N419	1
																																														10N41	6
																																														10N425	2
																																														10N45	1
																																														10N46	1
																																														10N47	1
																																														10N48	1
																																														10N49	4
																																														10T32	7
																																														10T34	4
																																														10T35	4
																																														10T412	1
																																														10T414	1
																																														10T416	6
																																														10T417	3
																																														10T418	5
																																														10T420	1
																																														10T421	1
																																														10T43	4
																																														10T47	1
																																														2KB_15	2
																																														2KB_22	5
																																														2MCAF30	1
																																														2RAB30	1
																																														2TAB26	3
																																														2TAF39	3
																																														2TAF42_2	9
																																														2TAF48	5
																																														2YAB30	6
																																														2YAF12	1
																																														2YAF17	3
																																														2YAF20	1
																																														2YAF2	3
																																														KB_17	1
																																														KB_30	1
																																														M-11	5
																																														RAF12	3
																																														RAF29	3
																																														RAF54	3
																																														RAF9	5
																																														TAF24	1
																																														TAF8	1
																																														YAF2	4
																																														YAF33	1
																																														MCAF9	14
[truncated: 46 more columns]

## Sheet: V3V4_VSEARCH_97%
isolate	At_AtSC_ES_t3_high_B1_v3_v4	At_AtSC_ES_t3_high_B2_v3_v4	At_AtSC_ES_t3_high_B3_v3_v4	At_AtSC_ES_t3_high_B4_v3_v4	At_AtSC_ES_t3_HL_orig_B1_v3_v4	At_AtSC_ES_t3_HL_orig_B2_v3_v4	At_AtSC_ES_t3_HL_orig_B3_v3_v4	At_AtSC_ES_t3_HL_orig_B4_v3_v4	At_AtSC_ES_t3_low_B1_v3_v4	At_AtSC_ES_t3_low_B2_v3_v4	At_AtSC_ES_t3_low_B3_v3_v4	At_AtSC_ES_t3_low_B4_v3_v4	Hv_AtSC_ES_t3_high_B1_v3_v4	Hv_AtSC_ES_t3_high_B2_v3_v4	Hv_AtSC_ES_t3_high_B3_v3_v4	Hv_AtSC_ES_t3_high_B4_v3_v4	Hv_AtSC_ES_t3_low_B1_v3_v4	Hv_AtSC_ES_t3_low_B2_v3_v4	Hv_AtSC_ES_t3_low_B3_v3_v4	Hv_AtSC_ES_t3_low_B4_v3_v4	Hv_AtSC_RZ_t3_high_B1_v3_v4	Hv_AtSC_RZ_t3_high_B2_v3_v4	Hv_AtSC_RZ_t3_high_B3_v3_v4	Hv_AtSC_RZ_t3_high_B4_v3_v4	Input_undil_AtSC_t0_B1_v3_v4	Input_undil_AtSC_t0_B2_v3_v4	Input_undil_AtSC_t0_B3_v3_v4	Input_undil_AtSC_t0_B4_v3_v4	Lj_AtSC_ES_t3_high_B1_v3_v4	Lj_AtSC_ES_t3_high_B2_v3_v4	Lj_AtSC_ES_t3_high_B3_v3_v4	Lj_AtSC_ES_t3_high_B4_v3_v4	Lj_AtSC_ES_t3_low_B1_v3_v4	Lj_AtSC_ES_t3_low_B2_v3_v4	Lj_AtSC_ES_t3_low_B3_v3_v4	Lj_AtSC_ES_t3_low_B4_v3_v4	Lj_AtSC_RZ_t3_high_B1_v3_v4	Lj_AtSC_RZ_t3_high_B2_v3_v4	Lj_AtSC_RZ_t3_high_B3_v3_v4	Lj_AtSC_RZ_t3_high_B4_v3_v4	Lj_AtSC_RZ_t3_low_B1_v3_v4	Lj_AtSC_RZ_t3_low_B2_v3_v4	Lj_AtSC_RZ_t3_low_B3_v3_v4	Lj_AtSC_RZ_t3_low_B4_v3_v4		isolate	16S_copy_number		isolate
01N423	14	0	24	10	7	0	21	10	10	14	0	8	271	72	289	237	170	297	163	100	7749	8085	8160	8622	1626	1650	1564	1423	0	0	0	0	0	0	0	0	770	707	524	867	934	1282	924	1040		01L31	4.37625		01N423
10T429	925	342	1046	474	508	341	516	470	1164	1003	1079	516	401	341	316	580	1984	2014	1232	1144	652	777	599	755	278	357	251	216	55	86	71	63	41	71	106	66	2366	2383	2249	2457	2736	2628	1695	2822		01L310	5.57608		10T429
01L38	166	252	114	231	137	117	166	161	209	140	149	52	18	17	29	12	133	341	113	103	85	69	28	40	7118	8130	8043	7712	1	2	0	0	4	0	5	0	119	114	152	190	307	340	211	261		01L33	4.62484		01L38
KB_12	359	347	493	492	718	960	958	764	869	947	661	347	125	133	236	197	864	1048	1502	558	288	647	199	404	228	195	224	188	52	84	43	65	82	128	65	162	2020	2089	2315	2395	2642	2228	986	2848		01L34	5.97078		KB_12
05N433	271	348	272	351	296	216	278	240	534	469	476	276	0	32	0	0	305	549	414	245	120	167	82	120	2347	2388	2593	2141	0	0	0	0	0	0	33	0	626	954	935	632	1857	1407	1292	1628		01L38	3.32004		05N433
01L422	204	208	375	229	184	149	268	245	71	122	111	62	65	28	119	50	194	200	218	144	366	294	274	246	1289	1315	1295	1316	0	11	28	10	0	15	11	12	857	870	863	1321	1165	2023	1208	1596		01L41	4.65418		01L422
01N418	29	20	14	20	7	9	12	9	9	9	14	10	10	14	16	22	21	78	65	42	115	145	114	121	96	107	111	125	14	43	25	0	49	70	29	59	1498	1106	843	1322	2900	3535	1897	4110		01L410	3.16067		01N418
01L416	14	0	22	6	10	0	8	4	7	9	0	0	47	24	49	33	39	63	29	20	937	768	853	910	3370	3456	3148	2944	0	0	0	0	0	0	0	0	322	302	198	394	349	435	274	412		01L411	4.54851		01L416
2TAF27	0	0	35	0	0	0	10	0	0	0	0	0	359	266	285	429	408	392	434	278	1419	1148	1400	1504	0	0	0	0	0	0	0	0	0	0	0	0	51	47	83	77	104	228	135	158		01L412	5.3818		2TAF27
01L31	0	29	29	159	115	111	173	43	27	191	0	20	0	0	0	0	31	222	61	20	0	0	11	0	1202	1199	1239	1049	0	0	0	0	0	0	0	0	316	514	694	250	833	646	623	754		01L414	5.20727		01L31
10L31	0	30	0	0	0	0	20	0	0	0	24	0	0	0	0	0	26	0	0	30	0	0	24	13	1466	1505	1570	1288	0	0	0	0	0	0	0	0	237	319	293	228	437	357	301	407		01L416	4.53955		10L31
2TAB8	80	35	91	39	23	24	32	29	57	52	50	28	34	14	26	49	86	189	76	54	64	51	66	112	0	0	0	21	0	9	13	0	0	35	12	24	617	412	352	479	732	828	644	869		01L419	2.75972		2TAB8
01N410	0	0	0	20	4	10	12	0	11	7	0	0	55	65	134	141	1483	1047	1111	1443	892	701	1449	999	38	41	48	49	0	18	8	9	0	9	17	0	556	512	327	634	467	577	350	605		01L42	3.88519		01N410
2TAF14	0	0	0	0	0	0	0	0	0	0	0	0	0	0	0	10	0	0	0	0	967	568	673	714	242	257	193	190	0	0	0	0	0	0	0	0	404	328	91	265	63	71	31	90		01L420	5.82479		2TAF14
01N44	105	112	55	104	50	45	41	25	24	106	124	97	0	0	0	0	32	70	32	41	15	0	13	25	549	578	568	528	0	0	0	0	0	0	0	0	14	13	0	27	71	61	35	85		01L422	2.17819		01N44
01L419	23	0	0	0	0	0	0	21	0	0	0	0	0	0	0	0	108	90	59	48	0	0	0	0	176	197	149	204	0	0	0	0	0	0	0	0	124	108	80	95	309	271	212	295		01L423	1.40631		01L419
10T422	26	22	10	11	14	0	8	12	5	27	10	0	0	0	0	0	10	26	17	15	19	15	12	24	217	242	226	237	0	0	4	0	0	0	3	0	115	121	118	125	199	175	98	179		01L43	2.6167		10T422
01L43	0	0	0	0	0	0	0	0	0	0	0	0	0	0	0	0	0	0	0	0	0	0	0	0	117	118	0	119	0	14	19	8	0	3	0	0	428	240	74	224	188	228	152	300		01L45	4.87929		01L43
01N424	60	67	47	47	47	32	52	42	16	0	0	0	48	0	19	42	29	23	36	20	67	40	32	61	78	101	87	98	0	0	0	0	0	0	6	0	67	40	0	59	135	145	118	148		01L46	4.19812		01N424
01L33	0	0	0	0	0	0	0	0	0	0	0	0	0	0	0	0	0	0	0	0	0	0	0	0	436	403	421	301	0	0	0	0	0	0	0	0	0	0	0	39	85	0	0	97		01L47	3.73775		01L33
05T412	3	0	0	0	0	0	0	2	0	0	0	0	8	7	19	0	80	139	117	99	52	73	32	42	151	161	121	150	0	0	0	0	0	0	0	0	30	32	23	58	106	120	78	139		01L49	4.17281		05T412
05N423	49	67	39	101	79	108	105	89	19	21	27	0	84	18	68	47	30	42	26	0	36	31	32	31	57	63	72	75	0	0	0	0	0	5	0	0	9	20	12	15	35	70	37	56		01L49_2	4.67172		05N423
01L42	0	0	0	0	0	3	3	0	0	3	0	0	0	0	0	0	0	0	0	0	0	0	0	0	441	393	364	273	0	0	0	0	0	0	0	0	0	16	12	0	55	56	37	0		01N310	4.52259		01L42
05N36	0	0	0	0	0	0	0	0	0	0	0	0	0	0	0	0	0	0	0	0	0	0	0	0	102	110	119	105	0	0	0	0	0	0	0	0	127	196	97	163	171	160	82	149		01N33	5.38454		05N36
05N37	114	270	41	126	65	91	112	81	20	37	84	16	1	0	0	0	33	63	24	32	0	0	0	1	333	366	416	327	0	0	0	0	0	0	0	0	0	0	0	0	3	3	2	2		01N35	2.17685		05N37
01L423	0	0	4	0	0	0	0	0	0	0	0	0	0	0	0	0	0	0	0	6	0	0	0	0	239	304	268	312	0	0	0	0	0	0	0	0	17	17	8	16	77	78	24	95		01N36	1.68934		01L423
01N443	90	45	17	35	0	0	0	0	61	58	0	38	0	27	18	26	32	45	5	0	56	61	78	73	49	0	52	55	0	0	0	0	0	0	0	0	35	37	0	0	57	68	71	43		01N37	3.92133		01N443
10N432	27	0	48	0	0	17	10	0	34	34	0	0	137	24	121	104	0	471	11	0	231	140	209	341	0	0	0	0	0	0	0	0	0	0	0	0	17	0	0	0	32	48	51	33		01N38	2.30667		10N432
2TAF36	28	26	20	27	23	27	28	25	17	23	27	0	13	0	0	18	51	43	39	22	20	19	0	21	0	0	0	0	0	0	0	0	10	0	10	0	48	52	29	66	111	135	58	158		01N410	6.02205		2TAF36
01L310	0	0	0	0	0	0	0	0	0	0	0	6	0	5	0	0	13	28	42	22	0	0	8	29	53	72	64	66	0	0	0	0	0	3	0	0	50	60	0	64	127	127	75	130		01N412	5.14877		01L310
01L410	0	0	0	0	0	0	8	0	0	0	0	0	0	0	0	0	18	38	0	0	14	28	16	0	114	119	121	139	0	0	0	0	0	0	0	0	0	0	48	0	88	72	66	106		01N416	4.93772		01L410
10N412	0	0	0	56	0	0	0	17	8	10	0	0	0	0	0	8	0	25	49	41	37	33	28	26	26	26	29	21	2	0	0	0	0	0	0	10	0	61	11	24	179	75	30	140		01N418	1.59971		10N412
TAF1	0	0	0	0	0	0	0	0	0	0	0	0	0	15	13	0	72	116	76	44	51	53	61	76	0	6	12	12	0	0	0	0	0	0	0	0	23	0	0	0	0	0	0	46		01N418_2	6.75159		TAF1
05L421	0	0	0	0	0	0	0	0	0	0	0	0	0	0	0	0	0	0	0	0	0	0	0	0	186	146	143	130	0	0	0	0	0	0	0	0	0	0	0	33	0	0	0	0		01N419	2.63284		05L421
10N414	18	0	10	33	26	14	21	15	7	53	41	0	0	0	9	0	20	12	13	9	0	7	12	10	63	60	83	62	0	0	0	0	0	0	0	0	16	14	0	8	29	18	17	24		01N42_2	13.0654		10N414
05N45	0	0	0	0	0	0	0	0	0	0	0	0	0	0	0	0	0	19	0	0	0	0	0	0	125	118	202	106	0	0	0	0	0	0	0	0	0	0	0	0	0	0	0	0		01N422	3.07303		05N45
YAF33	0	0	0	0	0	0	0	0	0	0	0	0	0	0	0	0	0	0	0	0	0	6	0	0	0	0	4	7	0	7	6	12	0	0	14	0	74	36	0	60	83	93	61	81		01N42_3	25		YAF33
01T433	0	0	119	0	52	53	84	70	0	0	0	0	0	0	0	10	0	0	0	0	0	0	0	29	14	89	0	0	0	0	0	0	0	0	0	0	0	0	0	32	0	0	0	0		01N423	5.2776		01T433
01N45	0	0	0	0	0	0	0	0	0	0	0	0	0	0	0	0	0	0	0	0	0	0	0	0	135	129	117	116	0	0	0	0	0	0	0	0	0	0	0	0	0	0	0	0		01N424	3.5931		01N45
05L413	14	128	9	23	9	15	94	62	0	0	3	0	7	0	7	7	2	1	5	0	7	0	0	1	147	175	150	158	0	0	0	0	0	0	0	0	4	0	0	9	9	18	5	13		01N425	1.50072		05L413
05L417	0	0	0	0	0	0	0	0	0	0	0	0	0	0	0	0	0	0	0	0	0	0	0	0	122	113	74	80	0	0	0	0	0	0	0	0	0	0	7	0	0	10	23	0		01N427	1.76309		05L417
2RAF21	0	0	0	0	0	0	0	0	0	0	0	6	0	0	19	0	40	30	28	26	23	19	16	21	0	0	0	0	0	0	0	0	0	0	0	0	20	0	0	14	41	48	27	36		01N428	2.51486		2RAF21
01N48	0	0	21	0	0	0	2	0	35	0	17	0	14	0	11	0	72	60	13	7	0	6	12	15	24	81	0	36	0	0	0	0	0	0	0	0	16	4	0	14	23	31	36	27		01N429	1.41555		01N48
01T435	0	0	0	0	0	0	0	0	0	0	0	0	0	0	0	0	0	0	0	0	0	0	0	0	132	94	85	69	0	0	0	0	0	0	0	0	0	0	0	10	0	0	0	0		01N43	2.79884		01T435
10L421	34	53	27	0	27	27	21	0	0	0	35	0	14	2	26	0	37	58	0	0	0	0	23	0	0	0	0	0	0	0	0	0	0	0	0	0	0	0	0	0	0	36	16	0		01N44	3.38141		10L421
10T415	0	0	0	0	0	0	0	0	0	0	0	0	0	0	0	0	31	25	17	13	15	12	13	18	0	54	28	24	0	0	0	0	0	0	0	0	18	0	0	0	0	0	0	45		01N442	4.13881		10T415
05N38	0	0	0	14	0	0	0	0	0	0	0	0	0	0	0	0	0	0	0	0	0	0	0	0	42	62	66	54	0	0	0	0	0	0	0	0	0	0	0	0	16	13	10	17		01N443	2.7809		05N38
01N35	0	0	0	0	0	0	0	0	0	0	0	0	0	0	0	0	0	0	0	0	0	0	0	4	63	65	71	75	0	0	0	0	0	0	0	0	0	0	0	0	0	0	0	0		01N444	3.80548		01N35
2RAF6	0	0	0	0	0	0	0	0	0	0	0	0	0	0	0	0	10	0	0	0	0	0	0	0	0	62	80	60	0	0	0	0	0	0	0	0	10	0	0	0	0	0	0	48		01N446	1.6844		2RAF6
10L412	0	4	0	0	0	0	0	0	0	0	0	0	0	0	0	0	0	0	0	0	0	0	0	0	90	63	57	73	0	0	0	0	0	0	0	0	0	18	9	11	0	29	28	0		01N447	6.11724		10L412
01L420	0	0	0	0	0	0	0	0	0	0	0	0	0	0	0	0	0	0	0	0	0	0	0	0	75	105	76	58	0	0	0	0	0	0	0	0	0	0	0	0	0	0	0	0		01N447_2	6.60281		01L420
01N446	47	16	28	28	0	0	0	22	0	0	0	0	0	0	0	0	13	13	0	0	0	0	0	13	0	0	7	0	0	0	0	0	0	0	0	0	0	0	0	12	0	0	0	21		01N448	1.53977		01N446
05T421	0	18	0	23	0	0	0	0	0	0	0	0	0	0	0	0	32	36	8	15	0	0	0	0	17	19	29	22	0	0	0	0	0	0	0	0	0	0	0	0	0	0	0	0		01N45	17.6462		05T421
2TAF3	0	0	0	0	0	0	0	0	0	0	0	0	0	0	0	0	0	0	0	0	0	0	0	0	33	32	56	49	0	0	0	0	0	0	0	0	0	0	0	0	0	0	0	0		01N46	3.797		2TAF3
01T427	0	0	0	0	0	0	0	0	0	0	0	0	0	0	2	0	0	0	0	0	39	16	19	46	0	16	0	14	0	0	0	0	0	0	0	0	0	0	0	4	0	0	0	3		01N47	4.08351		01T427
05L422	0	0	0	0	0	0	0	0	0	0	0	0	0	0	0	0	0	3	0	0	40	0	39	0	0	0	0	0	0	0	0	0	0	0	0	0	34	0	0	19	0	27	23	41		01T31	4.74838		05L422
10L418	0	0	0	0	0	0	0	0	0	0	0	0	0	0	0	0	0	0	0	0	0	0	0	0	33	33	24	35	0	0	0	0	0	0	0	0	0	0	0	0	0	0	0	0		01T39	3.24181		10L418
TAF24	0	0	0	0	0	0	0	0	0	0	0	0	0	0	0	0	0	0	0	0	0	0	0	0	25	22	39	27	0	0	0	0	0	0	0	0	0	0	0	0	0	0	0	0		01T41	2.97825		TAF24
01T432	0	0	0	0	0	0	0	0	0	0	0	0	0	0	0	0	0	0	0	0	44	0	42	38	0	9	0	8	0	0	0	0	0	0	0	0	0	0	0	0	0	0	0	0		01T411	3.84121		01T432
RAB17	0	0	0	0	0	0	0	0	0	0	0	0	0	0	0	0	0	0	2	0	0	0	0	0	22	31	21	25	0	0	0	0	0	0	0	0	0	4	4	0	11	4	0	10		01T412	1.98972		RAB17
M-10	0	0	0	0	0	0	0	0	0	0	0	0	0	0	0	0	0	0	0	0	0	0	0	0	0	0	0	0	0	0	0	0	0	0	0	0	0	0	0	0	78	20	0	0		01T413_2	4.09458		M-10
05L425	0	0	0	0	0	0	0	0	0	0	0	0	0	0	0	0	0	0	0	0	1	0	1	0	24	32	29	5	0	0	0	0	0	0	0	0	5	5	4	2	0	0	0	0		01T414	3.9786		05L425
2RAB27	0	0	0	0	0	0	0	0	0	0	0	0	0	0	0	0	0	0	0	0	0	0	0	0	22	26	22	20	0	0	0	0	0	0	0	0	0	0	0	0	0	0	0	0		01T416	2.06999		2RAB27
KB_15	0	0	0	0	0	0	0	0	0	0	0	0	0	0	0	0	0	0	0	0	0	75	0	0	0	0	0	0	0	0	0	0	0	0	0	0	0	0	0	0	0	0	0	0		01T417	3.92604		KB_15
01N428	0	0	0	0	0	0	0	0	0	0	0	0	0	0	0	0	0	0	0	0	0	0	0	0	34	39	0	0	0	0	0	0	0	0	0	0	0	0	0	0	0	0	0	0		01T419	10.4991		01N428
2RAB6	0	0	0	13	0	0	2	0	0	0	0	0	0	0	0	0	0	0	0	0	0	0	0	0	8	0	0	4	0	0	0	0	0	0	0	0	0	0	0	0	12	0	6	25		01T420	3.1832		2RAB6
01T422	0	0	0	0	0	0	0	0	0	0	0	0	0	0	0	0	0	0	0	0	5	0	0	0	16	21	12	17	0	0	0	0	0	0	0	0	0	0	0	0	0	0	0	0		01T421	1.7523		01T422
01L418	0	0	0	0	0	0	0	0	0	0	0	0	0	0	0	0	0	0	0	0	0	0	0	12	17	33	11	24	0	0	0	0	0	0	0	0	0	0	0	0	0	0	6	0		01T422	14.1258		01L418
2TAF46	12	0	3	0	0	0	0	0	0	0	0	0	0	0	0	0	0	0	0	0	0	0	0	0	0	0	0	0	0	0	0	0	0	0	0	0	18	0	0	8	0	11	7	0		01T423	2.75856		2TAF46
TAB13	6	0	4	15	0	0	2	6	8	0	15	0	0	0	0	0	21	17	8	0	4	0	0	0	0	0	0	0	0	0	0	0	0	0	0	0	0	0	0	0	4	3	2	0		01T425	4.03704		TAB13
01N429	0	0	0	0	0	0	0	0	0	0	0	0	0	0	0	0	0	0	0	0	0	0	0	0	0	0	0	34	0	0	0	0	0	0	0	0	0	0	0	0	0	0	0	0		01T427	2.5577		01N429
2KB_20	0	0	0	0	0	0	0	0	0	0	0	0	0	0	0	0	0	0	0	0	0	0	0	0	0	16	0	9	0	0	0	0	0	0	0	0	0	0	0	0	0	0	0	0		01T43	3.97251		2KB_20
05T417	0	0	3	0	5	6	2	0	1	0	0	0	0	0	0	0	0	0	0	0	0	0	0	4	0	0	0	0	0	0	0	0	0	0	0	0	0	0	0	0	1	1	0	0		01T430	2.91594		05T417
05L423	0	0	0	0	0	0	0	0	0	0	0	0	0	0	0	0	0	0	0	0	0	0	0	0	22	0	0	0	0	0	0	0	0	0	0	0	0	0	0	0	0	0	0	0		01T431	12.5453		05L423
2TAF33	0	0	0	0	0	0	0	0	0	0	0	0	0	0	0	0	0	0	0	0	0	0	0	0	0	7	6	8	0	0	0	0	0	0	0	0	0	0	0	0	0	0	0	0		01T432	1.24071		2TAF33
05T411	0	0	0	0	0	0	0	0	0	0	0	0	0	0	0	0	0	0	0	0	0	0	0	0	21	0	0	12	0	0	0	0	0	0	0	0	0	0	0	0	0	0	0	0		01T433	2.93553		05T411
10L310	0	0	0	0	0	0	0	0	0	0	0	0	0	0	0	0	0	0	0	0	0	0	0	0	14	7	6	13	0	0	0	0	0	0	0	0	0	0	0	0	0	0	0	0		01T433_2	8.69197		10L310
10N416	0	0	0	0	0	0	0	0	0	0	0	0	0	0	0	0	0	0	0	0	0	0	0	0	0	0	0	14	0	0	0	0	0	0	0	0	0	0	0	0	0	0	0	0		01T434	0.818843		10N416
TAF43	0	0	2	0	0	0	0	0	0	0	0	0	0	0	0	0	0	0	0	0	0	0	0	0	0	0	0	0	0	0	0	0	0	0	0	0	6	0	0	0	0	0	0	7		01T435	4.6845		TAF43
01N310	0	0	0	0	0	0	0	0	0	0	0	0	0	0	0	0	0	0	0	0	0	0	0	0	0	10	0	0	0	0	0	0	0	0	0	0	0	0	0	0	0	0	0	0		01T436	2.71608		01N310
05N427	0	0	0	0	0	0	0	0	0	0	0	0	0	0	0	0	0	0	0	0	0	0	0	0	0	0	0	0	0	0	0	0	0	0	0	0	0	0	0	0	10	0	0	0		01T437	2.30294		05N427
2KB_12	0	0	0	0	0	0	0	0	0	0	0	0	0	0	0	0	0	0	0	0	0	0	0	0	0	0	0	0	0	0	0	0	0	0	0	0	3	0	0	0	3	0	0	6		01T438	1.49368		2KB_12
01L415	0	0	0	0	0	0	0	0	0	0	0	0	0	0	0	0	0	0	0	0	0	0	0	0	8	0	0	0	0	0	0	0	0	0	0	0	0	0	0	0	0	0	0	0		01T439	1.8457		01L415
05T425	0	0	0	0	0	0	0	0	0	0	0	0	0	0	0	0	0	0	0	0	0	0	0	0	0	4	4	4	0	0	0	0	0	0	0	0	0	0	0	0	0	0	0	0		01T439_2	5.88408		05T425
YAF8	0	0	0	0	0	0	0	0	0	0	0	0	0	0	0	0	0	0	0	0	0	0	0	0	0	0	8	0	0	0	0	0	0	0	0	0	0	0	0	0	0	0	0	0		01T44	2.79059		YAF8
2RAB30	0	0	0	0	0	0	0	0	0	0	0	0	0	0	0	0	0	0	0	0	0	0	7	0	0	0	0	0	0	0	0	0	0	0	0	0	0	0	0	0	0	0	0	0		01T440	1.52825		2RAB30
01T443	0	0	0	0	0	0	0	0	0	0	0	0	0	0	0	0	0	0	0	0	0	0	0	0	6	0	0	0	0	0	0	0	0	0	0	0	0	0	0	0	0	0	0	0		01T441	2.44649		01T443
05T445	0	0	0	0	0	0	0	0	0	0	0	0	0	0	0	0	0	0	0	0	0	1	0	0	0	0	0	0	0	0	0	0	0	0	0	0	3	4	0	0	0	0	0	0		01T442	18.1715		05T445
05L32	0	0	0	0	0	0	0	0	0	0	0	0	0	0	0	0	0	0	0	0	0	0	0	0	0	0	4	0	0	0	0	0	0	0	0	0	0	0	0	0	0	0	0	0		01T443	11.165		05L32
2RAF4	0	0	0	0	0	0	0	0	0	0	0	0	0	0	0	0	0	0	2	0	0	0	0	0	0	0	0	0	0	0	0	0	0	0	0	0	0	0	0	0	0	0	0	0		01T445	1.29179		2RAF4
YAF4_2	0	0	0	0	0	0	0	0	0	0	0	0	0	0	0	0	0	0	0	0	0	0	0	0	0	2	0	0	0	0	0	0	0	0	0	0	0	0	0	0	0	0	0	0		01T46	2.39356		YAF4_2
05T420	0	0	0	0	0	0	0	0	0	0	0	0	0	0	0	0	0	0	0	0	0	0	0	0	0	2	0	0	0	0	0	0	0	0	0	0	0	0	0	0	0	0	0	0		01T47	7.52916		05T420
																																														01T49	4.79226
																																														05L32	5.03337
																																														05L36	7.93884
																																														05L39	5.14675
																																														05L412	19.5475
																																														05L412_3	20.6834
																																														05L413	2.37386
																																														05L414	4.59749
																																														05L414_2	11.0403
																																														05L415	13.1352
																																														05L417	4.19033
																																														05L419	3.24484
																																														05L42	4.74738
																																														05L420	5.88936
																																														05L421	4.24215
																																														05L422	1.55332
																																														05L423	4.20481
																																														05L425	1.67332
																																														05L427	2.47491
																																														05L428	4.37982
																																														05L429	2.86208
																																														05L43	4.57239
																																														05L430	6.56513
																																														05L44	6.3164
																																														05L45	4.53766
																																														05L45_2	11.0349
																																														05L47	4.40658
																																														05N32	3.86497
																																														05N33	2.86579
																																														05N34	1.24424
																																														05N36	4.5583
																																														05N37	2.62727
																																														05N38	4.29358
																																														05N39	4.92892
																																														05N40	5.0898
																																														05N411	2.67454
																																														05N413	4.95077
																																														05N414	2.48611
																																														05N419	3.80233
																																														05N42	3.4777
																																														05N420	6.57401
																																														05N422	1.39737
																																														05N423	2.4067
																																														05N425	4.84447
																																														05N427	1.5764
																																														05N428_2	20.7562
																																														05N429	3.99879
																																														05N430	3.43815
																																														05N431	4.20434
																																														05N432	4.89658
																																														05N433	4.45717
																																														05N434	4.38061
																																														05N435	4.41012
																																														05N436	1.99876
																																														05N44	15.3512
																																														05N45	2.38043
																																														05N47	3.18411
																																														05N49	2.65991
																																														05T21	15.7229
																																														05T22	14.6826
																																														05T23	5.28647
																																														05T31	17.3083
																																														05T310	4.6797
																																														05T312	3.74876
																																														05T313	4.57419
																																														05T33	4.78877
																																														05T34	4.25031
																																														05T35	4.57616
																																														05T37	5.84169
																																														05T38	3.10862
																																														05T41	5.40547
																																														05T410	4.23675
																																														05T411	11.1171
																																														05T412	6.21347
																																														05T414	1.42068
																																														05T416	2.60239
																																														05T417	1.88128
																																														05T418	1.43027
																																														05T419	3.96565
																																														05T42	3.18483
																																														05T422_2	10.8885
																																														05T423	5.70482
																																														05T424	2.07703
																																														05T425	9.72588
																																														05T426	5.69101
																																														05T427	2.92226
																																														05T428	3.07167
																																														05T429	2.84578
																																														05T430	2.90694
																																														05T431	1.78358
																																														05T432	1.78473
																																														05T433	2.71399
																																														05T437	2.73613
																																														05T438	2.5324
																																														05T439	2.6583
																																														05T44	5.88512
																																														05T440	1.42431
[truncated: 351 more rows]
[truncated: 46 more columns]

## Sheet: V3V4_VSEARCH_95%
isolate	At_AtSC_ES_t3_high_B1_v3_v4	At_AtSC_ES_t3_high_B2_v3_v4	At_AtSC_ES_t3_high_B3_v3_v4	At_AtSC_ES_t3_high_B4_v3_v4	At_AtSC_ES_t3_HL_orig_B1_v3_v4	At_AtSC_ES_t3_HL_orig_B2_v3_v4	At_AtSC_ES_t3_HL_orig_B3_v3_v4	At_AtSC_ES_t3_HL_orig_B4_v3_v4	At_AtSC_ES_t3_low_B1_v3_v4	At_AtSC_ES_t3_low_B2_v3_v4	At_AtSC_ES_t3_low_B3_v3_v4	At_AtSC_ES_t3_low_B4_v3_v4	Hv_AtSC_ES_t3_high_B1_v3_v4	Hv_AtSC_ES_t3_high_B2_v3_v4	Hv_AtSC_ES_t3_high_B3_v3_v4	Hv_AtSC_ES_t3_high_B4_v3_v4	Hv_AtSC_ES_t3_low_B1_v3_v4	Hv_AtSC_ES_t3_low_B2_v3_v4	Hv_AtSC_ES_t3_low_B3_v3_v4	Hv_AtSC_ES_t3_low_B4_v3_v4	Hv_AtSC_RZ_t3_high_B1_v3_v4	Hv_AtSC_RZ_t3_high_B2_v3_v4	Hv_AtSC_RZ_t3_high_B3_v3_v4	Hv_AtSC_RZ_t3_high_B4_v3_v4	Input_undil_AtSC_t0_B1_v3_v4	Input_undil_AtSC_t0_B2_v3_v4	Input_undil_AtSC_t0_B3_v3_v4	Input_undil_AtSC_t0_B4_v3_v4	Lj_AtSC_ES_t3_high_B1_v3_v4	Lj_AtSC_ES_t3_high_B2_v3_v4	Lj_AtSC_ES_t3_high_B3_v3_v4	Lj_AtSC_ES_t3_high_B4_v3_v4	Lj_AtSC_ES_t3_low_B1_v3_v4	Lj_AtSC_ES_t3_low_B2_v3_v4	Lj_AtSC_ES_t3_low_B3_v3_v4	Lj_AtSC_ES_t3_low_B4_v3_v4	Lj_AtSC_RZ_t3_high_B1_v3_v4	Lj_AtSC_RZ_t3_high_B2_v3_v4	Lj_AtSC_RZ_t3_high_B3_v3_v4	Lj_AtSC_RZ_t3_high_B4_v3_v4	Lj_AtSC_RZ_t3_low_B1_v3_v4	Lj_AtSC_RZ_t3_low_B2_v3_v4	Lj_AtSC_RZ_t3_low_B3_v3_v4	Lj_AtSC_RZ_t3_low_B4_v3_v4		isolate	16S_copy_number		isolate
[truncated: 540 more rows]
[truncated: 46 more columns]

[truncated: 29 more sheets: V3V4_Mothur, V3V4_Kraken2_amp, V3V4_Kraken3_amp, V3V4_Kraken5_amp, V3V4_Kraken2_fin, V3V4_Kraken3_fin, V3V4_Kraken5_fin, V5V7_SyFi, V5V7_Salmon_on_amp, V5V7_VSEARCH_100%, V5V7_VSEARCH_99%, V5V7_VSEARCH_98%, V5V7_VSEARCH_97%, V5V7_VSEARCH_95%, V5V7_Mothur, V5V7_Kraken2_Amp, V5V7_Kraken3_Amp, V5V7_Kraken5_Amp, V5V7_Kraken2_Fin, V5V7_Kraken3_Fin …]
