# Supplementary material for: SyFi: generating and using sequence fingerprints to distinguish SynCom isolates
Source: Microb Genom. 2025 Sep 4;11(9):001461. doi: 10.1099/mgen.0.001461 (PMC12421257; doi:10.1099/mgen.0.001461)
Supplement: Uncited Supplementary Material 3. [file mgen-11-01461-s003.xlsx]

## Sheet: V3V4_VS_100
isolate	At_AtSC_ES_t3_high_B1_v3_v4	At_AtSC_ES_t3_high_B2_v3_v4	At_AtSC_ES_t3_high_B3_v3_v4	At_AtSC_ES_t3_high_B4_v3_v4	At_AtSC_ES_t3_HL_orig_B1_v3_v4	At_AtSC_ES_t3_HL_orig_B2_v3_v4	At_AtSC_ES_t3_HL_orig_B3_v3_v4	At_AtSC_ES_t3_HL_orig_B4_v3_v4	At_AtSC_ES_t3_low_B1_v3_v4	At_AtSC_ES_t3_low_B2_v3_v4	At_AtSC_ES_t3_low_B3_v3_v4	At_AtSC_ES_t3_low_B4_v3_v4	Hv_AtSC_ES_t3_high_B1_v3_v4	Hv_AtSC_ES_t3_high_B2_v3_v4	Hv_AtSC_ES_t3_high_B3_v3_v4	Hv_AtSC_ES_t3_high_B4_v3_v4	Hv_AtSC_ES_t3_low_B1_v3_v4	Hv_AtSC_ES_t3_low_B2_v3_v4	Hv_AtSC_ES_t3_low_B3_v3_v4	Hv_AtSC_ES_t3_low_B4_v3_v4	Hv_AtSC_RZ_t3_high_B1_v3_v4	Hv_AtSC_RZ_t3_high_B2_v3_v4	Hv_AtSC_RZ_t3_high_B3_v3_v4	Hv_AtSC_RZ_t3_high_B4_v3_v4	Input_undil_AtSC_t0_B1_v3_v4	Input_undil_AtSC_t0_B2_v3_v4	Input_undil_AtSC_t0_B3_v3_v4	Input_undil_AtSC_t0_B4_v3_v4	Lj_AtSC_ES_t3_high_B1_v3_v4	Lj_AtSC_ES_t3_high_B2_v3_v4	Lj_AtSC_ES_t3_high_B3_v3_v4	Lj_AtSC_ES_t3_high_B4_v3_v4	Lj_AtSC_ES_t3_low_B1_v3_v4	Lj_AtSC_ES_t3_low_B2_v3_v4	Lj_AtSC_ES_t3_low_B3_v3_v4	Lj_AtSC_ES_t3_low_B4_v3_v4	Lj_AtSC_RZ_t3_high_B1_v3_v4	Lj_AtSC_RZ_t3_high_B2_v3_v4	Lj_AtSC_RZ_t3_high_B3_v3_v4	Lj_AtSC_RZ_t3_high_B4_v3_v4	Lj_AtSC_RZ_t3_low_B1_v3_v4	Lj_AtSC_RZ_t3_low_B2_v3_v4	Lj_AtSC_RZ_t3_low_B3_v3_v4	Lj_AtSC_RZ_t3_low_B4_v3_v4		Isolate	16S CN - merged		isolate
01N423	13	0	23	0	0	0	21	10	0	0	0	8	256	68	269	228	158	276	157	96	7092	7591	7573	8103	1137	1186	1168	1095	0	0	0	0	0	0	0	0	572	537	408	688	639	983	654	712		01L31	4.37625		01N423
MCAB5	849	342	954	451	474	316	479	416	1078	975	1055	516	369	327	287	548	1942	1975	1202	1114	618	760	575	719	249	313	206	170	48	76	64	52	32	59	106	56	2010	2125	2055	2162	2322	2203	1445	2443		01L310	5.57608		MCAB5
01L38	152	212	106	195	127	101	144	145	195	136	127	52	17	15	25	0	126	321	108	101	82	60	26	39	6879	7894	7795	7470	0	0	0	0	4	0	0	0	91	80	113	123	301	334	209	252		01L33	4.62484		01L38
KB_12	359	347	493	492	675	893	942	740	869	947	661	347	125	133	236	197	864	1048	1502	558	288	647	199	404	220	189	204	184	52	84	43	65	82	128	65	162	2020	2059	2224	2389	2632	2228	986	2848		01L34	5.97078		KB_12
01L31	271	348	272	351	281	208	273	235	534	469	476	276	0	32	0	0	305	549	414	245	120	167	82	120	2313	2340	2525	2071	0	0	0	0	0	0	33	0	626	954	935	632	1857	1407	1292	1628		01L38	3.32004		01L31
01T412	204	208	375	229	184	149	244	245	71	122	111	62	65	28	119	50	194	200	218	144	366	294	274	246	1289	1312	1295	1316	0	11	28	0	0	15	11	12	857	870	863	1321	1165	2023	1208	1596		01L41	4.65418		01T412
01N418	0	0	0	20	0	0	0	9	9	9	0	10	0	0	0	10	0	50	65	42	51	67	56	71	96	107	111	125	14	43	25	0	49	69	22	59	1487	1099	821	1291	2792	3254	1673	4020		01L410	3.16067		01N418
01L416	0	0	19	6	10	0	0	0	7	9	0	0	30	0	36	26	36	52	21	15	480	375	414	499	2813	2910	2646	2492	0	0	0	0	0	0	0	0	270	243	156	319	302	367	209	339		01L411	4.54851		01L416
01N447_2	0	0	35	0	0	0	10	0	0	0	0	0	359	266	285	429	408	392	434	278	1419	1148	1359	1504	0	0	0	0	0	0	0	0	0	0	0	0	51	47	83	77	104	228	135	158		01L412	5.3818		01N447_2
01L411	0	0	0	159	0	0	115	0	0	175	0	0	0	0	0	0	0	184	0	0	0	0	0	0	1080	1093	1100	923	0	0	0	0	0	0	0	0	316	449	469	250	794	607	595	717		01L414	5.20727		01L411
05L415	0	30	0	0	0	0	20	0	0	0	24	0	0	0	0	0	26	0	0	30	0	0	24	13	1256	1298	1381	1127	0	0	0	0	0	0	0	0	0	0	0	0	269	227	194	242		01L416	4.53955		05L415
2YAB10	77	32	91	39	0	24	32	28	57	51	50	28	34	14	26	49	78	177	73	46	60	48	65	112	0	0	0	0	0	9	13	0	0	34	11	24	567	394	332	435	649	753	583	790		01L419	2.75972		2YAB10
2TAF14	0	0	0	0	0	0	0	0	0	0	0	0	0	0	0	10	0	0	0	0	967	568	673	714	242	257	193	190	0	0	0	0	0	0	0	0	404	328	91	265	63	71	31	90		01L42	3.88519		2TAF14
05L414	105	97	42	91	50	45	41	25	18	106	104	86	0	0	0	0	24	70	23	41	15	0	13	25	470	497	507	478	0	0	0	0	0	0	0	0	10	8	0	19	63	54	25	71		01L420	5.82479		05L414
01T437	23	0	0	0	0	0	0	21	0	0	0	0	0	0	0	0	108	90	59	48	0	0	0	0	176	197	149	204	0	0	0	0	0	0	0	0	124	108	80	95	309	271	212	295		01L422	2.17819		01T437
10N424	26	22	10	11	14	0	0	12	5	0	10	0	0	0	0	0	10	26	0	15	19	15	12	24	217	242	226	237	0	0	2	0	0	0	3	0	106	121	118	125	199	170	98	179		01L423	1.40631		10N424
01L43	0	0	0	0	0	0	0	0	0	0	0	0	0	0	0	0	0	0	0	0	0	0	0	0	117	118	0	119	0	14	19	8	0	3	0	0	408	240	74	224	188	228	152	300		01L43	2.6167		01L43
01L410	60	67	47	47	47	32	52	42	16	0	0	0	48	0	19	42	0	23	0	20	67	40	32	61	65	101	87	83	0	0	0	0	0	0	6	0	67	40	0	59	135	145	118	148		01L45	4.87929		01L410
01L33	0	0	0	0	0	0	0	0	0	0	0	0	0	0	0	0	0	0	0	0	0	0	0	0	436	403	421	301	0	0	0	0	0	0	0	0	0	0	0	39	85	0	0	97		01L46	4.19812		01L33
05N423	49	67	39	101	79	108	105	89	19	21	27	0	84	18	65	47	30	42	26	0	36	31	32	31	57	63	72	75	0	0	0	0	0	0	0	0	9	20	12	15	35	70	37	56		01L47	3.73775		05N423
01L42	0	0	0	0	0	0	0	0	0	3	0	0	0	0	0	0	0	0	0	0	0	0	0	0	441	393	346	273	0	0	0	0	0	0	0	0	0	16	12	0	0	56	37	0		01L49	4.17281		01L42
05N36	0	0	0	0	0	0	0	0	0	0	0	0	0	0	0	0	0	0	0	0	0	0	0	0	102	110	119	105	0	0	0	0	0	0	0	0	127	196	97	163	171	160	82	140		01L49_2	4.67172		05N36
05N37	103	239	33	110	64	83	94	61	16	28	65	0	0	0	0	0	27	51	21	30	0	0	0	0	81	114	124	106	0	0	0	0	0	0	0	0	0	0	0	0	0	0	0	0		01N310	4.52259		05N37
01L423	0	0	0	0	0	0	0	0	0	0	0	0	0	0	0	0	0	0	0	6	0	0	0	0	238	300	258	309	0	0	0	0	0	0	0	0	17	17	8	16	77	69	24	95		01N33	5.38454		01L423
2YAB26	90	45	0	35	0	0	0	0	61	58	0	38	0	27	18	26	32	45	0	0	56	61	78	73	49	0	52	55	0	0	0	0	0	0	0	0	35	37	0	0	57	68	71	43		01N35	2.17685		2YAB26
2TAF36	28	26	20	27	23	27	28	25	17	0	27	0	13	0	0	18	51	30	39	22	20	0	0	21	0	0	0	0	0	0	0	0	10	0	10	0	48	24	29	22	111	135	58	158		01N36	1.68934		2TAF36
01L310	0	0	0	0	0	0	0	0	0	0	0	0	0	5	0	0	13	28	42	22	0	0	0	29	53	72	64	66	0	0	0	0	0	0	0	0	50	60	0	64	127	127	75	130		01N37	3.92133		01L310
01L41	0	0	0	0	0	0	8	0	0	0	0	0	0	0	0	0	18	38	0	0	14	28	16	0	114	119	121	139	0	0	0	0	0	0	0	0	0	0	48	0	88	72	66	106		01N38	2.30667		01L41
05N33	21	0	17	0	0	0	0	32	31	0	0	0	0	0	0	0	0	0	0	0	0	0	0	0	0	0	0	30	0	0	0	0	0	0	0	0	96	59	39	88	154	129	86	121		01N410	6.02205		05N33
10N412	0	0	0	56	0	0	0	17	8	10	0	0	0	0	0	8	0	17	38	32	37	33	28	26	26	26	29	17	0	0	0	0	0	0	0	0	0	14	11	24	64	73	30	85		01N412	5.14877		10N412
TAF1	0	0	0	0	0	0	0	0	0	0	0	0	0	15	13	0	72	116	76	44	51	53	61	76	0	6	12	12	0	0	0	0	0	0	0	0	23	0	0	0	0	0	0	46		01N416	4.93772		TAF1
05N429	0	0	0	0	0	0	0	0	0	0	0	0	0	0	0	0	0	0	0	0	0	0	0	0	186	146	143	130	0	0	0	0	0	0	0	0	0	0	0	33	0	0	0	0		01N418	1.59971		05N429
01L49	0	0	0	0	0	0	0	0	0	0	0	0	0	0	0	0	0	19	0	0	0	0	0	0	125	118	202	106	0	0	0	0	0	0	0	0	0	0	0	0	0	0	0	0		01N418_2	6.75159		01L49
05L423	0	0	119	0	52	53	84	70	0	0	0	0	0	0	0	0	0	0	0	0	0	0	0	0	0	89	0	0	0	0	0	0	0	0	0	0	0	0	0	32	0	0	0	0		01N419	2.63284		05L423
01N45	0	0	0	0	0	0	0	0	0	0	0	0	0	0	0	0	0	0	0	0	0	0	0	0	135	129	117	116	0	0	0	0	0	0	0	0	0	0	0	0	0	0	0	0		01N42_2	13.0654		01N45
10N36	0	101	0	0	0	0	79	49	0	0	0	0	0	0	0	0	0	0	0	0	0	0	0	0	66	72	56	70	0	0	0	0	0	0	0	0	0	0	0	0	0	0	0	0		01N422	3.07303		10N36
05L417	0	0	0	0	0	0	0	0	0	0	0	0	0	0	0	0	0	0	0	0	0	0	0	0	122	113	74	80	0	0	0	0	0	0	0	0	0	0	7	0	0	10	23	0		01N42_3	25		05L417
2RAF21	0	0	0	0	0	0	0	0	0	0	0	6	0	0	19	0	40	30	28	26	23	19	16	21	0	0	0	0	0	0	0	0	0	0	0	0	19	0	0	14	41	48	27	36		01N423	5.2776		2RAF21
05L419	0	0	0	0	0	0	0	0	20	0	0	0	0	0	0	0	63	49	0	0	0	0	0	0	24	81	0	36	0	0	0	0	0	0	0	0	16	0	0	0	21	29	29	25		01N424	3.5931		05L419
2MCAF14	0	0	0	0	0	0	0	0	0	0	0	0	0	0	0	0	0	0	0	0	0	0	0	0	132	94	85	69	0	0	0	0	0	0	0	0	0	0	0	10	0	0	0	0		01N425	1.50072		2MCAF14
10L421	34	53	25	0	21	27	20	0	0	0	19	0	14	0	21	0	37	46	0	0	0	0	0	0	0	0	0	0	0	0	0	0	0	0	0	0	0	0	0	0	0	36	14	0		01N427	1.76309		10L421
10T415	0	0	0	0	0	0	0	0	0	0	0	0	0	0	0	0	31	25	17	13	15	12	13	18	0	54	28	24	0	0	0	0	0	0	0	0	18	0	0	0	0	0	0	45		01N428	2.51486		10T415
05N38	0	0	0	14	0	0	0	0	0	0	0	0	0	0	0	0	0	0	0	0	0	0	0	0	42	62	66	54	0	0	0	0	0	0	0	0	0	0	0	0	16	13	10	17		01N429	1.41555		05N38
01N35	0	0	0	0	0	0	0	0	0	0	0	0	0	0	0	0	0	0	0	0	0	0	0	0	63	65	71	75	0	0	0	0	0	0	0	0	0	0	0	0	0	0	0	0		01N43	2.79884		01N35
2RAF22	0	0	0	0	0	0	0	0	0	0	0	0	0	0	0	0	10	0	0	0	0	0	0	0	0	62	80	60	0	0	0	0	0	0	0	0	10	0	0	0	0	0	0	48		01N44	3.38141		2RAF22
01L420	0	0	0	0	0	0	0	0	0	0	0	0	0	0	0	0	0	0	0	0	0	0	0	0	55	70	48	58	0	0	0	0	0	0	0	0	0	0	0	0	0	0	0	0		01N442	4.13881		01L420
01N446	47	16	28	28	0	0	0	22	0	0	0	0	0	0	0	0	13	13	0	0	0	0	0	13	0	0	7	0	0	0	0	0	0	0	0	0	0	0	0	12	0	0	0	21		01N443	2.7809		01N446
05N420	0	0	0	0	0	0	0	0	0	0	0	0	0	0	0	0	0	0	0	0	0	0	0	0	38	38	45	49	0	0	0	0	0	0	0	0	0	0	0	0	0	0	0	0		01N444	3.80548		05N420
2TAF3	0	0	0	0	0	0	0	0	0	0	0	0	0	0	0	0	0	0	0	0	0	0	0	0	33	32	56	49	0	0	0	0	0	0	0	0	0	0	0	0	0	0	0	0		01N446	1.6844		2TAF3
01T417	0	0	0	0	0	0	0	0	0	0	0	0	0	0	0	0	20	0	13	0	0	0	0	0	49	0	0	60	0	0	0	0	0	0	0	0	0	0	0	0	0	0	0	0		01N447	6.11724		01T417
10L412	0	0	0	0	0	0	0	0	0	0	0	0	0	0	0	0	0	0	0	0	0	0	0	0	41	24	35	29	0	0	0	0	0	0	0	0	0	0	0	11	0	0	0	0		01N447_2	6.60281		10L412
01T433	0	0	0	0	0	0	0	0	0	0	0	0	0	0	0	0	0	0	0	0	39	0	19	46	0	16	0	14	0	0	0	0	0	0	0	0	0	0	0	0	0	0	0	0		01N448	1.53977		01T433
05T431	0	0	0	0	0	0	0	0	0	0	0	0	0	0	0	0	0	0	0	0	40	0	39	0	0	0	0	0	0	0	0	0	0	0	0	0	34	0	0	19	0	0	0	0		01N45	17.6462		05T431
10L418	0	0	0	0	0	0	0	0	0	0	0	0	0	0	0	0	0	0	0	0	0	0	0	0	33	33	24	35	0	0	0	0	0	0	0	0	0	0	0	0	0	0	0	0		01N46	3.797		10L418
01T432	0	0	0	0	0	0	0	0	0	0	0	0	0	0	0	0	0	0	0	0	31	0	25	28	0	9	0	8	0	0	0	0	0	0	0	0	0	0	0	0	0	0	0	0		01N47	4.08351		01T432
01T43	0	0	0	0	0	0	0	0	0	0	0	0	0	0	0	0	0	0	0	0	0	0	0	0	0	0	0	0	0	0	0	0	0	0	0	0	0	0	0	0	78	20	0	0		01T31	4.74838		01T43
01N428	0	0	0	0	0	0	0	0	0	0	0	0	0	0	0	0	0	0	0	0	0	0	0	0	34	39	0	0	0	0	0	0	0	0	0	0	0	0	0	0	0	0	0	0		01T39	3.24181		01N428
2RAB6	0	0	0	13	0	0	2	0	0	0	0	0	0	0	0	0	0	0	0	0	0	0	0	0	8	0	0	4	0	0	0	0	0	0	0	0	0	0	0	0	12	0	6	25		01T41	2.97825		2RAB6
01T421	12	0	3	0	0	0	0	0	0	0	0	0	0	0	0	0	0	0	0	0	0	0	0	0	0	0	0	0	0	0	0	0	0	0	0	0	18	0	0	8	0	11	7	0		01T411	3.84121		01T421
TAB13	5	0	0	11	0	0	0	0	0	0	8	0	0	0	0	0	21	11	0	0	0	0	0	0	0	0	0	0	0	0	0	0	0	0	0	0	0	0	0	0	0	0	0	0		01T412	1.98972		TAB13
TAF43	0	0	0	0	0	0	0	0	0	0	0	0	0	0	0	0	0	0	0	0	0	0	0	12	0	0	0	24	0	0	0	0	0	0	0	0	0	0	0	0	0	0	0	0		01T413_2	4.09458		TAF43
01N429	0	0	0	0	0	0	0	0	0	0	0	0	0	0	0	0	0	0	0	0	0	0	0	0	0	0	0	34	0	0	0	0	0	0	0	0	0	0	0	0	0	0	0	0		01T414	3.9786		01N429
10N416	0	0	0	0	0	0	0	0	0	0	0	0	0	0	0	0	0	0	0	0	0	0	0	0	0	0	0	14	0	0	0	0	0	0	0	0	0	0	0	0	0	0	0	0		01T416	2.06999		10N416
YAF38	0	0	0	0	0	0	0	0	0	0	0	0	0	0	0	0	0	0	0	0	0	0	0	0	0	0	0	0	0	0	0	0	0	0	0	0	3	0	0	0	0	0	0	6		01T417	3.92604		YAF38
01N42_2	0	0	0	0	0	0	0	0	0	0	0	0	0	0	0	0	0	0	0	0	0	0	0	0	0	0	8	0	0	0	0	0	0	0	0	0	0	0	0	0	0	0	0	0		01T419	10.4991		01N42_2
01T431	0	0	0	0	0	0	0	0	0	0	0	0	0	0	0	0	0	0	0	0	0	0	0	0	0	0	0	0	0	0	0	0	0	0	0	0	0	0	0	0	0	0	6	0		01T420	3.1832		01T431
																																														01T421	1.7523
																																														01T422	14.1258
																																														01T423	2.75856
																																														01T425	4.03704
																																														01T427	2.5577
																																														01T43	3.97251
																																														01T430	2.91594
																																														01T431	12.5453
																																														01T432	1.24071
																																														01T433	2.93553
																																														01T433_2	8.69197
																																														01T434	1
																																														01T435	4.6845
																																														01T436	2.71608
																																														01T437	2.30294
																																														01T438	1.49368
																																														01T439	1.8457
																																														01T44	2.79059
																																														01T440	1.52825
																																														01T441	2.44649
																																														01T442	18.1715
																																														01T443	11.165
																																														01T445	1.29179
																																														01T46	2.39356
																																														01T47	7.52916
																																														01T49	4.79226
																																														05L32	5.03337
																																														05L36	7.93884
																																														05L39	5.14675
																																														05L412	19.5475
																																														05L412_3	20.6834
																																														05L413	2.37386
																																														05L414	4.59749
																																														05L414_2	11.0403
																																														05L415	13.1352
																																														05L417	4.19033
																																														05L419	3.24484
																																														05L42	4.74738
																																														05L420	5.88936
																																														05L421	4.24215
																																														05L422	1.55332
																																														05L423	4.20481
																																														05L425	1.67332
																																														05L427	2.47491
																																														05L428	4.37982
																																														05L429	2.86208
																																														05L43	4.57239
																																														05L430	6.56513
																																														05L44	6.3164
																																														05L45	4.53766
																																														05L45_2	11.0349
																																														05L47	4.40658
																																														05N32	3.86497
																																														05N33	2.86579
																																														05N34	1.24424
																																														05N36	4.5583
																																														05N37	2.62727
																																														05N38	4.29358
																																														05N39	4.92892
																																														05N40	5.0898
																																														05N411	2.67454
																																														05N413	4.95077
																																														05N414	2.48611
																																														05N419	3.80233
																																														05N42	3.4777
																																														05N420	6.57401
																																														05N422	1.39737
																																														05N423	2.4067
																																														05N425	4.84447
																																														05N427	1.5764
																																														05N428_2	20.7562
																																														05N429	3.99879
																																														05N430	3.43815
																																														05N431	4.20434
																																														05N432	4.89658
																																														05N433	4.45717
																																														05N434	4.38061
																																														05N435	4.41012
																																														05N436	1.99876
																																														05N44	15.3512
																																														05N45	2.38043
																																														05N47	3.18411
																																														05N49	2.65991
																																														05T21	15.7229
																																														05T22	14.6826
																																														05T23	5.28647
																																														05T31	17.3083
																																														05T310	4.6797
																																														05T312	3.74876
																																														05T313	4.57419
																																														05T33	4.78877
																																														05T34	4.25031
																																														05T35	4.57616
																																														05T37	5.84169
																																														05T38	3.10862
																																														05T41	5.40547
																																														05T410	4.23675
																																														05T411	11.1171
																																														05T412	6.21347
																																														05T414	1.42068
																																														05T416	2.60239
																																														05T417	1.88128
																																														05T418	1.43027
																																														05T419	3.96565
																																														05T42	3.18483
																																														05T422_2	10.8885
																																														05T423	5.70482
																																														05T424	2.07703
																																														05T425	9.72588
																																														05T426	5.69101
																																														05T427	2.92226
																																														05T428	3.07167
																																														05T429	2.84578
																																														05T430	2.90694
																																														05T431	1.78358
																																														05T432	1.78473
																																														05T433	2.71399
																																														05T437	2.73613
																																														05T438	2.5324
																																														05T439	2.6583
																																														05T44	5.88512
																																														05T440	1.42431
																																														05T442	3.85335
																																														05T443	3.92259
																																														05T444	3.7929
																																														05T445	2.38986
																																														05T45	4.46272
																																														05T46	3.79079
																																														05T47	5.93569
																																														05T48	2.0689
																																														05T49	2.98414
																																														10L31	5.40356
																																														10L32	5.18037
																																														10L35	17.2192
																																														10L36	4.99109
																																														10L37	4.54827
																																														10L38	17.3066
																																														10L39	5.67497
																																														10L410	3.46541
																																														10L411	3.71865
																																														10L412	5.28307
																																														10L413	3.13054
																																														10L414	2.30726
																																														10L417	2.62956
																																														10L417_2	5.04621
																																														10L418	2.56237
																																														10L42	2.61299
																																														10L420	5.42754
																																														10L421	1.71754
																																														10L424	4.08122
																																														10L425	2.93479
																																														10L426	1.735
																																														10L430	4.03902
																																														10L43_2	6.40165
																																														10L45	3.80792
																																														10L46	5.76846
																																														10L46_2	12.1606
																																														10L47	2.68196
																																														10L48	2.86946
																																														10L49	1.52605
																																														10N33	5.30636
																																														10N34	4.6267
																																														10N35	5.4618
																																														10N36	2.51792
																																														10N410	4.17641
																																														10N412	2.31382
																																														10N414	3.5756
																																														10N416	2.66155
																																														10N417	6.08718
																																														10N418	4.01471
																																														10N420	1.39126
																																														10N421	3.37933
																																														10N422	2.04135
																																														10N423	4.35972
																																														10N424	3.51369
																																														10N425_2	25
																																														10N427	3.43311
																																														10N428	2.48769
																																														10N429	2.03163
																																														10N43	4.11863
																																														10N430	5.31013
																																														10N431	4.54481
																																														10N432	1.5375
																																														10N433	3.49709
																																														10N434	0.865143
																																														10N44_1	2.73495
																																														10N44_2	4.38943
																																														10T31	16.8016
																																														10T33	6.62992
																																														10T35_2	19.2929
																																														10T36	4.89904
																																														10T41	5.26561
																																														10T410	5.15309
																																														10T411	4.2684
																																														10T413	2.8272
																																														10T415	4.46327
																																														10T419	4.52723
																																														10T42	4.29417
																																														10T422	2.87036
																																														10T423	4.86099
																																														10T423_2	9.52206
																																														10T424	3.13731
																																														10T425	4.42925
																																														10T426	5.46216
																																														10T427	1.77325
																																														10T428	3.48951
																																														10T429	4.44213
																																														10T430	2.74932
																																														10T44	4.05165
																																														10T45	2.72527
																																														10T46	2.33136
																																														10T48	4.30406
																																														10T49	2.68187
																																														2KB_12	1.45752
																																														2KB_20	6.98053
																																														2KB_26	2.68815
																																														2KB_3	2.84062
																																														2MCAB6	6.20194
																																														2MCAF14	5.43611
																																														2MCAF15	3.9219
																																														2MCAF23	1.62946
																																														2MCAF35	3.58137
																																														2MCAF36	0.826302
																																														2MCAF38	1.73737
																																														2RAB21	1.80815
																																														2RAB26	2.67771
																																														2RAB27	17.3744
																																														2RAB6	1.54964
																																														2RAF19	1.4905
																																														2RAF20	1.62216
																																														2RAF21	1.6022
																																														2RAF22	3.98505
																																														2RAF24	5.76285
																																														2RAF25	1.45389
																																														2RAF4	1.72918
																																														2RAF44	1
																																														2RAF45	1.5665
																																														2RAF6	3.76796
																																														2TAB19	11.3495
																																														2TAB23	12.4731
																																														2TAB8	3.81035
																																														2TAF14	6.82913
																																														2TAF16	2.13365
																																														2TAF2	0.775989
																																														2TAF22	4.34449
																																														2TAF24	1.36693
																																														2TAF26	5.96446
																																														2TAF27	2.48825
																																														2TAF3	2.71139
																																														2TAF33	1.54025
																																														2TAF36	1.55274
																																														2TAF44	4.93795
																																														2TAF46	0.863879
																																														2TAF8	13.2558
																																														2YAB10	7.04493
																																														2YAB26	3.10384
																																														2YAB30_2	3.53597
																																														2YAF1	2.44273
																																														2YAF14	1.32623
																																														2YAF22	6.14117
																																														2YAF26	4.08299
																																														2YAF29	2.5389
																																														2YAF34	1.96567
																																														2YAF39	1.6892
																																														KB_12	3.95675
																																														KB_15	6.1221
																																														KB_33_2	2.53624
																																														KB_39	2.88692
																																														M-10	4.12199
																																														M-11_2	12.1071
																																														M-16	5.79164
																																														M-6	1.30949
																																														MCAB5	4.17769
																																														MCAF14	4.74499
																																														MCAF20	9.34904
																																														MCAF7	3.61291
																																														PAB10	5.27242
																																														PAB15	2.69891
																																														RAB17	6.14272
																																														RAF14	3.55407
																																														RAF19	4.16924
																																														RAF20_2	2.88688
																																														RAF20_2_2	9.61317
																																														RAF36	3.44578
																																														RAF41	0.840306
																																														RAF43	3.98251
																																														RAF48	2.25365
																																														RAF52	1.79407
																																														RAF53	1.69811
																																														RAF53_2	7.78563
																																														RAF54_2	5.50638
																																														RAF56	2.64664
																																														RAF57	2.2353
																																														TAB13	1.71746
																																														TAB14	6.12423
																																														TAB6	3.44784
																																														TAF1	5.33943
																																														TAF32	2.20644
																																														TAF43	9.83891
																																														TAF58	14.6926
																																														TAF60_1	3.88208
																																														TAF61	1.66397
																																														TAF7	4.22571
																																														YAF11_1	5.25492
																																														YAF12_1	17.7016
																																														YAF13	7.23002
																																														YAF16	3.86974
																																														YAF17	3.32864
																																														YAF2_2	13.4947
																																														YAF25	3.68332
																																														YAF28	2.83623
																																														YAF34	4.05092
																																														YAF38	3.45121
																																														YAF41	2.84673
																																														YAF4_2	12.3076
																																														YAF8	10.8978
																																														01L32	6
																																														01L35	1
																																														01L36	2
																																														01L39	3
																																														01L413	1
																																														01L415	2
																																														01L417	1
																																														01L418	2
																																														01L421	1
																																														01L44	1
																																														01L48	1
																																														01N31	4
																																														01N32	1
																																														01N34	1
																																														01N39	1
																																														01N413	2
																																														01N414	2
																																														01N415	5
																																														01N417	1
																																														01N41	1
																																														01N420	1
																																														01N421	1
																																														01N426	1
																																														01N42	8
																																														01N430	1
																																														01N441	1
																																														01N445	1
																																														01N48	4
																																														01N49	1
																																														01T310	3
																																														01T32	6
																																														01T33	2
																																														01T34	2
																																														01T35	3
																																														01T36	1
																																														01T37	5
																																														01T38	3
																																														01T410	1
																																														01T413	2
																																														01T415	1
																																														01T418	1
																																														01T424	4
																																														01T426	1
																																														01T428	4
																																														01T429	1
																																														01T42	1
																																														01T444	1
																																														01T45	1
																																														01T48	5
																																														05L310	5
																																														05L31	2
																																														05L33	4
																																														05L34	6
																																														05L35	5
																																														05L37	2
																																														05L38	4
																																														05L410	1
																																														05L411	3
																																														05L416	1
																																														05L418	1
																																														05L41	3
																																														05L424	7
																																														05L426	1
																																														05L46	1
																																														05L48	1
																																														05L49	4
																																														05N31	4
																																														05N412	1
																																														05N415	1
																																														05N416	3
																																														05N417	4
																																														05N418	1
																																														05N41	1
																																														05N421	1
																																														05N424	1
																																														05N426	2
																																														05N428	6
																																														05N437	1
																																														05N46	1
																																														05T311	1
																																														05T32	2
																																														05T36	1
																																														05T39	2
																																														05T413	1
																																														05T415	1
																																														05T420	2
																																														05T421	1
																																														05T422	2
																																														05T434	1
																																														05T435	2
																																														05T436	1
																																														05T43	2
																																														05T441	1
																																														10L310	6
																																														10L33	2
																																														10L34	2
																																														10L415	3
																																														10L416	1
																																														10L419	1
																																														10L41	1
																																														10L422	3
																																														10L427	1
																																														10L428	2
																																														10L429	1
																																														10L43	3
																																														10L44	3
																																														10N31	1
																																														10N32	1
																																														10N411	2
																																														10N413	1
																																														10N415_2	1
																																														10N415	1
																																														10N419	1
																																														10N41	6
																																														10N425	2
																																														10N45	1
																																														10N46	1
																																														10N47	1
																																														10N48	1
																																														10N49	4
																																														10T32	7
																																														10T34	4
																																														10T35	4
																																														10T412	1
																																														10T414	1
																																														10T416	6
																																														10T417	3
																																														10T418	5
																																														10T420	1
																																														10T421	1
																																														10T43	4
																																														10T47	1
																																														2KB_15	2
																																														2KB_22	5
																																														2MCAF30	1
																																														2RAB30	1
																																														2TAB26	3
																																														2TAF39	3
																																														2TAF42_2	9
																																														2TAF48	5
																																														2YAB30	6
																																														2YAF12	1
																																														2YAF17	3
																																														2YAF20	1
																																														2YAF2	3
																																														KB_17	1
																																														KB_30	1
																																														M-11	5
																																														RAF12	3
																																														RAF29	3
																																														RAF54	3
																																														RAF9	5
																																														TAF24	1
																																														TAF8	1
																																														YAF2	4
																																														YAF33	1
[truncated: 46 more columns]

## Sheet: V3V4_VS_99
isolate	At_AtSC_ES_t3_high_B1_v3_v4	At_AtSC_ES_t3_high_B2_v3_v4	At_AtSC_ES_t3_high_B3_v3_v4	At_AtSC_ES_t3_high_B4_v3_v4	At_AtSC_ES_t3_HL_orig_B1_v3_v4	At_AtSC_ES_t3_HL_orig_B2_v3_v4	At_AtSC_ES_t3_HL_orig_B3_v3_v4	At_AtSC_ES_t3_HL_orig_B4_v3_v4	At_AtSC_ES_t3_low_B1_v3_v4	At_AtSC_ES_t3_low_B2_v3_v4	At_AtSC_ES_t3_low_B3_v3_v4	At_AtSC_ES_t3_low_B4_v3_v4	Hv_AtSC_ES_t3_high_B1_v3_v4	Hv_AtSC_ES_t3_high_B2_v3_v4	Hv_AtSC_ES_t3_high_B3_v3_v4	Hv_AtSC_ES_t3_high_B4_v3_v4	Hv_AtSC_ES_t3_low_B1_v3_v4	Hv_AtSC_ES_t3_low_B2_v3_v4	Hv_AtSC_ES_t3_low_B3_v3_v4	Hv_AtSC_ES_t3_low_B4_v3_v4	Hv_AtSC_RZ_t3_high_B1_v3_v4	Hv_AtSC_RZ_t3_high_B2_v3_v4	Hv_AtSC_RZ_t3_high_B3_v3_v4	Hv_AtSC_RZ_t3_high_B4_v3_v4	Input_undil_AtSC_t0_B1_v3_v4	Input_undil_AtSC_t0_B2_v3_v4	Input_undil_AtSC_t0_B3_v3_v4	Input_undil_AtSC_t0_B4_v3_v4	Lj_AtSC_ES_t3_high_B1_v3_v4	Lj_AtSC_ES_t3_high_B2_v3_v4	Lj_AtSC_ES_t3_high_B3_v3_v4	Lj_AtSC_ES_t3_high_B4_v3_v4	Lj_AtSC_ES_t3_low_B1_v3_v4	Lj_AtSC_ES_t3_low_B2_v3_v4	Lj_AtSC_ES_t3_low_B3_v3_v4	Lj_AtSC_ES_t3_low_B4_v3_v4	Lj_AtSC_RZ_t3_high_B1_v3_v4	Lj_AtSC_RZ_t3_high_B2_v3_v4	Lj_AtSC_RZ_t3_high_B3_v3_v4	Lj_AtSC_RZ_t3_high_B4_v3_v4	Lj_AtSC_RZ_t3_low_B1_v3_v4	Lj_AtSC_RZ_t3_low_B2_v3_v4	Lj_AtSC_RZ_t3_low_B3_v3_v4	Lj_AtSC_RZ_t3_low_B4_v3_v4		Isolate	16S CN - merged		isolate
01N423	13	0	23	0	0	0	21	10	0	0	0	8	256	68	269	228	158	276	157	96	7092	7591	7573	8103	1137	1186	1168	1095	0	0	0	0	0	0	0	0	572	537	408	688	639	983	654	712		01L31	4.37625		01N423
MCAB5	882	342	986	451	474	316	479	428	1111	975	1055	516	369	327	287	548	1942	1975	1202	1114	618	760	575	719	249	313	206	175	48	76	64	52	32	59	106	56	2143	2227	2116	2259	2453	2354	1527	2580		01L310	5.57608		MCAB5
01L38	152	212	106	195	127	101	144	145	195	136	127	52	17	15	25	0	126	321	108	101	82	60	26	39	6879	7894	7795	7470	0	0	0	0	4	0	5	0	91	80	113	123	301	334	209	252		01L33	4.62484		01L38
KB_12	359	347	493	492	716	960	958	764	869	947	661	347	125	133	236	197	864	1048	1502	558	288	647	199	404	228	195	224	188	52	84	43	65	82	128	65	162	2020	2059	2224	2389	2632	2267	1004	2848		01L34	5.97078		KB_12
01L31	271	348	272	351	296	216	278	240	534	469	476	276	0	32	0	0	305	549	414	245	120	167	82	120	2347	2388	2593	2135	0	0	0	0	0	0	33	0	626	954	935	632	1857	1407	1292	1628		01L38	3.32004		01L31
01T412	204	208	375	229	184	149	244	245	71	122	111	62	65	28	119	50	194	200	218	144	366	294	274	246	1289	1312	1295	1316	0	11	28	10	0	15	11	12	857	870	863	1321	1165	2023	1208	1596		01L41	4.65418		01T412
01N418	29	20	13	20	7	9	11	9	9	9	14	10	8	14	16	10	21	53	65	42	51	67	56	71	96	107	111	125	14	43	25	0	49	69	22	59	1487	1099	821	1291	2792	3403	1782	4020		01L410	3.16067		01N418
01L416	0	0	19	6	10	0	0	0	7	9	0	0	30	0	36	26	36	52	21	15	480	375	414	499	2813	2910	2646	2492	0	0	0	0	0	0	0	0	270	243	156	319	302	367	209	339		01L411	4.54851		01L416
01N447_2	0	0	56	0	0	0	12	0	0	0	0	0	373	266	296	429	417	403	447	285	1419	1154	1399	1511	0	0	0	0	0	0	0	0	0	0	0	0	51	51	83	91	106	230	142	160		01L412	5.3818		01N447_2
01L411	0	0	0	159	0	0	115	0	0	175	0	0	0	0	0	0	0	184	0	0	0	0	0	0	1080	1093	1100	923	0	0	0	0	0	0	0	0	316	449	469	250	794	607	595	717		01L414	5.20727		01L411
05L415	0	30	0	0	0	0	20	0	0	0	24	0	0	0	0	0	26	0	0	30	0	0	24	13	1466	1505	1570	1288	0	0	0	0	0	0	0	0	237	319	293	228	437	357	301	407		01L416	4.53955		05L415
2YAB10	80	35	91	39	23	24	32	29	57	52	50	28	34	14	26	49	86	189	76	54	64	48	66	112	0	0	0	21	0	9	13	0	0	35	12	24	617	412	351	479	732	828	644	869		01L419	2.75972		2YAB10
2TAF14	0	0	0	0	0	0	0	0	0	0	0	0	0	0	0	10	0	0	0	0	967	568	673	714	242	257	193	190	0	0	0	0	0	0	0	0	404	328	91	265	63	71	31	90		01L42	3.88519		2TAF14
05L414	105	112	55	104	50	45	41	25	24	106	124	97	0	0	0	0	32	70	32	41	15	0	13	25	549	578	568	528	0	0	0	0	0	0	0	0	14	13	0	27	71	61	35	85		01L420	5.82479		05L414
01T437	23	0	0	0	0	0	0	21	0	0	0	0	0	0	0	0	108	90	59	48	0	0	0	0	176	197	149	204	0	0	0	0	0	0	0	0	124	108	80	95	309	271	212	295		01L422	2.17819		01T437
10N424	26	22	10	11	14	0	8	12	5	0	10	0	0	0	0	0	10	26	17	15	19	15	12	24	217	242	226	237	0	0	2	0	0	0	3	0	106	121	118	125	199	170	98	179		01L423	1.40631		10N424
01L43	0	0	0	0	0	0	0	0	0	0	0	0	0	0	0	0	0	0	0	0	0	0	0	0	117	118	0	119	0	14	19	8	0	3	0	0	408	240	74	224	188	228	152	300		01L43	2.6167		01L43
01L410	60	67	47	47	47	32	52	42	16	0	0	0	48	0	19	42	29	23	36	20	67	40	32	61	78	101	87	92	0	0	0	0	0	0	6	0	67	40	0	59	135	145	118	148		01L45	4.87929		01L410
01L33	0	0	0	0	0	0	0	0	0	0	0	0	0	0	0	0	0	0	0	0	0	0	0	0	436	403	421	301	0	0	0	0	0	0	0	0	0	0	0	39	85	0	0	97		01L46	4.19812		01L33
05T412	3	0	0	0	0	0	0	0	0	0	0	0	8	7	19	0	80	139	117	99	52	73	32	42	151	161	121	150	0	0	0	0	0	0	0	0	30	32	23	58	106	120	78	139		01L47	3.73775		05T412
05N423	49	67	39	101	79	108	105	89	19	21	27	0	84	18	65	47	30	42	26	0	36	31	32	31	57	63	72	75	0	0	0	0	0	5	0	0	9	20	12	15	35	70	37	56		01L49	4.17281		05N423
05N33	43	0	56	23	34	25	37	42	53	28	24	0	32	14	29	32	42	39	30	30	34	17	24	36	29	44	41	41	7	10	7	11	9	12	0	10	223	156	133	189	271	274	163	242		01L49_2	4.67172		05N33
01L42	0	0	0	0	0	3	0	0	0	3	0	0	0	0	0	0	0	0	0	0	0	0	0	0	441	393	346	273	0	0	0	0	0	0	0	0	0	16	12	0	55	56	37	0		01N310	4.52259		01L42
05N36	0	0	0	0	0	0	0	0	0	0	0	0	0	0	0	0	0	0	0	0	0	0	0	0	102	110	119	105	0	0	0	0	0	0	0	0	127	196	97	163	171	160	82	140		01N33	5.38454		05N36
05N37	103	239	33	110	64	83	94	61	16	28	65	0	0	0	0	0	27	51	21	30	0	0	0	0	81	114	124	106	0	0	0	0	0	0	0	0	0	0	0	0	0	0	0	0		01N35	2.17685		05N37
01L423	0	0	4	0	0	0	0	0	0	0	0	0	0	0	0	0	0	0	0	6	0	0	0	0	239	304	268	312	0	0	0	0	0	0	0	0	17	17	8	16	77	78	24	95		01N36	1.68934		01L423
2YAB26	90	45	0	35	0	0	0	0	61	58	0	38	0	27	18	26	32	45	0	0	56	61	78	73	49	0	52	55	0	0	0	0	0	0	0	0	35	37	0	0	57	68	71	43		01N37	3.92133		2YAB26
2TAF36	28	26	20	27	23	27	28	25	17	0	27	0	13	0	0	18	51	30	39	22	20	19	0	21	0	0	0	0	0	0	0	0	10	0	10	0	48	52	29	66	111	135	58	158		01N38	2.30667		2TAF36
01L310	0	0	0	0	0	0	0	0	0	0	0	6	0	5	0	0	13	28	42	22	0	0	8	29	53	72	64	66	0	0	0	0	0	0	0	0	50	60	0	64	127	127	75	130		01N410	6.02205		01L310
01L41	0	0	0	0	0	0	8	0	0	0	0	0	0	0	0	0	18	38	0	0	14	28	16	0	114	119	121	139	0	0	0	0	0	0	0	0	0	0	48	0	88	72	66	106		01N412	5.14877		01L41
10N412	0	0	0	56	0	0	0	17	8	10	0	0	0	0	0	8	0	25	49	38	37	33	28	26	26	26	29	17	2	0	0	0	0	0	0	10	0	61	11	24	179	75	30	140		01N416	4.93772		10N412
TAF1	0	0	0	0	0	0	0	0	0	0	0	0	0	15	13	0	72	116	76	44	51	53	61	76	0	6	12	12	0	0	0	0	0	0	0	0	23	0	0	0	0	0	0	46		01N418	1.59971		TAF1
05N429	0	0	0	0	0	0	0	0	0	0	0	0	0	0	0	0	0	0	0	0	0	0	0	0	186	146	143	130	0	0	0	0	0	0	0	0	0	0	0	33	0	0	0	0		01N418_2	6.75159		05N429
01T417	18	0	10	33	26	14	14	15	7	53	41	0	0	0	9	0	20	12	13	9	0	7	12	10	63	60	83	62	0	0	0	0	0	0	0	0	16	14	0	8	29	18	17	24		01N419	2.63284		01T417
01L49	0	0	0	0	0	0	0	0	0	0	0	0	0	0	0	0	0	19	0	0	0	0	0	0	125	118	202	106	0	0	0	0	0	0	0	0	0	0	0	0	0	0	0	0		01N42_2	13.0654		01L49
05L423	0	0	119	0	52	53	84	70	0	0	0	0	0	0	0	10	0	0	0	0	0	0	0	29	0	89	0	0	0	0	0	0	0	0	0	0	0	0	0	32	0	0	0	0		01N422	3.07303		05L423
01N45	0	0	0	0	0	0	0	0	0	0	0	0	0	0	0	0	0	0	0	0	0	0	0	0	135	129	117	116	0	0	0	0	0	0	0	0	0	0	0	0	0	0	0	0		01N42_3	25		01N45
10N36	14	115	9	23	9	15	86	59	0	0	3	0	7	0	7	7	2	1	5	0	7	0	0	1	75	83	61	80	0	0	0	0	0	0	0	0	4	0	0	9	9	18	5	13		01N423	5.2776		10N36
05L417	0	0	0	0	0	0	0	0	0	0	0	0	0	0	0	0	0	0	0	0	0	0	0	0	122	113	74	80	0	0	0	0	0	0	0	0	0	0	7	0	0	10	23	0		01N424	3.5931		05L417
2RAF21	0	0	0	0	0	0	0	0	0	0	0	6	0	0	19	0	40	30	28	26	23	19	16	21	0	0	0	0	0	0	0	0	0	0	0	0	19	0	0	14	41	48	27	36		01N425	1.50072		2RAF21
05L419	0	0	0	0	0	0	0	0	20	0	0	0	0	0	0	0	63	49	0	0	0	0	0	0	24	81	0	36	0	0	0	0	0	0	0	0	16	0	0	0	21	29	29	25		01N427	1.76309		05L419
2MCAF14	0	0	0	0	0	0	0	0	0	0	0	0	0	0	0	0	0	0	0	0	0	0	0	0	132	94	85	69	0	0	0	0	0	0	0	0	0	0	0	10	0	0	0	0		01N428	2.51486		2MCAF14
10L421	34	53	27	0	27	27	21	0	0	0	35	0	14	2	26	0	37	58	0	0	0	0	0	0	0	0	0	0	0	0	0	0	0	0	0	0	0	0	0	0	0	36	16	0		01N429	1.41555		10L421
10T415	0	0	0	0	0	0	0	0	0	0	0	0	0	0	0	0	31	25	17	13	15	12	13	18	0	54	28	24	0	0	0	0	0	0	0	0	18	0	0	0	0	0	0	45		01N43	2.79884		10T415
05N38	0	0	0	14	0	0	0	0	0	0	0	0	0	0	0	0	0	0	0	0	0	0	0	0	42	62	66	54	0	0	0	0	0	0	0	0	0	0	0	0	16	13	10	17		01N44	3.38141		05N38
01N35	0	0	0	0	0	0	0	0	0	0	0	0	0	0	0	0	0	0	0	0	0	0	0	0	63	65	71	75	0	0	0	0	0	0	0	0	0	0	0	0	0	0	0	0		01N442	4.13881		01N35
2RAF22	0	0	0	0	0	0	0	0	0	0	0	0	0	0	0	0	10	0	0	0	0	0	0	0	0	62	80	60	0	0	0	0	0	0	0	0	10	0	0	0	0	0	0	48		01N443	2.7809		2RAF22
10L412	0	4	0	0	0	0	0	0	0	0	0	0	0	0	0	0	0	0	0	0	0	0	0	0	90	55	57	73	0	0	0	0	0	0	0	0	0	18	9	11	0	29	28	0		01N444	3.80548		10L412
01L420	0	0	0	0	0	0	0	0	0	0	0	0	0	0	0	0	0	0	0	0	0	0	0	0	75	105	76	58	0	0	0	0	0	0	0	0	0	0	0	0	0	0	0	0		01N446	1.6844		01L420
01N446	47	16	28	28	0	0	0	22	0	0	0	0	0	0	0	0	13	13	0	0	0	0	0	13	0	0	7	0	0	0	0	0	0	0	0	0	0	0	0	12	0	0	0	21		01N447	6.11724		01N446
05N420	0	0	0	0	0	0	0	0	0	0	0	0	0	0	0	0	0	0	0	0	0	0	0	0	38	38	45	49	0	0	0	0	0	0	0	0	0	0	0	0	0	0	0	0		01N447_2	6.60281		05N420
2TAF3	0	0	0	0	0	0	0	0	0	0	0	0	0	0	0	0	0	0	0	0	0	0	0	0	33	32	56	49	0	0	0	0	0	0	0	0	0	0	0	0	0	0	0	0		01N448	1.53977		2TAF3
01T433	0	0	0	0	0	0	0	0	0	0	0	0	0	0	2	0	0	0	0	0	39	16	19	46	0	16	0	14	0	0	0	0	0	0	0	0	0	0	0	4	0	0	0	3		01N45	17.6462		01T433
05T431	0	0	0	0	0	0	0	0	0	0	0	0	0	0	0	0	0	0	0	0	40	0	39	0	0	0	0	0	0	0	0	0	0	0	0	0	34	0	0	19	0	27	23	41		01N46	3.797		05T431
10L418	0	0	0	0	0	0	0	0	0	0	0	0	0	0	0	0	0	0	0	0	0	0	0	0	33	33	24	35	0	0	0	0	0	0	0	0	0	0	0	0	0	0	0	0		01N47	4.08351		10L418
01T432	0	0	0	0	0	0	0	0	0	0	0	0	0	0	0	0	0	0	0	0	31	0	25	28	0	9	0	8	0	0	0	0	0	0	0	0	0	0	0	0	0	0	0	0		01T31	4.74838		01T432
RAB17	0	0	0	0	0	0	0	0	0	0	0	0	0	0	0	0	0	0	0	0	0	0	0	0	22	31	21	25	0	0	0	0	0	0	0	0	0	0	0	0	0	0	0	0		01T39	3.24181		RAB17
01T43	0	0	0	0	0	0	0	0	0	0	0	0	0	0	0	0	0	0	0	0	0	0	0	0	0	0	0	0	0	0	0	0	0	0	0	0	0	0	0	0	78	20	0	0		01T41	2.97825		01T43
05L425	0	0	0	0	0	0	0	0	0	0	0	0	0	0	0	0	0	0	0	0	0	0	0	0	24	32	29	5	0	0	0	0	0	0	0	0	0	0	0	0	0	0	0	0		01T411	3.84121		05L425
01T442	0	0	0	0	0	0	0	0	0	0	0	0	0	0	0	0	0	0	0	0	0	0	0	0	22	26	22	20	0	0	0	0	0	0	0	0	0	0	0	0	0	0	0	0		01T412	1.98972		01T442
01N428	0	0	0	0	0	0	0	0	0	0	0	0	0	0	0	0	0	0	0	0	0	0	0	0	34	39	0	0	0	0	0	0	0	0	0	0	0	0	0	0	0	0	0	0		01T413_2	4.09458		01N428
2RAB6	0	0	0	13	0	0	2	0	0	0	0	0	0	0	0	0	0	0	0	0	0	0	0	0	8	0	0	4	0	0	0	0	0	0	0	0	0	0	0	0	12	0	6	25		01T414	3.9786		2RAB6
TAF58	0	0	0	0	0	0	0	0	0	0	0	0	0	0	0	0	0	0	0	0	0	0	0	0	16	21	12	17	0	0	0	0	0	0	0	0	0	0	0	0	0	0	0	0		01T416	2.06999		TAF58
01T431	0	0	0	0	0	0	0	0	0	0	0	0	0	0	0	0	0	0	0	0	0	0	0	0	17	33	11	0	0	0	0	0	0	0	0	0	0	0	0	0	0	0	6	0		01T417	3.92604		01T431
01T421	12	0	3	0	0	0	0	0	0	0	0	0	0	0	0	0	0	0	0	0	0	0	0	0	0	0	0	0	0	0	0	0	0	0	0	0	18	0	0	8	0	11	7	0		01T419	10.4991		01T421
TAB13	5	0	0	11	0	0	0	0	0	0	8	0	0	0	0	0	21	11	0	0	0	0	0	0	0	0	0	0	0	0	0	0	0	0	0	0	0	0	0	0	0	0	0	0		01T420	3.1832		TAB13
TAF43	0	0	0	0	0	0	0	0	0	0	0	0	0	0	0	0	0	0	0	0	0	0	0	12	0	0	0	24	0	0	0	0	0	0	0	0	0	0	0	0	0	0	0	0		01T421	1.7523		TAF43
01N429	0	0	0	0	0	0	0	0	0	0	0	0	0	0	0	0	0	0	0	0	0	0	0	0	0	0	0	34	0	0	0	0	0	0	0	0	0	0	0	0	0	0	0	0		01T422	14.1258		01N429
2KB_20	0	0	0	0	0	0	0	0	0	0	0	0	0	0	0	0	0	0	0	0	0	0	0	0	0	16	0	9	0	0	0	0	0	0	0	0	0	0	0	0	0	0	0	0		01T423	2.75856		2KB_20
01N42_2	0	0	0	0	0	0	0	0	0	0	0	0	0	0	0	0	0	0	0	0	0	0	0	0	22	0	8	0	0	0	0	0	0	0	0	0	0	0	0	0	0	0	0	0		01T425	4.03704		01N42_2
2TAF33	0	0	0	0	0	0	0	0	0	0	0	0	0	0	0	0	0	0	0	0	0	0	0	0	0	7	6	8	0	0	0	0	0	0	0	0	0	0	0	0	0	0	0	0		01T427	2.5577		2TAF33
05T411	0	0	0	0	0	0	0	0	0	0	0	0	0	0	0	0	0	0	0	0	0	0	0	0	19	0	0	12	0	0	0	0	0	0	0	0	0	0	0	0	0	0	0	0		01T43	3.97251		05T411
2TAF8	0	0	0	0	0	0	0	0	0	0	0	0	0	0	0	0	0	0	0	0	0	0	0	0	6	7	6	0	0	0	0	0	0	0	0	0	0	0	0	0	0	0	0	0		01T430	2.91594		2TAF8
2TAF26	0	0	0	0	0	0	0	0	0	0	0	0	0	0	0	0	2	2	0	0	0	0	0	0	0	0	0	0	0	0	0	0	0	0	0	0	0	0	0	0	3	6	3	2		01T431	12.5453		2TAF26
10N416	0	0	0	0	0	0	0	0	0	0	0	0	0	0	0	0	0	0	0	0	0	0	0	0	0	0	0	14	0	0	0	0	0	0	0	0	0	0	0	0	0	0	0	0		01T432	1.24071		10N416
01N310	0	0	0	0	0	0	0	0	0	0	0	0	0	0	0	0	0	0	0	0	0	0	0	0	0	10	0	0	0	0	0	0	0	0	0	0	0	0	0	0	0	0	0	0		01T433	2.93553		01N310
YAF38	0	0	0	0	0	0	0	0	0	0	0	0	0	0	0	0	0	0	0	0	0	0	0	0	0	0	0	0	0	0	0	0	0	0	0	0	3	0	0	0	3	0	0	6		01T433_2	8.69197		YAF38
MCAF20	0	0	0	0	0	0	0	0	0	0	0	0	0	0	0	0	0	0	0	0	0	0	0	0	0	4	4	0	0	0	0	0	0	0	0	0	0	0	0	0	0	0	0	0		01T434	1		MCAF20
2TAB23	0	0	0	0	0	0	0	0	0	0	0	0	0	0	0	0	0	0	0	0	0	0	0	0	6	0	0	0	0	0	0	0	0	0	0	0	0	0	0	0	0	0	0	0		01T435	4.6845		2TAB23
01T422	0	0	0	0	0	0	0	0	0	0	0	0	0	0	0	0	0	0	0	0	5	0	0	0	0	0	0	0	0	0	0	0	0	0	0	0	0	0	0	0	0	0	0	0		01T436	2.71608		01T422
2TAB19	0	0	0	0	0	0	0	0	0	0	0	0	0	0	0	0	0	0	0	0	0	0	0	0	0	0	0	4	0	0	0	0	0	0	0	0	0	0	0	0	0	0	0	0		01T437	2.30294		2TAB19
																																														01T438	1.49368
																																														01T439	1.8457
																																														01T44	2.79059
																																														01T440	1.52825
																																														01T441	2.44649
																																														01T442	18.1715
																																														01T443	11.165
																																														01T445	1.29179
																																														01T46	2.39356
																																														01T47	7.52916
																																														01T49	4.79226
																																														05L32	5.03337
																																														05L36	7.93884
																																														05L39	5.14675
																																														05L412	19.5475
																																														05L412_3	20.6834
																																														05L413	2.37386
																																														05L414	4.59749
																																														05L414_2	11.0403
																																														05L415	13.1352
																																														05L417	4.19033
																																														05L419	3.24484
																																														05L42	4.74738
																																														05L420	5.88936
																																														05L421	4.24215
																																														05L422	1.55332
																																														05L423	4.20481
																																														05L425	1.67332
																																														05L427	2.47491
																																														05L428	4.37982
																																														05L429	2.86208
																																														05L43	4.57239
																																														05L430	6.56513
																																														05L44	6.3164
																																														05L45	4.53766
																																														05L45_2	11.0349
																																														05L47	4.40658
																																														05N32	3.86497
																																														05N33	2.86579
																																														05N34	1.24424
																																														05N36	4.5583
																																														05N37	2.62727
																																														05N38	4.29358
																																														05N39	4.92892
																																														05N40	5.0898
																																														05N411	2.67454
																																														05N413	4.95077
																																														05N414	2.48611
																																														05N419	3.80233
																																														05N42	3.4777
																																														05N420	6.57401
																																														05N422	1.39737
																																														05N423	2.4067
																																														05N425	4.84447
																																														05N427	1.5764
																																														05N428_2	20.7562
																																														05N429	3.99879
																																														05N430	3.43815
																																														05N431	4.20434
																																														05N432	4.89658
																																														05N433	4.45717
																																														05N434	4.38061
																																														05N435	4.41012
																																														05N436	1.99876
																																														05N44	15.3512
																																														05N45	2.38043
																																														05N47	3.18411
																																														05N49	2.65991
																																														05T21	15.7229
																																														05T22	14.6826
																																														05T23	5.28647
																																														05T31	17.3083
																																														05T310	4.6797
																																														05T312	3.74876
																																														05T313	4.57419
																																														05T33	4.78877
																																														05T34	4.25031
																																														05T35	4.57616
																																														05T37	5.84169
																																														05T38	3.10862
																																														05T41	5.40547
																																														05T410	4.23675
																																														05T411	11.1171
																																														05T412	6.21347
																																														05T414	1.42068
																																														05T416	2.60239
																																														05T417	1.88128
																																														05T418	1.43027
																																														05T419	3.96565
																																														05T42	3.18483
																																														05T422_2	10.8885
																																														05T423	5.70482
																																														05T424	2.07703
																																														05T425	9.72588
																																														05T426	5.69101
																																														05T427	2.92226
																																														05T428	3.07167
																																														05T429	2.84578
																																														05T430	2.90694
																																														05T431	1.78358
																																														05T432	1.78473
																																														05T433	2.71399
																																														05T437	2.73613
																																														05T438	2.5324
																																														05T439	2.6583
																																														05T44	5.88512
																																														05T440	1.42431
																																														05T442	3.85335
																																														05T443	3.92259
																																														05T444	3.7929
																																														05T445	2.38986
																																														05T45	4.46272
																																														05T46	3.79079
																																														05T47	5.93569
																																														05T48	2.0689
																																														05T49	2.98414
																																														10L31	5.40356
																																														10L32	5.18037
																																														10L35	17.2192
																																														10L36	4.99109
																																														10L37	4.54827
																																														10L38	17.3066
																																														10L39	5.67497
																																														10L410	3.46541
																																														10L411	3.71865
																																														10L412	5.28307
																																														10L413	3.13054
																																														10L414	2.30726
																																														10L417	2.62956
																																														10L417_2	5.04621
																																														10L418	2.56237
																																														10L42	2.61299
																																														10L420	5.42754
																																														10L421	1.71754
																																														10L424	4.08122
																																														10L425	2.93479
																																														10L426	1.735
																																														10L430	4.03902
																																														10L43_2	6.40165
																																														10L45	3.80792
																																														10L46	5.76846
																																														10L46_2	12.1606
																																														10L47	2.68196
																																														10L48	2.86946
																																														10L49	1.52605
																																														10N33	5.30636
																																														10N34	4.6267
																																														10N35	5.4618
																																														10N36	2.51792
																																														10N410	4.17641
																																														10N412	2.31382
																																														10N414	3.5756
																																														10N416	2.66155
																																														10N417	6.08718
																																														10N418	4.01471
																																														10N420	1.39126
																																														10N421	3.37933
																																														10N422	2.04135
																																														10N423	4.35972
																																														10N424	3.51369
																																														10N425_2	25
																																														10N427	3.43311
																																														10N428	2.48769
																																														10N429	2.03163
																																														10N43	4.11863
																																														10N430	5.31013
																																														10N431	4.54481
																																														10N432	1.5375
																																														10N433	3.49709
																																														10N434	0.865143
																																														10N44_1	2.73495
																																														10N44_2	4.38943
																																														10T31	16.8016
																																														10T33	6.62992
																																														10T35_2	19.2929
																																														10T36	4.89904
																																														10T41	5.26561
																																														10T410	5.15309
																																														10T411	4.2684
																																														10T413	2.8272
																																														10T415	4.46327
																																														10T419	4.52723
																																														10T42	4.29417
																																														10T422	2.87036
																																														10T423	4.86099
																																														10T423_2	9.52206
																																														10T424	3.13731
																																														10T425	4.42925
																																														10T426	5.46216
																																														10T427	1.77325
																																														10T428	3.48951
																																														10T429	4.44213
																																														10T430	2.74932
																																														10T44	4.05165
																																														10T45	2.72527
																																														10T46	2.33136
																																														10T48	4.30406
																																														10T49	2.68187
																																														2KB_12	1.45752
																																														2KB_20	6.98053
																																														2KB_26	2.68815
																																														2KB_3	2.84062
																																														2MCAB6	6.20194
																																														2MCAF14	5.43611
																																														2MCAF15	3.9219
																																														2MCAF23	1.62946
																																														2MCAF35	3.58137
																																														2MCAF36	0.826302
																																														2MCAF38	1.73737
																																														2RAB21	1.80815
																																														2RAB26	2.67771
																																														2RAB27	17.3744
																																														2RAB6	1.54964
																																														2RAF19	1.4905
																																														2RAF20	1.62216
																																														2RAF21	1.6022
																																														2RAF22	3.98505
																																														2RAF24	5.76285
																																														2RAF25	1.45389
																																														2RAF4	1.72918
																																														2RAF44	1
																																														2RAF45	1.5665
																																														2RAF6	3.76796
																																														2TAB19	11.3495
																																														2TAB23	12.4731
																																														2TAB8	3.81035
																																														2TAF14	6.82913
																																														2TAF16	2.13365
																																														2TAF2	0.775989
																																														2TAF22	4.34449
																																														2TAF24	1.36693
																																														2TAF26	5.96446
																																														2TAF27	2.48825
																																														2TAF3	2.71139
																																														2TAF33	1.54025
																																														2TAF36	1.55274
																																														2TAF44	4.93795
																																														2TAF46	0.863879
																																														2TAF8	13.2558
																																														2YAB10	7.04493
																																														2YAB26	3.10384
																																														2YAB30_2	3.53597
																																														2YAF1	2.44273
																																														2YAF14	1.32623
																																														2YAF22	6.14117
																																														2YAF26	4.08299
																																														2YAF29	2.5389
																																														2YAF34	1.96567
																																														2YAF39	1.6892
																																														KB_12	3.95675
																																														KB_15	6.1221
																																														KB_33_2	2.53624
																																														KB_39	2.88692
																																														M-10	4.12199
																																														M-11_2	12.1071
																																														M-16	5.79164
																																														M-6	1.30949
																																														MCAB5	4.17769
																																														MCAF14	4.74499
																																														MCAF20	9.34904
																																														MCAF7	3.61291
																																														PAB10	5.27242
																																														PAB15	2.69891
																																														RAB17	6.14272
																																														RAF14	3.55407
																																														RAF19	4.16924
																																														RAF20_2	2.88688
																																														RAF20_2_2	9.61317
																																														RAF36	3.44578
																																														RAF41	0.840306
																																														RAF43	3.98251
																																														RAF48	2.25365
																																														RAF52	1.79407
																																														RAF53	1.69811
																																														RAF53_2	7.78563
																																														RAF54_2	5.50638
																																														RAF56	2.64664
																																														RAF57	2.2353
																																														TAB13	1.71746
																																														TAB14	6.12423
																																														TAB6	3.44784
																																														TAF1	5.33943
																																														TAF32	2.20644
																																														TAF43	9.83891
																																														TAF58	14.6926
																																														TAF60_1	3.88208
																																														TAF61	1.66397
																																														TAF7	4.22571
																																														YAF11_1	5.25492
																																														YAF12_1	17.7016
																																														YAF13	7.23002
																																														YAF16	3.86974
																																														YAF17	3.32864
																																														YAF2_2	13.4947
																																														YAF25	3.68332
																																														YAF28	2.83623
																																														YAF34	4.05092
																																														YAF38	3.45121
																																														YAF41	2.84673
																																														YAF4_2	12.3076
																																														YAF8	10.8978
																																														01L32	6
																																														01L35	1
																																														01L36	2
																																														01L39	3
																																														01L413	1
																																														01L415	2
																																														01L417	1
																																														01L418	2
																																														01L421	1
																																														01L44	1
																																														01L48	1
																																														01N31	4
																																														01N32	1
																																														01N34	1
																																														01N39	1
																																														01N413	2
																																														01N414	2
																																														01N415	5
																																														01N417	1
																																														01N41	1
																																														01N420	1
																																														01N421	1
																																														01N426	1
																																														01N42	8
																																														01N430	1
																																														01N441	1
																																														01N445	1
																																														01N48	4
																																														01N49	1
																																														01T310	3
																																														01T32	6
																																														01T33	2
																																														01T34	2
																																														01T35	3
																																														01T36	1
																																														01T37	5
																																														01T38	3
																																														01T410	1
																																														01T413	2
																																														01T415	1
																																														01T418	1
																																														01T424	4
																																														01T426	1
																																														01T428	4
																																														01T429	1
																																														01T42	1
																																														01T444	1
																																														01T45	1
																																														01T48	5
																																														05L310	5
																																														05L31	2
																																														05L33	4
																																														05L34	6
																																														05L35	5
																																														05L37	2
																																														05L38	4
																																														05L410	1
																																														05L411	3
																																														05L416	1
																																														05L418	1
																																														05L41	3
																																														05L424	7
																																														05L426	1
																																														05L46	1
																																														05L48	1
																																														05L49	4
																																														05N31	4
																																														05N412	1
																																														05N415	1
																																														05N416	3
																																														05N417	4
																																														05N418	1
																																														05N41	1
																																														05N421	1
																																														05N424	1
																																														05N426	2
																																														05N428	6
																																														05N437	1
																																														05N46	1
																																														05T311	1
																																														05T32	2
																																														05T36	1
																																														05T39	2
																																														05T413	1
																																														05T415	1
																																														05T420	2
																																														05T421	1
																																														05T422	2
																																														05T434	1
																																														05T435	2
																																														05T436	1
																																														05T43	2
																																														05T441	1
																																														10L310	6
																																														10L33	2
																																														10L34	2
																																														10L415	3
																																														10L416	1
																																														10L419	1
																																														10L41	1
																																														10L422	3
																																														10L427	1
																																														10L428	2
																																														10L429	1
																																														10L43	3
																																														10L44	3
																																														10N31	1
																																														10N32	1
																																														10N411	2
																																														10N413	1
																																														10N415_2	1
																																														10N415	1
																																														10N419	1
																																														10N41	6
																																														10N425	2
																																														10N45	1
																																														10N46	1
																																														10N47	1
																																														10N48	1
																																														10N49	4
																																														10T32	7
																																														10T34	4
																																														10T35	4
																																														10T412	1
																																														10T414	1
																																														10T416	6
																																														10T417	3
																																														10T418	5
																																														10T420	1
																																														10T421	1
																																														10T43	4
																																														10T47	1
																																														2KB_15	2
																																														2KB_22	5
																																														2MCAF30	1
																																														2RAB30	1
																																														2TAB26	3
																																														2TAF39	3
																																														2TAF42_2	9
																																														2TAF48	5
																																														2YAB30	6
																																														2YAF12	1
																																														2YAF17	3
																																														2YAF20	1
																																														2YAF2	3
																																														KB_17	1
																																														KB_30	1
																																														M-11	5
																																														RAF12	3
																																														RAF29	3
																																														RAF54	3
																																														RAF9	5
																																														TAF24	1
																																														TAF8	1
																																														YAF2	4
																																														YAF33	1
[truncated: 46 more columns]

## Sheet: V3V4_VS_98
isolate	At_AtSC_ES_t3_high_B1_v3_v4	At_AtSC_ES_t3_high_B2_v3_v4	At_AtSC_ES_t3_high_B3_v3_v4	At_AtSC_ES_t3_high_B4_v3_v4	At_AtSC_ES_t3_HL_orig_B1_v3_v4	At_AtSC_ES_t3_HL_orig_B2_v3_v4	At_AtSC_ES_t3_HL_orig_B3_v3_v4	At_AtSC_ES_t3_HL_orig_B4_v3_v4	At_AtSC_ES_t3_low_B1_v3_v4	At_AtSC_ES_t3_low_B2_v3_v4	At_AtSC_ES_t3_low_B3_v3_v4	At_AtSC_ES_t3_low_B4_v3_v4	Hv_AtSC_ES_t3_high_B1_v3_v4	Hv_AtSC_ES_t3_high_B2_v3_v4	Hv_AtSC_ES_t3_high_B3_v3_v4	Hv_AtSC_ES_t3_high_B4_v3_v4	Hv_AtSC_ES_t3_low_B1_v3_v4	Hv_AtSC_ES_t3_low_B2_v3_v4	Hv_AtSC_ES_t3_low_B3_v3_v4	Hv_AtSC_ES_t3_low_B4_v3_v4	Hv_AtSC_RZ_t3_high_B1_v3_v4	Hv_AtSC_RZ_t3_high_B2_v3_v4	Hv_AtSC_RZ_t3_high_B3_v3_v4	Hv_AtSC_RZ_t3_high_B4_v3_v4	Input_undil_AtSC_t0_B1_v3_v4	Input_undil_AtSC_t0_B2_v3_v4	Input_undil_AtSC_t0_B3_v3_v4	Input_undil_AtSC_t0_B4_v3_v4	Lj_AtSC_ES_t3_high_B1_v3_v4	Lj_AtSC_ES_t3_high_B2_v3_v4	Lj_AtSC_ES_t3_high_B3_v3_v4	Lj_AtSC_ES_t3_high_B4_v3_v4	Lj_AtSC_ES_t3_low_B1_v3_v4	Lj_AtSC_ES_t3_low_B2_v3_v4	Lj_AtSC_ES_t3_low_B3_v3_v4	Lj_AtSC_ES_t3_low_B4_v3_v4	Lj_AtSC_RZ_t3_high_B1_v3_v4	Lj_AtSC_RZ_t3_high_B2_v3_v4	Lj_AtSC_RZ_t3_high_B3_v3_v4	Lj_AtSC_RZ_t3_high_B4_v3_v4	Lj_AtSC_RZ_t3_low_B1_v3_v4	Lj_AtSC_RZ_t3_low_B2_v3_v4	Lj_AtSC_RZ_t3_low_B3_v3_v4	Lj_AtSC_RZ_t3_low_B4_v3_v4		Isolate	16S CN - merged		isolate
01N423	13	0	23	0	0	0	21	10	0	0	0	8	256	68	269	228	158	276	157	96	7092	7591	7573	8103	1178	1186	1168	1095	0	0	0	0	0	0	0	0	572	537	408	688	639	983	654	712		01L31	4.37625		01N423
MCAB5	882	342	990	451	474	316	479	428	1111	975	1055	516	369	327	287	548	1942	1975	1202	1114	618	760	575	719	249	313	210	175	48	76	64	52	32	59	106	56	2143	2227	2116	2259	2453	2354	1527	2580		01L310	5.57608		MCAB5
01L38	163	241	109	214	133	107	157	151	204	139	146	52	17	15	26	12	133	331	110	103	82	62	26	39	7032	8036	7959	7595	1	2	0	0	4	0	5	0	119	107	147	190	301	334	209	252		01L33	4.62484		01L38
KB_12	359	347	493	492	718	960	958	764	869	947	661	347	125	133	236	197	864	1048	1502	558	288	647	199	404	228	195	224	188	52	84	43	65	82	128	65	162	2020	2089	2303	2395	2642	2228	986	2848		01L34	5.97078		KB_12
01L31	271	377	301	351	406	327	336	283	561	485	476	296	0	32	0	0	336	587	472	265	120	167	93	120	2469	2494	2732	2261	0	0	0	0	0	0	33	0	626	992	1053	632	1896	1446	1320	1655		01L38	3.32004		01L31
01T412	204	208	375	229	184	149	268	245	71	122	111	62	65	28	119	50	194	200	218	144	366	294	274	246	1289	1312	1295	1316	0	11	28	10	0	15	11	12	857	870	863	1321	1165	2023	1208	1596		01L41	4.65418		01T412
01N418	29	20	13	20	7	9	11	9	9	9	14	10	8	14	16	20	21	61	65	42	110	142	107	119	96	107	111	125	14	43	25	0	49	70	29	59	1493	1106	843	1322	2880	3502	1873	4086		01L410	3.16067		01N418
01L416	0	0	19	6	10	0	0	0	7	9	0	0	30	0	36	26	36	52	21	15	480	375	414	499	2813	2910	2646	2492	0	0	0	0	0	0	0	0	270	243	156	319	302	367	209	339		01L411	4.54851		01L416
01N447_2	0	0	56	0	0	0	12	0	0	0	0	0	373	266	296	429	417	403	447	285	1419	1154	1399	1511	0	0	0	0	0	0	0	0	0	0	0	0	51	51	83	91	106	230	142	160		01L412	5.3818		01N447_2
01L411	0	0	0	159	0	0	115	0	0	175	0	0	0	0	0	0	0	184	0	0	0	0	0	0	1080	1093	1100	923	0	0	0	0	0	0	0	0	316	449	469	250	794	607	595	727		01L414	5.20727		01L411
05L415	0	30	0	0	0	0	20	0	0	0	24	0	0	0	0	0	26	0	0	30	0	0	24	13	1466	1505	1570	1288	0	0	0	0	0	0	0	0	237	319	293	228	437	357	301	407		01L416	4.53955		05L415
2YAB10	80	35	91	39	23	24	32	29	57	52	50	28	34	14	26	49	86	189	76	54	64	48	66	112	0	0	0	21	0	9	13	0	0	35	12	24	617	412	351	479	732	828	644	869		01L419	2.75972		2YAB10
2TAF14	0	0	0	0	0	0	0	0	0	0	0	0	0	0	0	10	0	0	0	0	967	568	673	714	242	257	193	190	0	0	0	0	0	0	0	0	404	328	91	265	63	71	31	90		01L42	3.88519		2TAF14
05L414	105	112	55	104	50	45	41	25	24	106	124	97	0	0	0	0	32	70	32	41	15	0	13	25	549	578	568	528	0	0	0	0	0	0	0	0	14	13	0	27	71	61	35	85		01L420	5.82479		05L414
01T437	23	0	0	0	0	0	0	21	0	0	0	0	0	0	0	0	108	90	59	48	0	0	0	0	176	197	149	204	0	0	0	0	0	0	0	0	124	108	80	95	309	271	212	295		01L422	2.17819		01T437
10N424	26	22	10	11	14	0	8	12	5	27	10	0	0	0	0	0	10	26	17	15	19	15	12	24	217	242	226	237	0	0	4	0	0	0	3	0	115	121	118	125	199	170	98	179		01L423	1.40631		10N424
01L43	0	0	0	0	0	0	0	0	0	0	0	0	0	0	0	0	0	0	0	0	0	0	0	0	117	118	0	119	0	14	19	8	0	3	0	0	428	240	74	224	188	228	152	300		01L43	2.6167		01L43
01L410	60	67	47	47	47	32	52	42	16	0	0	0	48	0	19	42	29	23	36	20	67	40	32	61	78	101	87	98	0	0	0	0	0	0	6	0	67	40	0	59	135	145	118	148		01L45	4.87929		01L410
01L33	0	0	0	0	0	0	0	0	0	0	0	0	0	0	0	0	0	0	0	0	0	0	0	0	436	403	421	301	0	0	0	0	0	0	0	0	0	0	0	39	85	0	0	97		01L46	4.19812		01L33
05T412	3	0	0	0	0	0	0	0	0	0	0	0	8	7	19	0	80	139	117	99	52	73	32	42	151	161	121	150	0	0	0	0	0	0	0	0	30	32	23	58	106	120	78	139		01L47	3.73775		05T412
05N423	49	67	39	101	79	108	105	89	19	21	27	0	84	18	68	47	30	42	26	0	36	31	32	31	57	63	72	75	0	0	0	0	0	5	0	0	9	20	12	15	35	70	37	56		01L49	4.17281		05N423
05N33	43	0	56	23	34	25	37	42	53	28	24	0	32	14	29	32	42	39	30	30	34	17	24	36	29	44	41	41	7	10	7	11	9	12	0	10	223	156	133	189	271	274	163	242		01L49_2	4.67172		05N33
01L42	0	0	0	0	0	3	3	0	0	3	0	0	0	0	0	0	0	0	0	0	0	0	0	0	441	393	346	273	0	0	0	0	0	0	0	0	0	16	12	0	55	56	37	0		01N310	4.52259		01L42
05N36	0	0	0	0	0	0	0	0	0	0	0	0	0	0	0	0	0	0	0	0	0	0	0	0	102	110	119	105	0	0	0	0	0	0	0	0	127	196	97	163	171	160	82	140		01N33	5.38454		05N36
05N37	114	270	41	126	65	91	112	81	20	37	84	16	1	0	0	0	33	63	24	32	0	0	0	1	333	366	416	327	0	0	0	0	0	0	0	0	0	0	0	0	3	3	2	2		01N35	2.17685		05N37
01L423	0	0	4	0	0	0	0	0	0	0	0	0	0	0	0	0	0	0	0	6	0	0	0	0	239	304	268	312	0	0	0	0	0	0	0	0	17	17	8	16	77	78	24	95		01N36	1.68934		01L423
2YAB26	90	45	7	35	0	0	0	0	61	58	0	38	0	27	18	26	32	45	5	0	56	61	78	73	49	0	52	55	0	0	0	0	0	0	0	0	35	37	0	0	57	68	71	43		01N37	3.92133		2YAB26
2TAF36	28	26	20	27	23	27	28	25	17	23	27	0	13	0	0	18	51	43	39	22	20	19	0	21	0	0	0	0	0	0	0	0	10	0	10	0	48	52	29	66	111	135	58	158		01N38	2.30667		2TAF36
01L310	0	0	0	0	0	0	0	0	0	0	0	6	0	5	0	0	13	28	42	22	0	0	8	29	53	72	64	66	0	0	0	0	0	3	0	0	50	60	0	64	127	127	75	130		01N410	6.02205		01L310
01L41	0	0	0	0	0	0	8	0	0	0	0	0	0	0	0	0	18	38	0	0	14	28	16	0	114	119	121	139	0	0	0	0	0	0	0	0	0	0	48	0	88	72	66	106		01N412	5.14877		01L41
10N412	0	0	0	56	0	0	0	17	8	10	0	0	0	0	0	8	0	25	49	38	37	33	28	26	26	26	29	21	2	0	0	0	0	0	0	10	0	61	11	24	179	75	30	140		01N416	4.93772		10N412
TAF1	0	0	0	0	0	0	0	0	0	0	0	0	0	15	13	0	72	116	76	44	51	53	61	76	0	6	12	12	0	0	0	0	0	0	0	0	23	0	0	0	0	0	0	46		01N418	1.59971		TAF1
05N429	0	0	0	0	0	0	0	0	0	0	0	0	0	0	0	0	0	0	0	0	0	0	0	0	186	146	143	130	0	0	0	0	0	0	0	0	0	0	0	33	0	0	0	0		01N418_2	6.75159		05N429
01T417	18	0	10	33	26	14	14	15	7	53	41	0	0	0	9	0	20	12	13	9	0	7	12	10	63	60	83	62	0	0	0	0	0	0	0	0	16	14	0	8	29	18	17	24		01N419	2.63284		01T417
01L49	0	0	0	0	0	0	0	0	0	0	0	0	0	0	0	0	0	19	0	0	0	0	0	0	125	118	202	106	0	0	0	0	0	0	0	0	0	0	0	0	0	0	0	0		01N42_2	13.0654		01L49
10N36	17	139	14	40	13	25	103	72	5	1	6	0	8	2	10	7	2	11	8	0	10	7	2	2	233	253	234	275	0	0	0	0	0	0	0	0	4	7	5	9	15	24	7	22		01N422	3.07303		10N36
05L423	0	0	119	0	52	53	84	70	0	0	0	0	0	0	0	10	0	0	0	0	0	0	0	29	0	89	0	0	0	0	0	0	0	0	0	0	0	0	0	32	0	0	0	0		01N42_3	25		05L423
01N45	0	0	0	0	0	0	0	0	0	0	0	0	0	0	0	0	0	0	0	0	0	0	0	0	135	129	117	116	0	0	0	0	0	0	0	0	0	0	0	0	0	0	0	0		01N423	5.2776		01N45
05L417	0	0	0	0	0	0	0	0	0	0	0	0	0	0	0	0	0	0	0	0	0	0	0	0	122	113	74	80	0	0	0	0	0	0	0	0	0	0	7	0	0	10	23	0		01N424	3.5931		05L417
2RAF21	0	0	0	0	0	0	0	0	0	0	0	6	0	0	19	0	40	30	28	26	23	19	16	21	0	0	0	0	0	0	0	0	0	0	0	0	19	0	0	14	41	48	27	36		01N425	1.50072		2RAF21
05L419	0	0	0	0	0	0	0	0	35	0	0	0	0	0	0	0	63	49	0	0	0	0	0	8	24	81	0	36	0	0	0	0	0	0	0	0	16	0	0	0	21	29	29	25		01N427	1.76309		05L419
2MCAF14	0	0	0	0	0	0	0	0	0	0	0	0	0	0	0	0	0	0	0	0	0	0	0	0	132	94	85	69	0	0	0	0	0	0	0	0	0	0	0	10	0	0	0	0		01N428	2.51486		2MCAF14
10L421	34	53	27	0	27	27	21	0	0	0	35	0	14	2	26	0	37	58	0	0	0	0	23	0	0	0	0	0	0	0	0	0	0	0	0	0	0	0	0	0	0	36	16	0		01N429	1.41555		10L421
10T415	0	0	0	0	0	0	0	0	0	0	0	0	0	0	0	0	31	25	17	13	15	12	13	18	0	54	28	24	0	0	0	0	0	0	0	0	18	0	0	0	0	0	0	45		01N43	2.79884		10T415
05N38	0	0	0	14	0	0	0	0	0	0	0	0	0	0	0	0	0	0	0	0	0	0	0	0	42	62	66	54	0	0	0	0	0	0	0	0	0	0	0	0	16	13	10	17		01N44	3.38141		05N38
01N35	0	0	0	0	0	0	0	0	0	0	0	0	0	0	0	0	0	0	0	0	0	0	0	4	63	65	71	75	0	0	0	0	0	0	0	0	0	0	0	0	0	0	0	0		01N442	4.13881		01N35
2RAF22	0	0	0	0	0	0	0	0	0	0	0	0	0	0	0	0	10	0	0	0	0	0	0	0	0	62	80	60	0	0	0	0	0	0	0	0	10	0	0	0	0	0	0	48		01N443	2.7809		2RAF22
10L412	0	4	0	0	0	0	0	0	0	0	0	0	0	0	0	0	0	0	0	0	0	0	0	0	90	63	57	73	0	0	0	0	0	0	0	0	0	18	9	11	0	29	28	0		01N444	3.80548		10L412
01L420	0	0	0	0	0	0	0	0	0	0	0	0	0	0	0	0	0	0	0	0	0	0	0	0	75	105	76	58	0	0	0	0	0	0	0	0	0	0	0	0	0	0	0	0		01N446	1.6844		01L420
01N446	47	16	28	28	0	0	0	22	0	0	0	0	0	0	0	0	13	13	0	0	0	0	0	13	0	0	7	0	0	0	0	0	0	0	0	0	0	0	0	12	0	0	0	21		01N447	6.11724		01N446
05T416	0	18	3	23	5	6	2	0	1	0	0	0	0	0	0	0	32	36	8	15	0	0	0	4	17	19	29	22	0	0	0	0	0	0	0	0	0	0	0	0	1	1	0	0		01N447_2	6.60281		05T416
05N420	0	0	0	0	0	10	12	0	0	0	0	0	0	0	0	0	0	0	0	0	0	0	0	0	38	41	48	49	0	0	0	0	0	0	0	0	0	0	0	0	0	0	0	0		01N448	1.53977		05N420
2TAF3	0	0	0	0	0	0	0	0	0	0	0	0	0	0	0	0	0	0	0	0	0	0	0	0	33	32	56	49	0	0	0	0	0	0	0	0	0	0	0	0	0	0	0	0		01N45	17.6462		2TAF3
01T433	0	0	0	0	0	0	0	0	0	0	0	0	0	0	2	0	0	0	0	0	39	16	19	46	0	16	0	14	0	0	0	0	0	0	0	0	0	0	0	4	0	0	0	3		01N46	3.797		01T433
05T431	0	0	0	0	0	0	0	0	0	0	0	0	0	0	0	0	0	0	0	0	40	0	39	0	0	0	0	0	0	0	0	0	0	0	0	0	34	0	0	19	0	27	23	41		01N47	4.08351		05T431
10L418	0	0	0	0	0	0	0	0	0	0	0	0	0	0	0	0	0	0	0	0	0	0	0	0	33	33	24	35	0	0	0	0	0	0	0	0	0	0	0	0	0	0	0	0		01T31	4.74838		10L418
01N428	0	0	0	0	0	0	0	0	0	0	0	0	0	0	0	0	0	0	0	0	0	0	0	0	59	61	39	27	0	0	0	0	0	0	0	0	0	0	0	0	0	0	0	0		01T39	3.24181		01N428
01T432	0	0	0	0	0	0	0	0	0	0	0	0	0	0	0	0	0	0	0	0	31	0	25	28	0	9	0	8	0	0	0	0	0	0	0	0	0	0	0	0	0	0	0	0		01T41	2.97825		01T432
RAB17	0	0	0	0	0	0	0	0	0	0	0	0	0	0	0	0	0	0	0	0	0	0	0	0	22	31	21	25	0	0	0	0	0	0	0	0	0	0	0	0	0	0	0	0		01T411	3.84121		RAB17
01T43	0	0	0	0	0	0	0	0	0	0	0	0	0	0	0	0	0	0	0	0	0	0	0	0	0	0	0	0	0	0	0	0	0	0	0	0	0	0	0	0	78	20	0	0		01T412	1.98972		01T43
05L425	0	0	0	0	0	0	0	0	0	0	0	0	0	0	0	0	0	0	0	0	1	0	1	0	24	32	29	5	0	0	0	0	0	0	0	0	5	5	4	2	0	0	0	0		01T413_2	4.09458		05L425
01T442	0	0	0	0	0	0	0	0	0	0	0	0	0	0	0	0	0	0	0	0	0	0	0	0	22	26	22	20	0	0	0	0	0	0	0	0	0	0	0	0	0	0	0	0		01T414	3.9786		01T442
2RAB6	0	0	0	13	0	0	2	0	0	0	0	0	0	0	0	0	0	0	0	0	0	0	0	0	8	0	0	4	0	0	0	0	0	0	0	0	0	0	0	0	12	0	6	25		01T416	2.06999		2RAB6
TAF58	0	0	0	0	0	0	0	0	0	0	0	0	0	0	0	0	0	0	0	0	0	0	0	0	16	21	12	17	0	0	0	0	0	0	0	0	0	0	0	0	0	0	0	0		01T417	3.92604		TAF58
01T431	0	0	0	0	0	0	0	0	0	0	0	0	0	0	0	0	0	0	0	0	0	0	0	0	17	33	11	0	0	0	0	0	0	0	0	0	0	0	0	0	0	0	6	0		01T419	10.4991		01T431
01T421	12	0	3	0	0	0	0	0	0	0	0	0	0	0	0	0	0	0	0	0	0	0	0	0	0	0	0	0	0	0	0	0	0	0	0	0	18	0	0	8	0	11	7	0		01T420	3.1832		01T421
TAB13	6	0	4	11	0	0	2	6	8	0	10	0	0	0	0	0	21	11	8	0	4	0	0	0	0	0	0	0	0	0	0	0	0	0	0	0	0	0	0	0	4	3	2	0		01T421	1.7523		TAB13
TAF43	0	0	0	0	0	0	0	0	0	0	0	0	0	0	0	0	0	0	0	0	0	0	0	12	0	0	0	24	0	0	0	0	0	0	0	0	0	0	0	0	0	0	0	0		01T422	14.1258		TAF43
01N429	0	0	0	0	0	0	0	0	0	0	0	0	0	0	0	0	0	0	0	0	0	0	0	0	0	0	0	34	0	0	0	0	0	0	0	0	0	0	0	0	0	0	0	0		01T423	2.75856		01N429
2KB_20	0	0	0	0	0	0	0	0	0	0	0	0	0	0	0	0	0	0	0	0	0	0	0	0	0	16	0	9	0	0	0	0	0	0	0	0	0	0	0	0	0	0	0	0		01T425	4.03704		2KB_20
01N42_2	0	0	0	0	0	0	0	0	0	0	0	0	0	0	0	0	0	0	0	0	0	0	0	0	22	0	8	0	0	0	0	0	0	0	0	0	0	0	0	0	0	0	0	0		01T427	2.5577		01N42_2
2TAF33	0	0	0	0	0	0	0	0	0	0	0	0	0	0	0	0	0	0	0	0	0	0	0	0	0	7	6	8	0	0	0	0	0	0	0	0	0	0	0	0	0	0	0	0		01T43	3.97251		2TAF33
10N432	0	0	0	0	0	0	0	0	0	0	0	0	0	0	0	0	0	0	0	0	20	0	0	0	0	0	0	0	0	0	0	0	0	0	0	0	0	0	0	0	0	0	0	0		01T430	2.91594		10N432
05T411	0	0	0	0	0	0	0	0	0	0	0	0	0	0	0	0	0	0	0	0	0	0	0	0	19	0	0	12	0	0	0	0	0	0	0	0	0	0	0	0	0	0	0	0		01T431	12.5453		05T411
2TAF8	0	0	0	0	0	0	0	0	0	0	0	0	0	0	0	0	0	0	0	0	0	0	0	0	6	7	6	13	0	0	0	0	0	0	0	0	0	0	0	0	0	0	0	0		01T432	1.24071		2TAF8
2TAF26	0	0	0	0	0	0	0	0	0	0	0	0	0	0	0	0	2	2	0	0	0	0	0	0	0	0	0	0	0	0	0	0	0	0	0	0	0	0	0	0	3	6	3	2		01T433	2.93553		2TAF26
10N416	0	0	0	0	0	0	0	0	0	0	0	0	0	0	0	0	0	0	0	0	0	0	0	0	0	0	0	14	0	0	0	0	0	0	0	0	0	0	0	0	0	0	0	0		01T433_2	8.69197		10N416
01N310	0	0	0	0	0	0	0	0	0	0	0	0	0	0	0	0	0	0	0	0	0	0	0	0	0	10	0	0	0	0	0	0	0	0	0	0	0	0	0	0	0	0	0	0		01T434	1		01N310
10T427	0	0	0	0	0	0	0	0	0	0	0	0	0	0	0	0	0	0	0	0	0	0	0	0	0	0	0	0	0	0	0	0	0	0	0	0	0	0	0	0	10	0	0	0		01T435	4.6845		10T427
YAF38	0	0	0	0	0	0	0	0	0	0	0	0	0	0	0	0	0	0	0	0	0	0	0	0	0	0	0	0	0	0	0	0	0	0	0	0	3	0	0	0	3	0	0	6		01T436	2.71608		YAF38
MCAF20	0	0	0	0	0	0	0	0	0	0	0	0	0	0	0	0	0	0	0	0	0	0	0	0	0	4	4	0	0	0	0	0	0	0	0	0	0	0	0	0	0	0	0	0		01T437	2.30294		MCAF20
2TAB23	0	0	0	0	0	0	0	0	0	0	0	0	0	0	0	0	0	0	0	0	0	0	0	0	6	0	0	0	0	0	0	0	0	0	0	0	0	0	0	0	0	0	0	0		01T438	1.49368		2TAB23
01T422	0	0	0	0	0	0	0	0	0	0	0	0	0	0	0	0	0	0	0	0	5	0	0	0	0	0	0	0	0	0	0	0	0	0	0	0	0	0	0	0	0	0	0	0		01T439	1.8457		01T422
2TAB19	0	0	0	0	0	0	0	0	0	0	0	0	0	0	0	0	0	0	0	0	0	0	0	0	0	0	0	4	0	0	0	0	0	0	0	0	0	0	0	0	0	0	0	0		01T44	2.79059		2TAB19
2RAF4	0	0	0	0	0	0	0	0	0	0	0	0	0	0	0	0	0	0	2	0	0	0	0	0	0	0	0	0	0	0	0	0	0	0	0	0	0	0	0	0	0	0	0	0		01T440	1.52825		2RAF4
YAF4_2	0	0	0	0	0	0	0	0	0	0	0	0	0	0	0	0	0	0	0	0	0	0	0	0	0	2	0	0	0	0	0	0	0	0	0	0	0	0	0	0	0	0	0	0		01T441	2.44649		YAF4_2
																																														01T442	18.1715
																																														01T443	11.165
																																														01T445	1.29179
																																														01T46	2.39356
																																														01T47	7.52916
																																														01T49	4.79226
																																														05L32	5.03337
																																														05L36	7.93884
																																														05L39	5.14675
																																														05L412	19.5475
																																														05L412_3	20.6834
																																														05L413	2.37386
																																														05L414	4.59749
																																														05L414_2	11.0403
																																														05L415	13.1352
																																														05L417	4.19033
																																														05L419	3.24484
																																														05L42	4.74738
																																														05L420	5.88936
																																														05L421	4.24215
																																														05L422	1.55332
																																														05L423	4.20481
																																														05L425	1.67332
																																														05L427	2.47491
																																														05L428	4.37982
																																														05L429	2.86208
																																														05L43	4.57239
																																														05L430	6.56513
																																														05L44	6.3164
																																														05L45	4.53766
																																														05L45_2	11.0349
																																														05L47	4.40658
																																														05N32	3.86497
																																														05N33	2.86579
																																														05N34	1.24424
																																														05N36	4.5583
																																														05N37	2.62727
																																														05N38	4.29358
																																														05N39	4.92892
																																														05N40	5.0898
																																														05N411	2.67454
																																														05N413	4.95077
																																														05N414	2.48611
																																														05N419	3.80233
																																														05N42	3.4777
																																														05N420	6.57401
																																														05N422	1.39737
																																														05N423	2.4067
																																														05N425	4.84447
																																														05N427	1.5764
																																														05N428_2	20.7562
																																														05N429	3.99879
																																														05N430	3.43815
																																														05N431	4.20434
																																														05N432	4.89658
																																														05N433	4.45717
																																														05N434	4.38061
																																														05N435	4.41012
																																														05N436	1.99876
																																														05N44	15.3512
																																														05N45	2.38043
																																														05N47	3.18411
																																														05N49	2.65991
																																														05T21	15.7229
																																														05T22	14.6826
																																														05T23	5.28647
																																														05T31	17.3083
																																														05T310	4.6797
																																														05T312	3.74876
																																														05T313	4.57419
																																														05T33	4.78877
																																														05T34	4.25031
																																														05T35	4.57616
																																														05T37	5.84169
																																														05T38	3.10862
																																														05T41	5.40547
																																														05T410	4.23675
																																														05T411	11.1171
																																														05T412	6.21347
																																														05T414	1.42068
																																														05T416	2.60239
																																														05T417	1.88128
																																														05T418	1.43027
																																														05T419	3.96565
																																														05T42	3.18483
																																														05T422_2	10.8885
																																														05T423	5.70482
																																														05T424	2.07703
																																														05T425	9.72588
																																														05T426	5.69101
																																														05T427	2.92226
																																														05T428	3.07167
																																														05T429	2.84578
																																														05T430	2.90694
																																														05T431	1.78358
																																														05T432	1.78473
																																														05T433	2.71399
																																														05T437	2.73613
																																														05T438	2.5324
																																														05T439	2.6583
																																														05T44	5.88512
																																														05T440	1.42431
																																														05T442	3.85335
																																														05T443	3.92259
																																														05T444	3.7929
																																														05T445	2.38986
																																														05T45	4.46272
																																														05T46	3.79079
																																														05T47	5.93569
																																														05T48	2.0689
																																														05T49	2.98414
																																														10L31	5.40356
																																														10L32	5.18037
																																														10L35	17.2192
																																														10L36	4.99109
																																														10L37	4.54827
																																														10L38	17.3066
																																														10L39	5.67497
																																														10L410	3.46541
																																														10L411	3.71865
																																														10L412	5.28307
																																														10L413	3.13054
																																														10L414	2.30726
																																														10L417	2.62956
																																														10L417_2	5.04621
																																														10L418	2.56237
																																														10L42	2.61299
																																														10L420	5.42754
																																														10L421	1.71754
																																														10L424	4.08122
																																														10L425	2.93479
																																														10L426	1.735
																																														10L430	4.03902
																																														10L43_2	6.40165
																																														10L45	3.80792
																																														10L46	5.76846
																																														10L46_2	12.1606
																																														10L47	2.68196
																																														10L48	2.86946
																																														10L49	1.52605
																																														10N33	5.30636
																																														10N34	4.6267
																																														10N35	5.4618
																																														10N36	2.51792
																																														10N410	4.17641
																																														10N412	2.31382
																																														10N414	3.5756
																																														10N416	2.66155
																																														10N417	6.08718
																																														10N418	4.01471
																																														10N420	1.39126
																																														10N421	3.37933
																																														10N422	2.04135
																																														10N423	4.35972
																																														10N424	3.51369
																																														10N425_2	25
																																														10N427	3.43311
																																														10N428	2.48769
																																														10N429	2.03163
																																														10N43	4.11863
																																														10N430	5.31013
																																														10N431	4.54481
																																														10N432	1.5375
																																														10N433	3.49709
																																														10N434	0.865143
																																														10N44_1	2.73495
																																														10N44_2	4.38943
																																														10T31	16.8016
																																														10T33	6.62992
																																														10T35_2	19.2929
																																														10T36	4.89904
																																														10T41	5.26561
																																														10T410	5.15309
																																														10T411	4.2684
																																														10T413	2.8272
																																														10T415	4.46327
																																														10T419	4.52723
																																														10T42	4.29417
																																														10T422	2.87036
																																														10T423	4.86099
																																														10T423_2	9.52206
																																														10T424	3.13731
																																														10T425	4.42925
																																														10T426	5.46216
																																														10T427	1.77325
																																														10T428	3.48951
																																														10T429	4.44213
																																														10T430	2.74932
																																														10T44	4.05165
																																														10T45	2.72527
																																														10T46	2.33136
																																														10T48	4.30406
																																														10T49	2.68187
																																														2KB_12	1.45752
																																														2KB_20	6.98053
																																														2KB_26	2.68815
																																														2KB_3	2.84062
																																														2MCAB6	6.20194
																																														2MCAF14	5.43611
																																														2MCAF15	3.9219
																																														2MCAF23	1.62946
																																														2MCAF35	3.58137
																																														2MCAF36	0.826302
																																														2MCAF38	1.73737
																																														2RAB21	1.80815
																																														2RAB26	2.67771
																																														2RAB27	17.3744
																																														2RAB6	1.54964
																																														2RAF19	1.4905
																																														2RAF20	1.62216
																																														2RAF21	1.6022
																																														2RAF22	3.98505
																																														2RAF24	5.76285
																																														2RAF25	1.45389
																																														2RAF4	1.72918
																																														2RAF44	1
																																														2RAF45	1.5665
																																														2RAF6	3.76796
																																														2TAB19	11.3495
																																														2TAB23	12.4731
																																														2TAB8	3.81035
																																														2TAF14	6.82913
																																														2TAF16	2.13365
																																														2TAF2	0.775989
																																														2TAF22	4.34449
																																														2TAF24	1.36693
																																														2TAF26	5.96446
																																														2TAF27	2.48825
																																														2TAF3	2.71139
																																														2TAF33	1.54025
																																														2TAF36	1.55274
																																														2TAF44	4.93795
																																														2TAF46	0.863879
																																														2TAF8	13.2558
																																														2YAB10	7.04493
																																														2YAB26	3.10384
																																														2YAB30_2	3.53597
																																														2YAF1	2.44273
																																														2YAF14	1.32623
																																														2YAF22	6.14117
																																														2YAF26	4.08299
																																														2YAF29	2.5389
																																														2YAF34	1.96567
																																														2YAF39	1.6892
																																														KB_12	3.95675
																																														KB_15	6.1221
																																														KB_33_2	2.53624
																																														KB_39	2.88692
																																														M-10	4.12199
																																														M-11_2	12.1071
																																														M-16	5.79164
																																														M-6	1.30949
																																														MCAB5	4.17769
																																														MCAF14	4.74499
																																														MCAF20	9.34904
																																														MCAF7	3.61291
																																														PAB10	5.27242
																																														PAB15	2.69891
																																														RAB17	6.14272
																																														RAF14	3.55407
																																														RAF19	4.16924
																																														RAF20_2	2.88688
																																														RAF20_2_2	9.61317
																																														RAF36	3.44578
																																														RAF41	0.840306
																																														RAF43	3.98251
																																														RAF48	2.25365
																																														RAF52	1.79407
																																														RAF53	1.69811
																																														RAF53_2	7.78563
																																														RAF54_2	5.50638
																																														RAF56	2.64664
																																														RAF57	2.2353
																																														TAB13	1.71746
																																														TAB14	6.12423
																																														TAB6	3.44784
																																														TAF1	5.33943
																																														TAF32	2.20644
																																														TAF43	9.83891
																																														TAF58	14.6926
																																														TAF60_1	3.88208
																																														TAF61	1.66397
																																														TAF7	4.22571
																																														YAF11_1	5.25492
																																														YAF12_1	17.7016
																																														YAF13	7.23002
																																														YAF16	3.86974
																																														YAF17	3.32864
																																														YAF2_2	13.4947
																																														YAF25	3.68332
																																														YAF28	2.83623
																																														YAF34	4.05092
																																														YAF38	3.45121
																																														YAF41	2.84673
																																														YAF4_2	12.3076
																																														YAF8	10.8978
																																														01L32	6
																																														01L35	1
																																														01L36	2
																																														01L39	3
																																														01L413	1
																																														01L415	2
																																														01L417	1
																																														01L418	2
																																														01L421	1
																																														01L44	1
																																														01L48	1
																																														01N31	4
																																														01N32	1
																																														01N34	1
																																														01N39	1
																																														01N413	2
																																														01N414	2
																																														01N415	5
																																														01N417	1
																																														01N41	1
																																														01N420	1
																																														01N421	1
																																														01N426	1
																																														01N42	8
																																														01N430	1
																																														01N441	1
																																														01N445	1
																																														01N48	4
																																														01N49	1
																																														01T310	3
																																														01T32	6
																																														01T33	2
																																														01T34	2
																																														01T35	3
																																														01T36	1
																																														01T37	5
																																														01T38	3
																																														01T410	1
																																														01T413	2
																																														01T415	1
																																														01T418	1
																																														01T424	4
																																														01T426	1
																																														01T428	4
																																														01T429	1
																																														01T42	1
																																														01T444	1
																																														01T45	1
																																														01T48	5
																																														05L310	5
																																														05L31	2
																																														05L33	4
																																														05L34	6
																																														05L35	5
																																														05L37	2
																																														05L38	4
																																														05L410	1
																																														05L411	3
																																														05L416	1
																																														05L418	1
																																														05L41	3
																																														05L424	7
																																														05L426	1
																																														05L46	1
																																														05L48	1
																																														05L49	4
																																														05N31	4
																																														05N412	1
																																														05N415	1
																																														05N416	3
																																														05N417	4
																																														05N418	1
																																														05N41	1
																																														05N421	1
																																														05N424	1
																																														05N426	2
																																														05N428	6
																																														05N437	1
																																														05N46	1
																																														05T311	1
																																														05T32	2
																																														05T36	1
																																														05T39	2
																																														05T413	1
																																														05T415	1
																																														05T420	2
																																														05T421	1
																																														05T422	2
																																														05T434	1
																																														05T435	2
																																														05T436	1
																																														05T43	2
																																														05T441	1
																																														10L310	6
																																														10L33	2
																																														10L34	2
																																														10L415	3
																																														10L416	1
																																														10L419	1
																																														10L41	1
																																														10L422	3
																																														10L427	1
																																														10L428	2
																																														10L429	1
																																														10L43	3
																																														10L44	3
																																														10N31	1
																																														10N32	1
																																														10N411	2
																																														10N413	1
																																														10N415_2	1
																																														10N415	1
																																														10N419	1
																																														10N41	6
																																														10N425	2
																																														10N45	1
																																														10N46	1
																																														10N47	1
																																														10N48	1
																																														10N49	4
																																														10T32	7
																																														10T34	4
																																														10T35	4
																																														10T412	1
																																														10T414	1
																																														10T416	6
																																														10T417	3
																																														10T418	5
																																														10T420	1
																																														10T421	1
																																														10T43	4
																																														10T47	1
																																														2KB_15	2
																																														2KB_22	5
																																														2MCAF30	1
																																														2RAB30	1
																																														2TAB26	3
																																														2TAF39	3
																																														2TAF42_2	9
																																														2TAF48	5
																																														2YAB30	6
																																														2YAF12	1
																																														2YAF17	3
																																														2YAF20	1
																																														2YAF2	3
																																														KB_17	1
																																														KB_30	1
																																														M-11	5
																																														RAF12	3
																																														RAF29	3
																																														RAF54	3
																																														RAF9	5
																																														TAF24	1
																																														TAF8	1
																																														YAF2	4
																																														YAF33	1
[truncated: 46 more columns]

## Sheet: V3V4_VS_97
isolate	At_AtSC_ES_t3_high_B1_v3_v4	At_AtSC_ES_t3_high_B2_v3_v4	At_AtSC_ES_t3_high_B3_v3_v4	At_AtSC_ES_t3_high_B4_v3_v4	At_AtSC_ES_t3_HL_orig_B1_v3_v4	At_AtSC_ES_t3_HL_orig_B2_v3_v4	At_AtSC_ES_t3_HL_orig_B3_v3_v4	At_AtSC_ES_t3_HL_orig_B4_v3_v4	At_AtSC_ES_t3_low_B1_v3_v4	At_AtSC_ES_t3_low_B2_v3_v4	At_AtSC_ES_t3_low_B3_v3_v4	At_AtSC_ES_t3_low_B4_v3_v4	Hv_AtSC_ES_t3_high_B1_v3_v4	Hv_AtSC_ES_t3_high_B2_v3_v4	Hv_AtSC_ES_t3_high_B3_v3_v4	Hv_AtSC_ES_t3_high_B4_v3_v4	Hv_AtSC_ES_t3_low_B1_v3_v4	Hv_AtSC_ES_t3_low_B2_v3_v4	Hv_AtSC_ES_t3_low_B3_v3_v4	Hv_AtSC_ES_t3_low_B4_v3_v4	Hv_AtSC_RZ_t3_high_B1_v3_v4	Hv_AtSC_RZ_t3_high_B2_v3_v4	Hv_AtSC_RZ_t3_high_B3_v3_v4	Hv_AtSC_RZ_t3_high_B4_v3_v4	Input_undil_AtSC_t0_B1_v3_v4	Input_undil_AtSC_t0_B2_v3_v4	Input_undil_AtSC_t0_B3_v3_v4	Input_undil_AtSC_t0_B4_v3_v4	Lj_AtSC_ES_t3_high_B1_v3_v4	Lj_AtSC_ES_t3_high_B2_v3_v4	Lj_AtSC_ES_t3_high_B3_v3_v4	Lj_AtSC_ES_t3_high_B4_v3_v4	Lj_AtSC_ES_t3_low_B1_v3_v4	Lj_AtSC_ES_t3_low_B2_v3_v4	Lj_AtSC_ES_t3_low_B3_v3_v4	Lj_AtSC_ES_t3_low_B4_v3_v4	Lj_AtSC_RZ_t3_high_B1_v3_v4	Lj_AtSC_RZ_t3_high_B2_v3_v4	Lj_AtSC_RZ_t3_high_B3_v3_v4	Lj_AtSC_RZ_t3_high_B4_v3_v4	Lj_AtSC_RZ_t3_low_B1_v3_v4	Lj_AtSC_RZ_t3_low_B2_v3_v4	Lj_AtSC_RZ_t3_low_B3_v3_v4	Lj_AtSC_RZ_t3_low_B4_v3_v4		Isolate	16S CN - merged		isolate
01N423	14	0	24	10	7	0	21	10	10	14	0	8	271	72	289	237	170	297	163	100	7749	8085	8160	8622	1626	1650	1564	1423	0	0	0	0	0	0	0	0	770	707	524	867	934	1282	924	1040		01L31	4.37625		01N423
MCAB5	882	342	990	451	474	316	479	428	1111	975	1055	516	369	327	287	548	1942	1975	1202	1114	618	760	575	719	249	313	210	175	48	76	64	52	32	59	106	56	2143	2227	2116	2268	2465	2354	1532	2580		01L310	5.57608		MCAB5
01L38	166	252	114	231	137	117	166	161	209	140	149	52	18	17	29	12	133	341	113	103	85	69	28	40	7118	8130	8043	7712	1	2	0	0	4	0	5	0	119	114	152	190	307	340	211	261		01L33	4.62484		01L38
KB_12	359	347	493	492	718	960	958	764	869	947	661	347	125	133	236	197	864	1048	1502	558	288	647	199	404	228	195	224	188	52	84	43	65	82	128	65	162	2020	2089	2315	2395	2642	2228	986	2848		01L34	5.97078		KB_12
01L31	271	377	301	351	411	327	336	283	561	485	476	296	0	32	0	0	336	587	475	265	120	167	93	120	2469	2494	2732	2267	0	0	0	0	0	0	33	0	626	1019	1160	632	1896	1446	1320	1655		01L38	3.32004		01L31
01T412	204	208	375	229	184	149	268	245	71	122	111	62	65	28	119	50	194	200	218	144	366	294	274	246	1289	1315	1295	1316	0	11	28	10	0	15	11	12	857	870	863	1321	1165	2023	1208	1596		01L41	4.65418		01T412
01N418	29	20	14	20	7	9	12	9	9	9	14	10	10	14	16	22	21	78	65	42	115	145	114	121	96	107	111	125	14	43	25	0	49	70	29	59	1498	1106	843	1322	2900	3535	1897	4110		01L410	3.16067		01N418
01L416	14	0	22	6	10	0	8	4	7	9	0	0	47	24	49	33	39	63	29	20	937	768	853	910	3370	3456	3148	2944	0	0	0	0	0	0	0	0	322	302	198	394	349	435	274	412		01L411	4.54851		01L416
01N447_2	0	0	56	0	0	0	12	0	0	0	0	0	373	266	296	429	417	403	447	285	1419	1154	1419	1511	0	0	0	0	0	0	0	0	0	0	0	0	51	51	83	91	106	230	142	160		01L412	5.3818		01N447_2
01L411	0	0	0	159	0	0	115	0	0	175	0	0	0	0	0	0	0	184	0	0	0	0	0	0	1080	1093	1100	923	0	0	0	0	0	0	0	0	316	449	469	250	794	607	595	727		01L414	5.20727		01L411
05L415	0	30	0	0	0	0	20	0	0	0	24	0	0	0	0	0	26	0	0	30	0	0	24	13	1466	1505	1570	1288	0	0	0	0	0	0	0	0	237	319	293	228	437	357	301	407		01L416	4.53955		05L415
2YAB10	80	35	91	39	23	24	32	29	57	52	50	28	34	14	26	49	86	189	76	54	64	51	66	112	0	0	0	21	0	9	13	0	0	35	12	24	617	412	352	479	732	828	644	869		01L419	2.75972		2YAB10
2TAF26	0	0	0	20	4	0	0	0	11	7	0	0	55	65	134	141	1483	1047	1111	1443	892	701	1449	999	0	0	0	0	0	18	8	9	0	9	17	0	556	512	327	634	467	577	350	605		01L42	3.88519		2TAF26
2TAF14	0	0	0	0	0	0	0	0	0	0	0	0	0	0	0	10	0	0	0	0	967	568	673	714	242	257	193	190	0	0	0	0	0	0	0	0	404	328	91	265	63	71	31	90		01L420	5.82479		2TAF14
05L414	105	112	55	104	50	45	41	25	24	106	124	97	0	0	0	0	32	70	32	41	15	0	13	25	549	578	568	528	0	0	0	0	0	0	0	0	14	13	0	27	71	61	35	85		01L422	2.17819		05L414
01T437	23	0	0	0	0	0	0	21	0	0	0	0	0	0	0	0	108	90	59	48	0	0	0	0	176	197	149	204	0	0	0	0	0	0	0	0	124	108	80	95	309	271	212	295		01L423	1.40631		01T437
10N424	26	22	10	11	14	0	8	12	5	27	10	0	0	0	0	0	10	26	17	15	19	15	12	24	217	242	226	237	0	0	4	0	0	0	3	0	115	121	118	125	199	175	98	179		01L43	2.6167		10N424
01L43	0	0	0	0	0	0	0	0	0	0	0	0	0	0	0	0	0	0	0	0	0	0	0	0	117	118	0	119	0	14	19	8	0	3	0	0	428	240	74	224	188	228	152	300		01L45	4.87929		01L43
01L410	60	67	47	47	47	32	52	42	16	0	0	0	48	0	19	42	29	23	36	20	67	40	32	61	78	101	87	98	0	0	0	0	0	0	6	0	67	40	0	59	135	145	118	148		01L46	4.19812		01L410
01L33	0	0	0	0	0	0	0	0	0	0	0	0	0	0	0	0	0	0	0	0	0	0	0	0	436	403	421	301	0	0	0	0	0	0	0	0	0	0	0	39	85	0	0	97		01L47	3.73775		01L33
05T412	3	0	0	0	0	0	0	2	0	0	0	0	8	7	19	0	80	139	117	99	52	73	32	42	151	161	121	150	0	0	0	0	0	0	0	0	30	32	23	58	106	120	78	139		01L49	4.17281		05T412
05N423	49	67	39	101	79	108	105	89	19	21	27	0	84	18	68	47	30	42	26	0	36	31	32	31	57	63	72	75	0	0	0	0	0	5	0	0	9	20	12	15	35	70	37	56		01L49_2	4.67172		05N423
05N33	43	0	56	23	34	25	37	42	53	28	24	0	32	14	29	32	42	39	30	30	34	17	24	36	29	44	41	41	7	10	7	11	9	12	0	10	223	156	133	189	271	274	163	242		01N310	4.52259		05N33
01L42	0	0	0	0	0	3	3	0	0	3	0	0	0	0	0	0	0	0	0	0	0	0	0	0	441	393	364	273	0	0	0	0	0	0	0	0	0	16	12	0	55	56	37	0		01N33	5.38454		01L42
05N36	0	0	0	0	0	0	0	0	0	0	0	0	0	0	0	0	0	0	0	0	0	0	0	0	102	110	119	105	0	0	0	0	0	0	0	0	127	196	97	163	171	160	82	149		01N35	2.17685		05N36
05N37	114	270	41	126	65	91	112	81	20	37	84	16	1	0	0	0	33	63	24	32	0	0	0	1	333	366	416	327	0	0	0	0	0	0	0	0	0	0	0	0	3	3	2	2		01N36	1.68934		05N37
01L423	0	0	4	0	0	0	0	0	0	0	0	0	0	0	0	0	0	0	0	6	0	0	0	0	239	304	268	312	0	0	0	0	0	0	0	0	17	17	8	16	77	78	24	95		01N37	3.92133		01L423
2YAB26	90	45	17	35	0	0	0	0	61	58	0	38	0	27	18	26	32	45	5	0	56	61	78	73	49	0	52	55	0	0	0	0	0	0	0	0	35	37	0	0	57	68	71	43		01N38	2.30667		2YAB26
10N432	27	0	48	0	0	17	10	0	34	34	0	0	137	24	121	104	0	471	11	0	231	140	209	341	0	0	0	0	0	0	0	0	0	0	0	0	17	0	0	0	32	48	51	33		01N410	6.02205		10N432
2TAF36	28	26	20	27	23	27	28	25	17	23	27	0	13	0	0	18	51	43	39	22	20	19	0	21	0	0	0	0	0	0	0	0	10	0	10	0	48	52	29	66	111	135	58	158		01N412	5.14877		2TAF36
01L310	0	0	0	0	0	0	0	0	0	0	0	6	0	5	0	0	13	28	42	22	0	0	8	29	53	72	64	66	0	0	0	0	0	3	0	0	50	60	0	64	127	127	75	130		01N416	4.93772		01L310
01L41	0	0	0	0	0	0	8	0	0	0	0	0	0	0	0	0	18	38	0	0	14	28	16	0	114	119	121	139	0	0	0	0	0	0	0	0	0	0	48	0	88	72	66	106		01N418	1.59971		01L41
10N412	0	0	0	56	0	0	0	17	8	10	0	0	0	0	0	8	0	25	49	41	37	33	28	26	26	26	29	21	2	0	0	0	0	0	0	10	0	61	11	24	179	75	30	140		01N418_2	6.75159		10N412
TAF1	0	0	0	0	0	0	0	0	0	0	0	0	0	15	13	0	72	116	76	44	51	53	61	76	0	6	12	12	0	0	0	0	0	0	0	0	23	0	0	0	0	0	0	46		01N419	2.63284		TAF1
05N429	0	0	0	0	0	0	0	0	0	0	0	0	0	0	0	0	0	0	0	0	0	0	0	0	186	146	143	130	0	0	0	0	0	0	0	0	0	0	0	33	0	0	0	0		01N42_2	13.0654		05N429
01T417	18	0	10	33	26	14	21	15	7	53	41	0	0	0	9	0	20	12	13	9	0	7	12	10	63	60	83	62	0	0	0	0	0	0	0	0	16	14	0	8	29	18	17	24		01N422	3.07303		01T417
01L49	0	0	0	0	0	0	0	0	0	0	0	0	0	0	0	0	0	19	0	0	0	0	0	0	125	118	202	106	0	0	0	0	0	0	0	0	0	0	0	0	0	0	0	0		01N42_3	25		01L49
05L423	0	0	119	0	52	53	84	70	0	0	0	0	0	0	0	10	0	0	0	0	0	0	0	29	14	89	0	0	0	0	0	0	0	0	0	0	0	0	0	32	0	0	0	0		01N423	5.2776		05L423
01N45	0	0	0	0	0	0	0	0	0	0	0	0	0	0	0	0	0	0	0	0	0	0	0	0	135	129	117	116	0	0	0	0	0	0	0	0	0	0	0	0	0	0	0	0		01N424	3.5931		01N45
10N36	14	128	9	23	9	15	94	62	0	0	3	0	7	0	7	7	2	1	5	0	7	0	0	1	147	175	150	158	0	0	0	0	0	0	0	0	4	0	0	9	9	18	5	13		01N425	1.50072		10N36
05L417	0	0	0	0	0	0	0	0	0	0	0	0	0	0	0	0	0	0	0	0	0	0	0	0	122	113	74	80	0	0	0	0	0	0	0	0	0	0	7	0	0	10	23	0		01N427	1.76309		05L417
2RAF21	0	0	0	0	0	0	0	0	0	0	0	6	0	0	19	0	40	30	28	26	23	19	16	21	0	0	0	0	0	0	0	0	0	0	0	0	20	0	0	14	41	48	27	36		01N428	2.51486		2RAF21
05L419	0	0	0	0	0	0	0	0	35	0	17	0	0	0	0	0	63	49	0	0	0	0	0	8	24	81	0	36	0	0	0	0	0	0	0	0	16	0	0	0	21	29	29	25		01N429	1.41555		05L419
2MCAF14	0	0	0	0	0	0	0	0	0	0	0	0	0	0	0	0	0	0	0	0	0	0	0	0	132	94	85	69	0	0	0	0	0	0	0	0	0	0	0	10	0	0	0	0		01N43	2.79884		2MCAF14
10L421	34	53	27	0	27	27	21	0	0	0	35	0	14	2	26	0	37	58	0	0	0	0	23	0	0	0	0	0	0	0	0	0	0	0	0	0	0	0	0	0	0	36	16	0		01N44	3.38141		10L421
10T415	0	0	0	0	0	0	0	0	0	0	0	0	0	0	0	0	31	25	17	13	15	12	13	18	0	54	28	24	0	0	0	0	0	0	0	0	18	0	0	0	0	0	0	45		01N442	4.13881		10T415
05N38	0	0	0	14	0	0	0	0	0	0	0	0	0	0	0	0	0	0	0	0	0	0	0	0	42	62	66	54	0	0	0	0	0	0	0	0	0	0	0	0	16	13	10	17		01N443	2.7809		05N38
01N35	0	0	0	0	0	0	0	0	0	0	0	0	0	0	0	0	0	0	0	0	0	0	0	4	63	65	71	75	0	0	0	0	0	0	0	0	0	0	0	0	0	0	0	0		01N444	3.80548		01N35
2RAF22	0	0	0	0	0	0	0	0	0	0	0	0	0	0	0	0	10	0	0	0	0	0	0	0	0	62	80	60	0	0	0	0	0	0	0	0	10	0	0	0	0	0	0	48		01N446	1.6844		2RAF22
10L412	0	4	0	0	0	0	0	0	0	0	0	0	0	0	0	0	0	0	0	0	0	0	0	0	90	63	57	73	0	0	0	0	0	0	0	0	0	18	9	11	0	29	28	0		01N447	6.11724		10L412
01L420	0	0	0	0	0	0	0	0	0	0	0	0	0	0	0	0	0	0	0	0	0	0	0	0	75	105	76	58	0	0	0	0	0	0	0	0	0	0	0	0	0	0	0	0		01N447_2	6.60281		01L420
01N446	47	16	28	28	0	0	0	22	0	0	0	0	0	0	0	0	13	13	0	0	0	0	0	13	0	0	7	0	0	0	0	0	0	0	0	0	0	0	0	12	0	0	0	21		01N448	1.53977		01N446
05T416	0	18	3	23	5	6	2	0	1	0	0	0	0	0	0	0	32	36	8	15	0	0	0	4	17	19	29	22	0	0	0	0	0	0	0	0	0	0	0	0	1	1	0	0		01N45	17.6462		05T416
05N420	0	0	0	0	0	10	12	0	0	0	0	0	0	0	0	0	0	0	0	0	0	0	0	0	38	41	48	49	0	0	0	0	0	0	0	0	0	0	0	0	0	0	0	0		01N46	3.797		05N420
2TAF3	0	0	0	0	0	0	0	0	0	0	0	0	0	0	0	0	0	0	0	0	0	0	0	0	33	32	56	49	0	0	0	0	0	0	0	0	0	0	0	0	0	0	0	0		01N47	4.08351		2TAF3
01T433	0	0	0	0	0	0	0	0	0	0	0	0	0	0	2	0	0	0	0	0	39	16	19	46	0	16	0	14	0	0	0	0	0	0	0	0	0	0	0	4	0	0	0	3		01T31	4.74838		01T433
05T431	0	0	0	0	0	0	0	0	0	0	0	0	0	0	0	0	0	3	0	0	40	0	39	0	0	0	0	0	0	0	0	0	0	0	0	0	34	0	0	19	0	27	23	41		01T39	3.24181		05T431
10L418	0	0	0	0	0	0	0	0	0	0	0	0	0	0	0	0	0	0	0	0	0	0	0	0	33	33	24	35	0	0	0	0	0	0	0	0	0	0	0	0	0	0	0	0		01T41	2.97825		10L418
01N428	0	0	0	0	0	0	0	0	0	0	0	0	0	0	0	0	0	0	0	0	0	0	0	0	59	61	39	27	0	0	0	0	0	0	0	0	0	0	0	0	0	0	0	0		01T411	3.84121		01N428
01T432	0	0	0	0	0	0	0	0	0	0	0	0	0	0	0	0	0	0	0	0	44	0	42	38	0	9	0	8	0	0	0	0	0	0	0	0	0	0	0	0	0	0	0	0		01T412	1.98972		01T432
RAB17	0	0	0	0	0	0	0	0	0	0	0	0	0	0	0	0	0	0	2	0	0	0	0	0	22	31	21	25	0	0	0	0	0	0	0	0	0	4	4	0	11	4	0	10		01T413_2	4.09458		RAB17
01T43	0	0	0	0	0	0	0	0	0	0	0	0	0	0	0	0	0	0	0	0	0	0	0	0	0	0	0	0	0	0	0	0	0	0	0	0	0	0	0	0	78	20	0	0		01T414	3.9786		01T43
05L425	0	0	0	0	0	0	0	0	0	0	0	0	0	0	0	0	0	0	0	0	1	0	1	0	24	32	29	5	0	0	0	0	0	0	0	0	5	5	4	2	0	0	0	0		01T416	2.06999		05L425
01T442	0	0	0	0	0	0	0	0	0	0	0	0	0	0	0	0	0	0	0	0	0	0	0	0	22	26	22	20	0	0	0	0	0	0	0	0	0	0	0	0	0	0	0	0		01T417	3.92604		01T442
05L36	0	0	0	0	0	0	0	0	0	0	0	0	0	0	0	0	0	0	0	0	0	75	0	0	0	0	0	0	0	0	0	0	0	0	0	0	0	0	0	0	0	0	0	0		01T419	10.4991		05L36
2RAB6	0	0	0	13	0	0	2	0	0	0	0	0	0	0	0	0	0	0	0	0	0	0	0	0	8	0	0	4	0	0	0	0	0	0	0	0	0	0	0	0	12	0	6	25		01T420	3.1832		2RAB6
TAF58	0	0	0	0	0	0	0	0	0	0	0	0	0	0	0	0	0	0	0	0	0	0	0	0	16	21	12	17	0	0	0	0	0	0	0	0	0	0	0	0	0	0	0	0		01T421	1.7523		TAF58
01T431	0	0	0	0	0	0	0	0	0	0	0	0	0	0	0	0	0	0	0	0	0	0	0	0	17	33	11	0	0	0	0	0	0	0	0	0	0	0	0	0	0	0	6	0		01T422	14.1258		01T431
01T421	12	0	3	0	0	0	0	0	0	0	0	0	0	0	0	0	0	0	0	0	0	0	0	0	0	0	0	0	0	0	0	0	0	0	0	0	18	0	0	8	0	11	7	0		01T423	2.75856		01T421
TAB13	6	0	4	15	0	0	2	6	8	0	15	0	0	0	0	0	21	17	8	0	4	0	0	0	0	0	0	0	0	0	0	0	0	0	0	0	0	0	0	0	4	3	2	0		01T425	4.03704		TAB13
TAF43	0	0	0	0	0	0	0	0	0	0	0	0	0	0	0	0	0	0	0	0	0	0	0	12	0	0	0	24	0	0	0	0	0	0	0	0	0	0	0	0	0	0	0	0		01T427	2.5577		TAF43
01N429	0	0	0	0	0	0	0	0	0	0	0	0	0	0	0	0	0	0	0	0	0	0	0	0	0	0	0	34	0	0	0	0	0	0	0	0	0	0	0	0	0	0	0	0		01T43	3.97251		01N429
2KB_20	0	0	0	0	0	0	0	0	0	0	0	0	0	0	0	0	0	0	0	0	0	0	0	0	0	16	0	9	0	0	0	0	0	0	0	0	0	0	0	0	0	0	0	0		01T430	2.91594		2KB_20
01N42_2	0	0	0	0	0	0	0	0	0	0	0	0	0	0	0	0	0	0	0	0	0	0	0	0	22	0	8	0	0	0	0	0	0	0	0	0	0	0	0	0	0	0	0	0		01T431	12.5453		01N42_2
2TAF33	0	0	0	0	0	0	0	0	0	0	0	0	0	0	0	0	0	0	0	0	0	0	0	0	0	7	6	8	0	0	0	0	0	0	0	0	0	0	0	0	0	0	0	0		01T432	1.24071		2TAF33
05T411	0	0	0	0	0	0	0	0	0	0	0	0	0	0	0	0	0	0	0	0	0	0	0	0	21	0	0	12	0	0	0	0	0	0	0	0	0	0	0	0	0	0	0	0		01T433	2.93553		05T411
2TAF8	0	0	0	0	0	0	0	0	0	0	0	0	0	0	0	0	0	0	0	0	0	0	0	0	14	7	6	13	0	0	0	0	0	0	0	0	0	0	0	0	0	0	0	0		01T433_2	8.69197		2TAF8
10N416	0	0	0	0	0	0	0	0	0	0	0	0	0	0	0	0	0	0	0	0	0	0	0	0	0	0	0	14	0	0	0	0	0	0	0	0	0	0	0	0	0	0	0	0		01T434	1		10N416
01N310	0	0	0	0	0	0	0	0	0	0	0	0	0	0	0	0	0	0	0	0	0	0	0	0	0	10	0	0	0	0	0	0	0	0	0	0	0	0	0	0	0	0	0	0		01T435	4.6845		01N310
10T427	0	0	0	0	0	0	0	0	0	0	0	0	0	0	0	0	0	0	0	0	0	0	0	0	0	0	0	0	0	0	0	0	0	0	0	0	0	0	0	0	10	0	0	0		01T436	2.71608		10T427
YAF38	0	0	0	0	0	0	0	0	0	0	0	0	0	0	0	0	0	0	0	0	0	0	0	0	0	0	0	0	0	0	0	0	0	0	0	0	3	0	0	0	3	0	0	6		01T437	2.30294		YAF38
MCAF20	0	0	0	0	0	0	0	0	0	0	0	0	0	0	0	0	0	0	0	0	0	0	0	0	0	4	4	0	0	0	0	0	0	0	0	0	0	0	0	0	0	0	0	0		01T438	1.49368		MCAF20
2TAB23	0	0	0	0	0	0	0	0	0	0	0	0	0	0	0	0	0	0	0	0	0	0	0	0	6	0	0	0	0	0	0	0	0	0	0	0	0	0	0	0	0	0	0	0		01T439	1.8457		2TAB23
01T422	0	0	0	0	0	0	0	0	0	0	0	0	0	0	0	0	0	0	0	0	5	0	0	0	0	0	0	0	0	0	0	0	0	0	0	0	0	0	0	0	0	0	0	0		01T44	2.79059		01T422
05T445	0	0	0	0	0	0	0	0	0	0	0	0	0	0	0	0	0	0	0	0	0	1	0	0	0	0	0	0	0	0	0	0	0	0	0	0	3	4	0	0	0	0	0	0		01T440	1.52825		05T445
2TAB19	0	0	0	0	0	0	0	0	0	0	0	0	0	0	0	0	0	0	0	0	0	0	0	0	0	0	0	4	0	0	0	0	0	0	0	0	0	0	0	0	0	0	0	0		01T441	2.44649		2TAB19
2RAF4	0	0	0	0	0	0	0	0	0	0	0	0	0	0	0	0	0	0	2	0	0	0	0	0	0	0	0	0	0	0	0	0	0	0	0	0	0	0	0	0	0	0	0	0		01T442	18.1715		2RAF4
YAF4_2	0	0	0	0	0	0	0	0	0	0	0	0	0	0	0	0	0	0	0	0	0	0	0	0	0	2	0	0	0	0	0	0	0	0	0	0	0	0	0	0	0	0	0	0		01T443	11.165		YAF4_2
																																														01T445	1.29179
																																														01T46	2.39356
																																														01T47	7.52916
																																														01T49	4.79226
																																														05L32	5.03337
																																														05L36	7.93884
																																														05L39	5.14675
																																														05L412	19.5475
																																														05L412_3	20.6834
																																														05L413	2.37386
																																														05L414	4.59749
																																														05L414_2	11.0403
																																														05L415	13.1352
																																														05L417	4.19033
																																														05L419	3.24484
																																														05L42	4.74738
																																														05L420	5.88936
																																														05L421	4.24215
																																														05L422	1.55332
																																														05L423	4.20481
																																														05L425	1.67332
																																														05L427	2.47491
																																														05L428	4.37982
																																														05L429	2.86208
																																														05L43	4.57239
																																														05L430	6.56513
																																														05L44	6.3164
																																														05L45	4.53766
																																														05L45_2	11.0349
																																														05L47	4.40658
																																														05N32	3.86497
																																														05N33	2.86579
																																														05N34	1.24424
																																														05N36	4.5583
																																														05N37	2.62727
																																														05N38	4.29358
																																														05N39	4.92892
																																														05N40	5.0898
																																														05N411	2.67454
																																														05N413	4.95077
																																														05N414	2.48611
																																														05N419	3.80233
																																														05N42	3.4777
																																														05N420	6.57401
																																														05N422	1.39737
																																														05N423	2.4067
																																														05N425	4.84447
																																														05N427	1.5764
																																														05N428_2	20.7562
																																														05N429	3.99879
																																														05N430	3.43815
																																														05N431	4.20434
																																														05N432	4.89658
																																														05N433	4.45717
																																														05N434	4.38061
																																														05N435	4.41012
																																														05N436	1.99876
																																														05N44	15.3512
																																														05N45	2.38043
																																														05N47	3.18411
																																														05N49	2.65991
																																														05T21	15.7229
																																														05T22	14.6826
																																														05T23	5.28647
																																														05T31	17.3083
																																														05T310	4.6797
																																														05T312	3.74876
																																														05T313	4.57419
																																														05T33	4.78877
																																														05T34	4.25031
																																														05T35	4.57616
																																														05T37	5.84169
																																														05T38	3.10862
																																														05T41	5.40547
																																														05T410	4.23675
																																														05T411	11.1171
																																														05T412	6.21347
																																														05T414	1.42068
																																														05T416	2.60239
																																														05T417	1.88128
																																														05T418	1.43027
																																														05T419	3.96565
																																														05T42	3.18483
																																														05T422_2	10.8885
																																														05T423	5.70482
																																														05T424	2.07703
																																														05T425	9.72588
																																														05T426	5.69101
																																														05T427	2.92226
																																														05T428	3.07167
																																														05T429	2.84578
																																														05T430	2.90694
																																														05T431	1.78358
																																														05T432	1.78473
																																														05T433	2.71399
																																														05T437	2.73613
																																														05T438	2.5324
																																														05T439	2.6583
																																														05T44	5.88512
																																														05T440	1.42431
																																														05T442	3.85335
																																														05T443	3.92259
																																														05T444	3.7929
																																														05T445	2.38986
																																														05T45	4.46272
																																														05T46	3.79079
																																														05T47	5.93569
																																														05T48	2.0689
																																														05T49	2.98414
																																														10L31	5.40356
																																														10L32	5.18037
																																														10L35	17.2192
																																														10L36	4.99109
																																														10L37	4.54827
																																														10L38	17.3066
																																														10L39	5.67497
																																														10L410	3.46541
																																														10L411	3.71865
																																														10L412	5.28307
																																														10L413	3.13054
																																														10L414	2.30726
																																														10L417	2.62956
																																														10L417_2	5.04621
																																														10L418	2.56237
																																														10L42	2.61299
																																														10L420	5.42754
																																														10L421	1.71754
																																														10L424	4.08122
																																														10L425	2.93479
																																														10L426	1.735
																																														10L430	4.03902
																																														10L43_2	6.40165
																																														10L45	3.80792
																																														10L46	5.76846
																																														10L46_2	12.1606
																																														10L47	2.68196
																																														10L48	2.86946
																																														10L49	1.52605
																																														10N33	5.30636
																																														10N34	4.6267
																																														10N35	5.4618
																																														10N36	2.51792
																																														10N410	4.17641
																																														10N412	2.31382
																																														10N414	3.5756
																																														10N416	2.66155
																																														10N417	6.08718
																																														10N418	4.01471
																																														10N420	1.39126
																																														10N421	3.37933
																																														10N422	2.04135
																																														10N423	4.35972
																																														10N424	3.51369
																																														10N425_2	25
																																														10N427	3.43311
																																														10N428	2.48769
																																														10N429	2.03163
																																														10N43	4.11863
																																														10N430	5.31013
																																														10N431	4.54481
																																														10N432	1.5375
																																														10N433	3.49709
																																														10N434	0.865143
																																														10N44_1	2.73495
																																														10N44_2	4.38943
																																														10T31	16.8016
																																														10T33	6.62992
																																														10T35_2	19.2929
																																														10T36	4.89904
																																														10T41	5.26561
																																														10T410	5.15309
																																														10T411	4.2684
																																														10T413	2.8272
																																														10T415	4.46327
																																														10T419	4.52723
																																														10T42	4.29417
																																														10T422	2.87036
																																														10T423	4.86099
																																														10T423_2	9.52206
																																														10T424	3.13731
																																														10T425	4.42925
																																														10T426	5.46216
																																														10T427	1.77325
																																														10T428	3.48951
																																														10T429	4.44213
																																														10T430	2.74932
																																														10T44	4.05165
																																														10T45	2.72527
																																														10T46	2.33136
																																														10T48	4.30406
																																														10T49	2.68187
																																														2KB_12	1.45752
																																														2KB_20	6.98053
																																														2KB_26	2.68815
																																														2KB_3	2.84062
																																														2MCAB6	6.20194
																																														2MCAF14	5.43611
																																														2MCAF15	3.9219
																																														2MCAF23	1.62946
																																														2MCAF35	3.58137
																																														2MCAF36	0.826302
																																														2MCAF38	1.73737
																																														2RAB21	1.80815
																																														2RAB26	2.67771
																																														2RAB27	17.3744
																																														2RAB6	1.54964
																																														2RAF19	1.4905
																																														2RAF20	1.62216
																																														2RAF21	1.6022
																																														2RAF22	3.98505
																																														2RAF24	5.76285
																																														2RAF25	1.45389
																																														2RAF4	1.72918
																																														2RAF44	1
																																														2RAF45	1.5665
																																														2RAF6	3.76796
																																														2TAB19	11.3495
																																														2TAB23	12.4731
																																														2TAB8	3.81035
																																														2TAF14	6.82913
																																														2TAF16	2.13365
																																														2TAF2	0.775989
																																														2TAF22	4.34449
																																														2TAF24	1.36693
																																														2TAF26	5.96446
																																														2TAF27	2.48825
																																														2TAF3	2.71139
																																														2TAF33	1.54025
																																														2TAF36	1.55274
																																														2TAF44	4.93795
																																														2TAF46	0.863879
																																														2TAF8	13.2558
																																														2YAB10	7.04493
																																														2YAB26	3.10384
																																														2YAB30_2	3.53597
																																														2YAF1	2.44273
																																														2YAF14	1.32623
																																														2YAF22	6.14117
																																														2YAF26	4.08299
																																														2YAF29	2.5389
																																														2YAF34	1.96567
																																														2YAF39	1.6892
																																														KB_12	3.95675
																																														KB_15	6.1221
																																														KB_33_2	2.53624
																																														KB_39	2.88692
																																														M-10	4.12199
																																														M-11_2	12.1071
																																														M-16	5.79164
																																														M-6	1.30949
																																														MCAB5	4.17769
																																														MCAF14	4.74499
																																														MCAF20	9.34904
																																														MCAF7	3.61291
																																														PAB10	5.27242
																																														PAB15	2.69891
																																														RAB17	6.14272
																																														RAF14	3.55407
																																														RAF19	4.16924
																																														RAF20_2	2.88688
																																														RAF20_2_2	9.61317
																																														RAF36	3.44578
																																														RAF41	0.840306
																																														RAF43	3.98251
																																														RAF48	2.25365
																																														RAF52	1.79407
																																														RAF53	1.69811
																																														RAF53_2	7.78563
																																														RAF54_2	5.50638
																																														RAF56	2.64664
																																														RAF57	2.2353
																																														TAB13	1.71746
																																														TAB14	6.12423
																																														TAB6	3.44784
																																														TAF1	5.33943
																																														TAF32	2.20644
																																														TAF43	9.83891
																																														TAF58	14.6926
																																														TAF60_1	3.88208
																																														TAF61	1.66397
																																														TAF7	4.22571
																																														YAF11_1	5.25492
																																														YAF12_1	17.7016
																																														YAF13	7.23002
																																														YAF16	3.86974
																																														YAF17	3.32864
																																														YAF2_2	13.4947
																																														YAF25	3.68332
																																														YAF28	2.83623
																																														YAF34	4.05092
																																														YAF38	3.45121
																																														YAF41	2.84673
																																														YAF4_2	12.3076
																																														YAF8	10.8978
																																														01L32	6
																																														01L35	1
																																														01L36	2
																																														01L39	3
																																														01L413	1
																																														01L415	2
																																														01L417	1
																																														01L418	2
																																														01L421	1
																																														01L44	1
																																														01L48	1
																																														01N31	4
																																														01N32	1
																																														01N34	1
																																														01N39	1
																																														01N413	2
																																														01N414	2
																																														01N415	5
																																														01N417	1
																																														01N41	1
																																														01N420	1
																																														01N421	1
																																														01N426	1
																																														01N42	8
																																														01N430	1
																																														01N441	1
																																														01N445	1
																																														01N48	4
																																														01N49	1
																																														01T310	3
																																														01T32	6
																																														01T33	2
																																														01T34	2
																																														01T35	3
																																														01T36	1
																																														01T37	5
																																														01T38	3
																																														01T410	1
																																														01T413	2
																																														01T415	1
																																														01T418	1
																																														01T424	4
																																														01T426	1
																																														01T428	4
																																														01T429	1
																																														01T42	1
																																														01T444	1
																																														01T45	1
																																														01T48	5
																																														05L310	5
																																														05L31	2
																																														05L33	4
																																														05L34	6
																																														05L35	5
																																														05L37	2
																																														05L38	4
																																														05L410	1
																																														05L411	3
																																														05L416	1
																																														05L418	1
																																														05L41	3
																																														05L424	7
																																														05L426	1
																																														05L46	1
																																														05L48	1
																																														05L49	4
																																														05N31	4
																																														05N412	1
																																														05N415	1
																																														05N416	3
																																														05N417	4
																																														05N418	1
																																														05N41	1
																																														05N421	1
																																														05N424	1
																																														05N426	2
																																														05N428	6
																																														05N437	1
																																														05N46	1
																																														05T311	1
																																														05T32	2
																																														05T36	1
																																														05T39	2
																																														05T413	1
																																														05T415	1
																																														05T420	2
																																														05T421	1
																																														05T422	2
																																														05T434	1
																																														05T435	2
																																														05T436	1
																																														05T43	2
																																														05T441	1
																																														10L310	6
																																														10L33	2
																																														10L34	2
																																														10L415	3
																																														10L416	1
																																														10L419	1
																																														10L41	1
																																														10L422	3
																																														10L427	1
																																														10L428	2
																																														10L429	1
																																														10L43	3
																																														10L44	3
																																														10N31	1
																																														10N32	1
																																														10N411	2
																																														10N413	1
																																														10N415_2	1
																																														10N415	1
																																														10N419	1
																																														10N41	6
																																														10N425	2
																																														10N45	1
																																														10N46	1
																																														10N47	1
																																														10N48	1
																																														10N49	4
																																														10T32	7
																																														10T34	4
																																														10T35	4
																																														10T412	1
																																														10T414	1
																																														10T416	6
																																														10T417	3
																																														10T418	5
																																														10T420	1
																																														10T421	1
																																														10T43	4
																																														10T47	1
																																														2KB_15	2
																																														2KB_22	5
																																														2MCAF30	1
																																														2RAB30	1
																																														2TAB26	3
																																														2TAF39	3
																																														2TAF42_2	9
																																														2TAF48	5
																																														2YAB30	6
																																														2YAF12	1
																																														2YAF17	3
																																														2YAF20	1
																																														2YAF2	3
																																														KB_17	1
																																														KB_30	1
																																														M-11	5
																																														RAF12	3
																																														RAF29	3
																																														RAF54	3
																																														RAF9	5
																																														TAF24	1
																																														TAF8	1
																																														YAF2	4
																																														YAF33	1
																																														YAF33	1
																																														MCAF9	14
[truncated: 46 more columns]

## Sheet: V3V4_95_VS
isolate	At_AtSC_ES_t3_high_B1_v3_v4	At_AtSC_ES_t3_high_B2_v3_v4	At_AtSC_ES_t3_high_B3_v3_v4	At_AtSC_ES_t3_high_B4_v3_v4	At_AtSC_ES_t3_HL_orig_B1_v3_v4	At_AtSC_ES_t3_HL_orig_B2_v3_v4	At_AtSC_ES_t3_HL_orig_B3_v3_v4	At_AtSC_ES_t3_HL_orig_B4_v3_v4	At_AtSC_ES_t3_low_B1_v3_v4	At_AtSC_ES_t3_low_B2_v3_v4	At_AtSC_ES_t3_low_B3_v3_v4	At_AtSC_ES_t3_low_B4_v3_v4	Hv_AtSC_ES_t3_high_B1_v3_v4	Hv_AtSC_ES_t3_high_B2_v3_v4	Hv_AtSC_ES_t3_high_B3_v3_v4	Hv_AtSC_ES_t3_high_B4_v3_v4	Hv_AtSC_ES_t3_low_B1_v3_v4	Hv_AtSC_ES_t3_low_B2_v3_v4	Hv_AtSC_ES_t3_low_B3_v3_v4	Hv_AtSC_ES_t3_low_B4_v3_v4	Hv_AtSC_RZ_t3_high_B1_v3_v4	Hv_AtSC_RZ_t3_high_B2_v3_v4	Hv_AtSC_RZ_t3_high_B3_v3_v4	Hv_AtSC_RZ_t3_high_B4_v3_v4	Input_undil_AtSC_t0_B1_v3_v4	Input_undil_AtSC_t0_B2_v3_v4	Input_undil_AtSC_t0_B3_v3_v4	Input_undil_AtSC_t0_B4_v3_v4	Lj_AtSC_ES_t3_high_B1_v3_v4	Lj_AtSC_ES_t3_high_B2_v3_v4	Lj_AtSC_ES_t3_high_B3_v3_v4	Lj_AtSC_ES_t3_high_B4_v3_v4	Lj_AtSC_ES_t3_low_B1_v3_v4	Lj_AtSC_ES_t3_low_B2_v3_v4	Lj_AtSC_ES_t3_low_B3_v3_v4	Lj_AtSC_ES_t3_low_B4_v3_v4	Lj_AtSC_RZ_t3_high_B1_v3_v4	Lj_AtSC_RZ_t3_high_B2_v3_v4	Lj_AtSC_RZ_t3_high_B3_v3_v4	Lj_AtSC_RZ_t3_high_B4_v3_v4	Lj_AtSC_RZ_t3_low_B1_v3_v4	Lj_AtSC_RZ_t3_low_B2_v3_v4	Lj_AtSC_RZ_t3_low_B3_v3_v4	Lj_AtSC_RZ_t3_low_B4_v3_v4		Isolate	16S CN - merged		isolate
01N423	14	0	24	10	7	0	21	10	10	14	0	8	271	72	289	237	170	297	163	100	7749	8087	8160	8622	1626	1650	1564	1423	0	0	0	0	0	0	0	0	770	707	524	867	934	1282	924	1040		01L31	4.37625		01N423
MCAB5	882	342	990	451	474	316	479	428	1121	975	1055	516	380	327	287	558	1942	1975	1202	1114	618	760	578	719	249	313	210	175	48	76	64	52	32	59	106	56	2143	2227	2116	2268	2465	2374	1532	2584		01L310	5.57608		MCAB5
01L38	195	266	124	248	137	117	168	161	209	141	153	52	20	17	29	12	138	351	120	112	90	70	28	41	7211	8198	8119	7776	1	2	0	0	4	0	5	0	165	135	187	238	311	343	211	264		01L33	4.62484		01L38
KB_12	359	347	493	506	727	960	967	764	883	947	661	347	125	133	236	197	864	1048	1502	565	288	647	201	404	228	195	224	188	52	84	43	65	82	128	65	162	2034	2112	2342	2413	2708	2311	1020	2916		01L34	5.97078		KB_12
01L31	271	380	302	351	411	327	336	283	561	495	476	296	0	32	0	0	336	587	481	265	121	167	95	120	2469	2498	2732	2267	0	0	0	0	0	0	33	0	626	1019	1161	632	1897	1456	1325	1655		01L38	3.32004		01L31
01T432	0	0	0	0	0	0	0	0	0	0	0	0	1324	397	1818	1365	343	493	416	222	3515	2980	3687	3431	0	9	0	8	0	0	0	0	13	16	42	0	35	154	73	172	788	836	1088	257		01L41	4.65418		01T432
01T412	204	208	375	229	184	149	268	245	71	122	111	62	65	28	119	50	194	200	218	144	366	294	277	246	1289	1315	1295	1326	0	11	28	10	0	15	11	12	857	870	863	1321	1165	2023	1208	1596		01L410	3.16067		01T412
01N418	29	20	21	20	7	9	12	9	9	9	14	10	86	27	78	87	21	141	66	42	264	237	258	309	96	107	111	125	14	43	25	0	49	70	29	59	1498	1106	843	1322	2912	3552	1923	4130		01L411	4.54851		01N418
01L416	14	0	22	6	10	0	8	4	7	9	0	0	47	24	49	33	39	63	29	20	937	768	853	910	3395	3456	3148	2944	0	0	0	0	0	0	0	0	322	302	198	394	349	440	274	412		01L412	5.3818		01L416
01N447_2	0	0	56	0	0	0	12	0	0	0	0	0	373	266	296	429	430	403	447	299	1419	1154	1419	1511	0	0	0	0	0	0	0	0	0	0	0	0	51	51	83	91	106	230	142	160		01L414	5.20727		01N447_2
01L411	0	0	0	159	0	0	115	0	0	175	0	0	0	0	0	0	0	184	0	0	0	0	0	0	1080	1094	1100	923	0	0	0	0	0	0	0	0	316	449	469	250	794	607	595	727		01L416	4.53955		01L411
05L415	0	30	0	0	0	0	20	0	0	0	24	0	0	0	0	0	26	0	0	30	0	0	24	13	1466	1505	1573	1288	0	0	0	0	0	0	0	0	237	319	293	228	437	357	301	407		01L419	2.75972		05L415
2YAB10	80	35	91	42	23	24	32	29	57	52	50	28	34	17	26	49	86	189	76	54	64	51	66	112	0	0	0	21	0	9	13	0	0	35	12	24	617	412	352	484	732	828	644	878		01L42	3.88519		2YAB10
2TAF26	0	0	0	20	4	0	0	0	11	7	0	0	55	65	134	141	1483	1047	1111	1461	905	701	1449	999	0	0	0	0	0	18	8	9	0	9	17	0	556	512	327	634	474	577	350	605		01L420	5.82479		2TAF26
2TAF14	0	0	0	0	0	0	0	0	0	0	0	0	0	0	0	10	0	0	0	0	967	568	673	714	250	257	193	190	0	0	0	0	0	0	0	0	410	328	91	265	63	71	31	90		01L422	2.17819		2TAF14
05L414	106	112	55	104	51	45	43	25	25	106	128	98	0	0	0	8	60	87	62	83	33	19	36	51	549	579	569	532	0	0	0	0	0	0	0	0	23	17	0	32	90	73	51	108		01L423	1.40631		05L414
01T437	23	0	0	0	0	0	0	21	0	0	0	0	0	0	0	0	108	90	59	48	0	0	0	0	176	207	149	204	0	0	0	0	0	0	0	0	124	108	80	95	309	271	212	304		01L43	2.6167		01T437
10N424	26	22	10	11	14	0	8	12	5	27	10	0	0	0	0	0	10	26	17	15	19	15	12	24	217	242	226	237	0	0	4	0	0	0	3	0	115	121	118	125	199	175	98	179		01L45	4.87929		10N424
01L43	0	0	0	0	0	0	0	0	0	0	0	0	0	0	0	0	0	0	0	0	0	0	0	0	117	118	0	119	0	14	19	8	0	6	0	0	431	240	74	224	188	228	152	303		01L46	4.19812		01L43
01L410	63	67	47	47	47	32	52	42	16	0	0	0	48	0	19	42	29	23	36	20	67	40	32	61	78	101	87	98	0	0	0	0	0	0	6	0	67	40	0	59	135	145	118	154		01L47	3.73775		01L410
01L33	0	0	0	0	0	0	0	0	0	0	0	0	0	0	0	0	0	0	0	0	0	0	0	0	436	403	421	301	0	0	0	0	0	0	0	0	0	0	0	39	85	0	0	97		01L49	4.17281		01L33
05T412	3	0	0	0	0	0	0	2	0	0	0	0	8	7	19	0	80	139	117	99	52	73	32	42	151	161	121	150	0	0	0	0	0	0	0	0	30	32	23	58	106	120	78	139		01L49_2	4.67172		05T412
05N423	49	67	39	101	79	108	105	89	19	21	27	0	84	18	68	47	30	42	26	0	36	31	32	31	63	63	72	75	0	0	0	0	0	5	0	0	9	20	12	15	35	75	37	56		01N310	4.52259		05N423
05N33	43	0	56	23	34	25	37	42	53	28	24	0	32	14	29	32	42	39	30	30	34	17	24	36	29	44	41	41	7	10	7	11	9	12	0	10	223	156	133	189	271	274	163	242		01N33	5.38454		05N33
01L42	0	0	0	0	0	3	3	0	0	6	0	0	0	0	0	0	0	0	0	0	0	0	0	0	441	393	364	273	0	0	0	0	0	0	0	0	0	16	12	0	55	56	37	0		01N35	2.17685		01L42
05N36	0	0	0	0	0	0	0	0	0	0	0	0	0	0	0	0	0	0	0	0	0	0	0	0	102	110	119	105	0	0	0	0	0	0	0	0	127	196	97	163	171	163	82	149		01N36	1.68934		05N36
05N37	114	270	41	126	65	91	112	81	20	37	84	16	1	0	0	0	33	63	24	35	0	0	0	1	333	366	416	327	0	0	0	0	0	0	0	0	0	0	0	0	3	3	2	2		01N37	3.92133		05N37
01L423	0	0	4	0	0	0	0	0	0	0	0	0	0	0	0	0	0	0	0	6	0	0	0	0	248	307	268	312	0	0	0	0	0	0	0	0	17	17	8	16	77	78	24	95		01N38	2.30667		01L423
2YAB26	90	45	17	35	0	0	0	0	61	58	0	38	0	27	18	26	32	45	5	0	56	61	78	73	49	0	52	55	0	0	0	0	0	0	0	0	35	37	0	0	57	68	71	43		01N410	6.02205		2YAB26
10N412	27	0	41	59	0	17	10	17	42	44	0	0	61	11	59	47	0	433	59	41	102	81	93	183	26	26	29	21	2	0	0	0	0	0	0	10	17	61	11	24	199	108	55	163		01N412	5.14877		10N412
2TAF36	28	26	20	27	23	27	28	25	17	23	27	0	13	0	0	18	51	43	39	22	20	19	0	21	0	0	0	0	0	0	0	0	10	0	10	0	48	52	29	66	111	135	58	158		01N416	4.93772		2TAF36
01L310	3	4	2	0	0	4	0	4	1	3	7	7	0	5	0	0	13	30	44	22	0	0	8	29	53	72	64	66	0	0	0	0	0	0	0	0	50	60	0	64	127	127	75	130		01N418	1.59971		01L310
01L41	0	0	0	0	0	0	8	0	0	0	0	0	0	0	0	0	18	38	0	0	14	28	16	0	114	119	121	139	0	0	0	0	0	0	0	0	0	0	48	0	88	72	66	106		01N418_2	6.75159		01L41
TAF1	0	0	0	0	0	0	0	0	0	0	0	0	0	15	13	0	72	116	76	44	51	53	61	76	0	6	12	12	0	0	0	0	0	0	0	0	23	0	0	0	0	0	0	46		01N419	2.63284		TAF1
05N429	0	0	0	0	0	0	0	0	0	0	0	0	0	0	0	0	0	0	0	0	0	0	0	0	186	146	143	130	0	0	0	0	0	0	0	0	0	0	0	33	0	0	0	0		01N42_2	13.0654		05N429
01T417	18	0	10	33	26	14	21	15	7	53	41	0	0	0	9	0	20	12	13	9	0	7	12	10	63	60	83	62	0	0	0	0	0	0	0	0	16	18	0	8	29	18	17	24		01N422	3.07303		01T417
01L49	0	0	0	0	0	0	0	0	0	0	0	0	0	0	0	0	0	19	0	0	0	0	0	0	129	118	202	106	0	0	0	0	0	0	0	0	0	0	0	0	0	0	0	0		01N42_3	25		01L49
05L423	0	0	119	0	52	53	90	70	0	0	0	0	0	0	0	10	0	0	0	0	0	0	0	29	14	89	0	0	0	0	0	0	0	0	0	0	0	0	0	32	0	0	0	0		01N423	5.2776		05L423
01N45	0	0	0	0	0	0	0	0	0	0	0	0	0	0	0	0	0	0	0	0	0	0	0	0	135	129	117	116	0	0	0	0	0	0	0	0	0	0	0	0	0	0	0	0		01N424	3.5931		01N45
10N36	14	128	9	23	9	15	94	62	0	0	3	0	7	0	7	7	2	1	5	0	7	0	2	1	147	175	150	158	0	0	0	0	0	0	0	0	4	0	0	9	9	18	5	13		01N425	1.50072		10N36
05L417	0	0	0	0	0	0	0	0	0	0	0	0	0	0	0	0	0	0	0	0	0	0	0	0	122	113	74	80	0	0	0	0	0	0	0	0	0	0	7	0	0	10	23	0		01N427	1.76309		05L417
2RAF21	0	0	0	0	0	0	0	0	0	0	0	6	0	0	19	0	40	30	28	26	23	19	16	21	0	0	0	0	0	0	0	0	0	0	0	0	20	0	0	14	44	48	27	36		01N428	2.51486		2RAF21
05L36	0	0	0	0	0	0	0	0	7	0	11	384	0	0	0	0	0	0	0	0	0	75	0	0	0	0	0	0	0	0	0	0	0	0	0	0	0	0	0	0	0	0	0	0		01N429	1.41555		05L36
05L419	0	0	0	0	0	0	0	0	35	0	17	0	0	0	0	0	63	49	0	0	0	0	0	8	24	81	0	36	0	0	0	0	0	0	0	0	16	0	0	0	21	29	29	25		01N43	2.79884		05L419
2MCAF14	0	0	0	0	0	0	0	0	0	0	0	0	0	0	0	0	0	0	0	0	0	0	0	0	132	94	85	69	0	0	0	0	0	0	0	0	0	0	0	10	0	0	0	0		01N44	3.38141		2MCAF14
10L421	34	53	27	0	27	27	21	0	0	0	35	0	14	2	26	0	37	58	0	0	0	0	23	0	0	0	0	0	0	0	0	0	0	0	0	0	0	0	0	0	0	36	16	0		01N442	4.13881		10L421
05T425	0	0	0	0	0	0	0	0	0	0	0	0	0	0	0	0	0	0	0	0	0	0	0	0	89	79	71	102	0	0	0	0	0	0	0	0	0	0	0	0	0	0	0	0		01N443	2.7809		05T425
10T415	0	0	0	0	0	0	0	0	0	0	0	0	0	0	0	0	31	25	17	13	15	12	13	18	0	54	28	24	0	0	0	0	0	0	0	0	18	0	0	0	0	0	0	45		01N444	3.80548		10T415
05N38	0	0	0	14	0	0	0	0	0	0	0	0	0	0	0	0	0	0	0	0	0	0	0	0	42	62	66	54	0	0	0	0	0	0	0	0	0	0	0	0	16	13	10	17		01N446	1.6844		05N38
01N35	0	0	0	0	0	9	0	0	9	9	0	0	0	0	0	0	0	0	4	0	0	0	0	4	63	65	71	75	0	0	0	0	0	0	0	0	0	0	0	5	0	7	7	0		01N447	6.11724		01N35
2RAF22	0	0	0	0	0	0	0	0	0	0	0	0	0	0	0	0	10	6	0	0	0	0	0	0	0	62	80	60	0	0	0	0	0	0	0	0	10	0	0	0	0	0	0	48		01N447_2	6.60281		2RAF22
10L412	0	4	0	0	0	0	0	0	0	0	0	0	0	0	0	0	0	0	0	0	0	0	0	0	90	63	57	73	0	0	0	0	0	0	0	0	0	18	9	11	0	29	28	0		01N448	1.53977		10L412
01L420	0	0	0	0	0	0	0	0	0	0	0	0	0	0	0	0	0	0	0	0	0	0	0	0	75	105	76	58	0	0	0	0	0	0	0	0	0	0	0	0	0	0	0	0		01N45	17.6462		01L420
01N446	50	16	28	28	0	0	0	22	0	0	0	0	0	0	0	0	13	13	0	0	0	0	0	13	0	0	7	0	0	0	0	0	0	0	0	0	0	0	0	12	0	0	0	21		01N46	3.797		01N446
05T416	6	25	21	23	13	12	6	0	15	6	0	0	0	2	0	0	32	36	16	15	3	7	0	10	17	19	29	30	0	0	0	0	0	0	0	0	0	3	0	14	13	25	26	0		01N47	4.08351		05T416
05N420	0	0	0	0	0	10	12	0	0	0	0	0	0	0	0	0	0	0	0	0	0	0	0	0	38	41	51	49	0	0	0	0	0	0	0	0	0	0	0	0	0	0	0	0		01T31	4.74838		05N420
2TAF3	0	0	0	0	0	0	0	0	0	0	0	0	0	0	0	0	0	0	0	0	0	0	0	0	33	32	56	49	0	0	0	0	0	0	0	0	0	0	0	0	0	0	0	0		01T39	3.24181		2TAF3
01T433	0	0	0	0	0	0	0	0	0	0	0	0	0	0	2	0	0	0	0	0	39	16	19	46	0	16	0	14	0	0	0	0	0	0	0	0	0	0	0	4	0	0	0	3		01T41	2.97825		01T433
05T431	0	0	0	0	0	0	0	0	0	0	0	0	0	0	0	0	0	3	0	0	40	0	39	0	0	0	0	0	0	0	0	0	0	0	0	0	34	0	0	19	0	27	23	41		01T411	3.84121		05T431
10L418	0	0	0	0	0	0	0	0	0	0	0	0	0	0	0	0	0	0	0	0	0	0	0	0	33	33	24	35	0	0	0	0	0	0	0	0	0	0	0	0	0	0	0	0		01T412	1.98972		10L418
01N428	0	0	0	0	0	0	0	0	0	0	0	0	0	0	0	0	0	0	0	0	0	0	0	0	59	61	39	27	0	0	0	0	0	0	0	0	0	0	0	0	0	0	0	0		01T413_2	4.09458		01N428
RAB17	0	0	0	0	0	0	0	0	0	0	0	0	0	0	0	0	0	0	2	0	0	0	0	0	22	31	21	25	0	0	0	0	0	0	0	0	0	4	4	0	11	4	0	10		01T414	3.9786		RAB17
01T43	0	0	0	0	0	0	0	0	0	0	0	0	0	0	0	0	0	0	0	0	0	0	0	0	0	0	0	0	0	0	0	0	0	0	0	0	0	0	0	0	78	20	0	0		01T416	2.06999		01T43
05L425	0	0	0	0	0	0	5	0	0	0	0	0	0	0	0	0	0	0	0	0	1	0	1	0	24	32	29	5	0	0	0	0	0	0	0	0	5	5	4	2	0	0	0	0		01T417	3.92604		05L425
01T442	0	0	0	0	0	0	0	0	0	0	0	0	0	0	0	0	0	0	0	0	0	0	0	0	22	26	22	20	0	0	0	0	0	0	0	0	0	0	0	0	0	0	0	0		01T419	10.4991		01T442
2RAB6	0	1	0	13	0	0	2	0	0	0	0	0	0	0	0	0	0	0	0	0	0	0	0	0	8	0	0	4	0	0	0	0	0	0	0	0	0	0	0	0	12	0	6	25		01T420	3.1832		2RAB6
TAF58	0	0	0	0	0	0	0	0	0	0	0	0	0	0	0	0	0	0	0	0	0	0	0	0	16	21	12	17	0	0	0	0	0	0	0	0	0	0	0	0	0	0	0	0		01T421	1.7523		TAF58
01N429	0	0	0	0	0	0	0	0	0	0	0	0	0	0	0	0	0	0	0	0	8	15	26	31	0	0	0	34	0	0	0	0	0	0	0	0	1	2	2	6	19	25	11	11		01T422	14.1258		01N429
01T431	0	0	0	0	0	0	0	0	0	0	0	0	0	0	0	0	0	0	0	0	1	0	0	0	17	33	11	0	0	0	0	0	0	0	0	0	0	0	0	0	0	0	6	0		01T423	2.75856		01T431
01T421	12	0	3	0	0	0	0	0	0	0	0	0	0	0	0	0	0	0	0	0	0	0	0	0	0	0	0	0	0	0	0	0	0	0	0	0	18	0	0	12	0	11	7	0		01T425	4.03704		01T421
TAB13	7	0	4	17	0	0	2	7	9	0	15	0	0	0	0	0	23	17	9	0	4	0	0	0	1	6	3	0	0	0	0	0	0	0	0	0	0	0	0	0	4	3	4	0		01T427	2.5577		TAB13
2MCAF38	30	0	25	0	0	0	0	0	0	0	0	0	0	0	0	0	0	0	0	0	0	0	0	0	0	0	0	0	0	0	0	0	0	0	0	0	0	0	0	0	0	0	0	0		01T43	3.97251		2MCAF38
TAF43	0	0	0	0	0	0	0	0	0	0	0	0	0	0	0	0	0	0	0	0	0	0	0	12	0	0	0	24	0	0	0	0	0	0	0	0	0	0	0	0	0	0	0	0		01T430	2.91594		TAF43
2KB_20	0	0	0	0	0	0	0	0	0	0	0	0	0	0	0	0	0	0	0	0	0	0	0	0	8	16	0	9	0	0	0	0	0	0	0	0	0	0	0	0	0	0	0	0		01T431	12.5453		2KB_20
01N42_2	0	0	0	0	0	0	0	0	0	0	0	0	0	0	0	0	0	0	0	0	0	0	0	0	22	0	8	0	0	0	0	0	0	0	0	0	0	0	0	0	0	0	0	0		01T432	1.24071		01N42_2
2TAF33	0	0	0	0	0	0	0	0	0	0	0	0	0	0	0	0	0	0	0	0	0	0	0	0	0	7	6	8	0	0	0	0	0	0	0	0	0	0	0	0	0	0	0	0		01T433	2.93553		2TAF33
10N432	0	0	0	0	0	0	0	0	0	0	0	0	0	0	0	0	0	0	0	0	20	0	0	0	0	0	0	0	0	0	0	0	0	0	0	0	0	0	0	0	0	0	0	0		01T433_2	8.69197		10N432
05T411	0	0	0	0	0	0	0	0	0	0	0	0	0	0	0	0	0	0	0	0	0	0	0	0	21	0	0	12	0	0	0	0	0	0	0	0	0	0	0	0	0	0	0	0		01T434	1		05T411
2TAF8	0	0	0	0	0	0	0	0	0	0	0	0	0	0	0	0	0	0	0	0	0	0	0	0	6	7	6	13	0	0	0	0	0	0	0	0	0	0	0	0	0	0	0	0		01T435	4.6845		2TAF8
10N416	0	0	0	0	0	0	0	0	0	0	0	0	0	0	0	0	0	0	0	0	0	0	0	0	0	0	0	14	0	0	0	0	0	0	0	0	0	0	0	0	0	0	0	0		01T436	2.71608		10N416
01N410	0	0	0	0	0	0	0	12	0	0	0	0	0	0	0	0	0	0	0	0	0	0	0	0	0	0	0	0	0	0	0	0	0	0	0	0	0	0	0	0	0	0	0	0		01T437	2.30294		01N410
01N310	0	0	0	0	0	0	0	0	0	0	0	0	0	0	0	0	0	0	0	0	0	0	0	0	0	10	0	0	0	0	0	0	0	0	0	0	0	0	0	0	0	0	0	0		01T438	1.49368		01N310
10T427	0	0	0	0	0	0	0	0	0	0	0	0	0	0	0	0	0	0	0	0	0	0	0	0	0	0	0	0	0	0	0	0	0	0	0	0	0	0	0	0	10	0	0	0		01T439	1.8457		10T427
YAF38	0	0	0	0	0	0	0	0	0	0	0	0	0	0	0	0	0	0	0	0	0	0	0	0	0	0	0	0	0	0	0	0	0	0	0	0	3	0	0	0	3	0	0	6		01T44	2.79059		YAF38
2RAF19	0	0	0	0	0	0	0	0	0	0	0	0	0	0	0	0	0	0	0	0	0	0	0	0	8	0	0	0	0	0	0	0	0	0	0	0	0	0	0	0	0	0	0	0		01T440	1.52825		2RAF19
MCAF20	0	0	0	0	0	0	0	0	0	0	0	0	0	0	0	0	0	0	0	0	0	0	0	0	0	4	4	0	0	0	0	0	0	0	0	0	0	0	0	0	0	0	0	0		01T441	2.44649		MCAF20
2TAB23	0	0	0	0	0	0	0	0	0	0	0	0	0	0	0	0	0	0	0	0	0	0	0	0	6	0	0	0	0	0	0	0	0	0	0	0	0	0	0	0	0	0	0	0		01T442	18.1715		2TAB23
01T422	0	0	0	0	0	0	0	0	0	0	0	0	0	0	0	0	0	0	0	0	5	0	0	0	0	0	0	0	0	0	0	0	0	0	0	0	0	0	0	0	0	0	0	0		01T443	11.165		01T422
RAF56	0	0	0	0	0	0	0	0	0	0	0	0	0	0	0	0	0	0	0	0	0	0	0	0	0	0	0	0	0	0	0	0	0	0	0	0	0	0	0	0	0	0	5	0		01T445	1.29179		RAF56
05T445	0	0	0	0	0	0	0	0	0	0	0	0	0	0	0	0	0	0	0	0	0	1	0	0	0	0	0	0	0	0	0	0	0	0	0	0	3	4	0	0	0	0	0	0		01T46	2.39356		05T445
2TAB19	0	0	0	0	0	0	0	0	0	0	0	0	0	0	0	0	0	0	0	0	0	0	0	1	0	0	0	4	0	0	0	0	0	0	0	0	0	0	0	0	0	0	0	0		01T47	7.52916		2TAB19
2RAF4	0	0	0	0	0	0	0	0	0	0	0	0	0	0	0	0	0	0	2	0	0	0	0	0	0	0	0	0	0	0	0	0	0	0	0	0	0	0	0	0	0	0	0	0		01T49	4.79226		2RAF4
YAF4_2	0	0	0	0	0	0	0	0	0	0	0	0	0	0	0	0	0	0	0	0	0	0	0	0	0	2	0	0	0	0	0	0	0	0	0	0	0	0	0	0	0	0	0	0		05L32	5.03337		YAF4_2
																																														05L36	7.93884
																																														05L39	5.14675
																																														05L412	19.5475
																																														05L412_3	20.6834
																																														05L413	2.37386
																																														05L414	4.59749
																																														05L414_2	11.0403
																																														05L415	13.1352
																																														05L417	4.19033
																																														05L419	3.24484
																																														05L42	4.74738
																																														05L420	5.88936
																																														05L421	4.24215
																																														05L422	1.55332
																																														05L423	4.20481
																																														05L425	1.67332
																																														05L427	2.47491
																																														05L428	4.37982
																																														05L429	2.86208
																																														05L43	4.57239
																																														05L430	6.56513
																																														05L44	6.3164
																																														05L45	4.53766
																																														05L45_2	11.0349
																																														05L47	4.40658
																																														05N32	3.86497
																																														05N33	2.86579
																																														05N34	1.24424
																																														05N36	4.5583
																																														05N37	2.62727
																																														05N38	4.29358
																																														05N39	4.92892
																																														05N40	5.0898
																																														05N411	2.67454
																																														05N413	4.95077
																																														05N414	2.48611
																																														05N419	3.80233
																																														05N42	3.4777
																																														05N420	6.57401
																																														05N422	1.39737
																																														05N423	2.4067
																																														05N425	4.84447
																																														05N427	1.5764
																																														05N428_2	20.7562
																																														05N429	3.99879
																																														05N430	3.43815
																																														05N431	4.20434
																																														05N432	4.89658
																																														05N433	4.45717
																																														05N434	4.38061
																																														05N435	4.41012
																																														05N436	1.99876
																																														05N44	15.3512
																																														05N45	2.38043
																																														05N47	3.18411
																																														05N49	2.65991
																																														05T21	15.7229
																																														05T22	14.6826
																																														05T23	5.28647
																																														05T31	17.3083
																																														05T310	4.6797
																																														05T312	3.74876
																																														05T313	4.57419
																																														05T33	4.78877
																																														05T34	4.25031
																																														05T35	4.57616
																																														05T37	5.84169
																																														05T38	3.10862
																																														05T41	5.40547
																																														05T410	4.23675
																																														05T411	11.1171
																																														05T412	6.21347
																																														05T414	1.42068
																																														05T416	2.60239
																																														05T417	1.88128
																																														05T418	1.43027
																																														05T419	3.96565
																																														05T42	3.18483
																																														05T422_2	10.8885
																																														05T423	5.70482
																																														05T424	2.07703
																																														05T425	9.72588
																																														05T426	5.69101
																																														05T427	2.92226
																																														05T428	3.07167
																																														05T429	2.84578
																																														05T430	2.90694
																																														05T431	1.78358
																																														05T432	1.78473
																																														05T433	2.71399
																																														05T437	2.73613
																																														05T438	2.5324
																																														05T439	2.6583
																																														05T44	5.88512
																																														05T440	1.42431
																																														05T442	3.85335
																																														05T443	3.92259
																																														05T444	3.7929
																																														05T445	2.38986
																																														05T45	4.46272
																																														05T46	3.79079
																																														05T47	5.93569
																																														05T48	2.0689
																																														05T49	2.98414
																																														10L31	5.40356
																																														10L32	5.18037
																																														10L35	17.2192
																																														10L36	4.99109
																																														10L37	4.54827
																																														10L38	17.3066
																																														10L39	5.67497
																																														10L410	3.46541
																																														10L411	3.71865
																																														10L412	5.28307
																																														10L413	3.13054
																																														10L414	2.30726
																																														10L417	2.62956
																																														10L417_2	5.04621
																																														10L418	2.56237
																																														10L42	2.61299
																																														10L420	5.42754
																																														10L421	1.71754
																																														10L424	4.08122
																																														10L425	2.93479
																																														10L426	1.735
																																														10L430	4.03902
																																														10L43_2	6.40165
																																														10L45	3.80792
																																														10L46	5.76846
																																														10L46_2	12.1606
																																														10L47	2.68196
																																														10L48	2.86946
																																														10L49	1.52605
																																														10N33	5.30636
																																														10N34	4.6267
																																														10N35	5.4618
																																														10N36	2.51792
																																														10N410	4.17641
																																														10N412	2.31382
																																														10N414	3.5756
																																														10N416	2.66155
																																														10N417	6.08718
																																														10N418	4.01471
																																														10N420	1.39126
																																														10N421	3.37933
																																														10N422	2.04135
																																														10N423	4.35972
																																														10N424	3.51369
																																														10N425_2	25
																																														10N427	3.43311
																																														10N428	2.48769
																																														10N429	2.03163
																																														10N43	4.11863
																																														10N430	5.31013
																																														10N431	4.54481
																																														10N432	1.5375
																																														10N433	3.49709
																																														10N434	0.865143
																																														10N44_1	2.73495
																																														10N44_2	4.38943
																																														10T31	16.8016
																																														10T33	6.62992
																																														10T35_2	19.2929
																																														10T36	4.89904
																																														10T41	5.26561
																																														10T410	5.15309
																																														10T411	4.2684
																																														10T413	2.8272
																																														10T415	4.46327
																																														10T419	4.52723
																																														10T42	4.29417
																																														10T422	2.87036
																																														10T423	4.86099
																																														10T423_2	9.52206
																																														10T424	3.13731
																																														10T425	4.42925
																																														10T426	5.46216
																																														10T427	1.77325
																																														10T428	3.48951
																																														10T429	4.44213
																																														10T430	2.74932
																																														10T44	4.05165
																																														10T45	2.72527
																																														10T46	2.33136
																																														10T48	4.30406
																																														10T49	2.68187
																																														2KB_12	1.45752
																																														2KB_20	6.98053
																																														2KB_26	2.68815
																																														2KB_3	2.84062
																																														2MCAB6	6.20194
																																														2MCAF14	5.43611
																																														2MCAF15	3.9219
																																														2MCAF23	1.62946
																																														2MCAF35	3.58137
																																														2MCAF36	0.826302
																																														2MCAF38	1.73737
																																														2RAB21	1.80815
																																														2RAB26	2.67771
																																														2RAB27	17.3744
																																														2RAB6	1.54964
																																														2RAF19	1.4905
																																														2RAF20	1.62216
																																														2RAF21	1.6022
																																														2RAF22	3.98505
																																														2RAF24	5.76285
																																														2RAF25	1.45389
																																														2RAF4	1.72918
																																														2RAF44	1
																																														2RAF45	1.5665
																																														2RAF6	3.76796
																																														2TAB19	11.3495
																																														2TAB23	12.4731
																																														2TAB8	3.81035
																																														2TAF14	6.82913
																																														2TAF16	2.13365
																																														2TAF2	0.775989
																																														2TAF22	4.34449
																																														2TAF24	1.36693
																																														2TAF26	5.96446
																																														2TAF27	2.48825
																																														2TAF3	2.71139
																																														2TAF33	1.54025
																																														2TAF36	1.55274
																																														2TAF44	4.93795
																																														2TAF46	0.863879
																																														2TAF8	13.2558
																																														2YAB10	7.04493
																																														2YAB26	3.10384
																																														2YAB30_2	3.53597
																																														2YAF1	2.44273
																																														2YAF14	1.32623
																																														2YAF22	6.14117
																																														2YAF26	4.08299
																																														2YAF29	2.5389
																																														2YAF34	1.96567
																																														2YAF39	1.6892
																																														KB_12	3.95675
																																														KB_15	6.1221
																																														KB_33_2	2.53624
																																														KB_39	2.88692
																																														M-10	4.12199
																																														M-11_2	12.1071
																																														M-16	5.79164
																																														M-6	1.30949
																																														MCAB5	4.17769
																																														MCAF14	4.74499
																																														MCAF20	9.34904
																																														MCAF7	3.61291
																																														PAB10	5.27242
																																														PAB15	2.69891
																																														RAB17	6.14272
																																														RAF14	3.55407
																																														RAF19	4.16924
																																														RAF20_2	2.88688
																																														RAF20_2_2	9.61317
																																														RAF36	3.44578
																																														RAF41	0.840306
																																														RAF43	3.98251
																																														RAF48	2.25365
																																														RAF52	1.79407
																																														RAF53	1.69811
																																														RAF53_2	7.78563
																																														RAF54_2	5.50638
																																														RAF56	2.64664
																																														RAF57	2.2353
																																														TAB13	1.71746
																																														TAB14	6.12423
																																														TAB6	3.44784
																																														TAF1	5.33943
																																														TAF32	2.20644
																																														TAF43	9.83891
																																														TAF58	14.6926
																																														TAF60_1	3.88208
																																														TAF61	1.66397
																																														TAF7	4.22571
																																														YAF11_1	5.25492
																																														YAF12_1	17.7016
																																														YAF13	7.23002
																																														YAF16	3.86974
																																														YAF17	3.32864
																																														YAF2_2	13.4947
																																														YAF25	3.68332
																																														YAF28	2.83623
																																														YAF34	4.05092
																																														YAF38	3.45121
																																														YAF41	2.84673
																																														YAF4_2	12.3076
																																														YAF8	10.8978
																																														01L32	6
																																														01L35	1
																																														01L36	2
																																														01L39	3
																																														01L413	1
																																														01L415	2
																																														01L417	1
																																														01L418	2
																																														01L421	1
																																														01L44	1
																																														01L48	1
																																														01N31	4
																																														01N32	1
																																														01N34	1
																																														01N39	1
																																														01N413	2
																																														01N414	2
																																														01N415	5
																																														01N417	1
																																														01N41	1
																																														01N420	1
																																														01N421	1
																																														01N426	1
																																														01N42	8
																																														01N430	1
																																														01N441	1
																																														01N445	1
																																														01N48	4
																																														01N49	1
																																														01T310	3
																																														01T32	6
																																														01T33	2
																																														01T34	2
																																														01T35	3
																																														01T36	1
																																														01T37	5
																																														01T38	3
																																														01T410	1
																																														01T413	2
																																														01T415	1
																																														01T418	1
																																														01T424	4
																																														01T426	1
																																														01T428	4
																																														01T429	1
																																														01T42	1
																																														01T444	1
																																														01T45	1
																																														01T48	5
																																														05L310	5
																																														05L31	2
																																														05L33	4
																																														05L34	6
																																														05L35	5
																																														05L37	2
																																														05L38	4
																																														05L410	1
																																														05L411	3
																																														05L416	1
																																														05L418	1
																																														05L41	3
																																														05L424	7
																																														05L426	1
																																														05L46	1
																																														05L48	1
																																														05L49	4
																																														05N31	4
																																														05N412	1
																																														05N415	1
																																														05N416	3
																																														05N417	4
																																														05N418	1
																																														05N41	1
																																														05N421	1
																																														05N424	1
																																														05N426	2
																																														05N428	6
																																														05N437	1
																																														05N46	1
																																														05T311	1
																																														05T32	2
																																														05T36	1
																																														05T39	2
																																														05T413	1
																																														05T415	1
																																														05T420	2
																																														05T421	1
																																														05T422	2
																																														05T434	1
																																														05T435	2
																																														05T436	1
																																														05T43	2
																																														05T441	1
																																														10L310	6
																																														10L33	2
																																														10L34	2
																																														10L415	3
																																														10L416	1
																																														10L419	1
																																														10L41	1
																																														10L422	3
																																														10L427	1
																																														10L428	2
																																														10L429	1
																																														10L43	3
																																														10L44	3
																																														10N31	1
																																														10N32	1
																																														10N411	2
																																														10N413	1
																																														10N415_2	1
																																														10N415	1
																																														10N419	1
																																														10N41	6
																																														10N425	2
																																														10N45	1
																																														10N46	1
																																														10N47	1
																																														10N48	1
																																														10N49	4
																																														10T32	7
																																														10T34	4
																																														10T35	4
																																														10T412	1
																																														10T414	1
																																														10T416	6
																																														10T417	3
																																														10T418	5
																																														10T420	1
																																														10T421	1
																																														10T43	4
																																														10T47	1
																																														2KB_15	2
																																														2KB_22	5
																																														2MCAF30	1
																																														2RAB30	1
																																														2TAB26	3
																																														2TAF39	3
																																														2TAF42_2	9
																																														2TAF48	5
																																														2YAB30	6
																																														2YAF12	1
																																														2YAF17	3
																																														2YAF20	1
																																														2YAF2	3
																																														KB_17	1
																																														KB_30	1
																																														M-11	5
																																														RAF12	3
																																														RAF29	3
																																														RAF54	3
																																														RAF9	5
																																														TAF24	1
																																														TAF8	1
																																														YAF2	4
																																														YAF33	1
																																														YAF33	1
																																														MCAF9	14
[truncated: 46 more columns]

## Sheet: V3V4_Salmon_on_amp
isolate	At_AtSC_ES_t3_high_B1	At_AtSC_ES_t3_high_B2	At_AtSC_ES_t3_high_B3	At_AtSC_ES_t3_high_B4	At_AtSC_ES_t3_HL_orig_B1	At_AtSC_ES_t3_HL_orig_B2	At_AtSC_ES_t3_HL_orig_B3	At_AtSC_ES_t3_HL_orig_B4	At_AtSC_ES_t3_low_B1	At_AtSC_ES_t3_low_B2	At_AtSC_ES_t3_low_B3	At_AtSC_ES_t3_low_B4	Hv_AtSC_ES_t3_high_B1	Hv_AtSC_ES_t3_high_B2	Hv_AtSC_ES_t3_high_B3	Hv_AtSC_ES_t3_high_B4	Hv_AtSC_ES_t3_low_B1	Hv_AtSC_ES_t3_low_B2	Hv_AtSC_ES_t3_low_B3	Hv_AtSC_ES_t3_low_B4	Hv_AtSC_RZ_t3_high_B1	Hv_AtSC_RZ_t3_high_B2	Hv_AtSC_RZ_t3_high_B3	Hv_AtSC_RZ_t3_high_B4	Input_undil_AtSC_t0_B1	Input_undil_AtSC_t0_B2	Input_undil_AtSC_t0_B3	Input_undil_AtSC_t0_B4	Lj_AtSC_ES_t3_high_B1	Lj_AtSC_ES_t3_high_B2	Lj_AtSC_ES_t3_high_B3	Lj_AtSC_ES_t3_high_B4	Lj_AtSC_ES_t3_low_B1	Lj_AtSC_ES_t3_low_B2	Lj_AtSC_ES_t3_low_B3	Lj_AtSC_ES_t3_low_B4	Lj_AtSC_RZ_t3_high_B1	Lj_AtSC_RZ_t3_high_B2	Lj_AtSC_RZ_t3_high_B3	Lj_AtSC_RZ_t3_high_B4	Lj_AtSC_RZ_t3_low_B1	Lj_AtSC_RZ_t3_low_B2	Lj_AtSC_RZ_t3_low_B3	Lj_AtSC_RZ_t3_low_B4		isolate	16S_copy_number		isolate
01L310	0.528	3.451	1.5	1.207	0	0	1.388	0.5	0	1	5.664	2.318	0	1.5	0.56	1	9.8	25.591	12.685	9.205	7.858	9.818	6.309	16.838	59.316	64.887	53.631	67.405	0.5	0	0.5	0.5	0.083	2	0.668	0	39.528	58.118	19.338	43.72	106.858	122.194	84.921	104.386		01L31	4.37625		01L310
01L31	90.847	115.397	92.026	151.329	88.894	58.796	123.823	82.706	172.437	200.87	145.689	85.604	5.715	7.674	10.753	8.711	101.8	284.798	136.936	83.67	64.404	69.593	48.409	55.177	1158.18	1300.32	1271.06	1116.68	2.287	2.812	0.53	0.512	1.166	4.736	10.904	4.431	368.351	453.912	375.677	337.966	878.979	737.601	656.002	772.973		01L310	5.57608		01L31
01L33	0	0	0	0	0	0	0	0	0	0	0	0	0	0	0	0	0	0	0	0	0	0	0	0	0	0	0	1.284	0	0	0	0	0	0	0	0	0	1.462	0	0	0	0	0	0		01L33	4.62484		01L33
01L34	68.028	78.037	80.288	144.29	52.629	54.275	113.192	48.422	107.063	161.273	114.218	55.95	7.374	12.89	9.341	4.891	89.712	194.91	106.432	67.448	48.725	69.134	23.286	48.138	1096.84	1137.39	1131.98	1019.69	0	8.023	2.44	1.062	1.15	7.236	10.008	4.419	340.57	444.482	353.434	265.277	746.58	638.515	606.424	702.726		01L34	5.97078		01L34
01L38	167.886	238.646	126.608	192.616	133.729	103.701	172.321	140.123	204.51	155.806	153.149	51.061	27	20	32	21	155.763	455.9	150.925	133.998	118.118	107.808	41	60.852	7990.25	9169.37	8852.32	8681.35	1.001	2	3	0	3	0	3	1	183.044	164.536	133.278	191.987	448.753	557.688	352.683	396.254		01L38	3.32004		01L38
01L410	1.708	0	0.498	1.555	0.25	0	1.806	0.75	1.5	0.5	1.865	0	0	0.5	0.256	0.5	7.145	15.921	10.029	2.702	4.233	4.506	6.231	4.382	43.305	50.002	55.155	54.921	0.25	0	0	0	0.083	0	0	0	6.399	1.637	6.753	7.448	36.803	30.289	22.916	45.191		01L41	4.65418		01L410
01L411	0	0	3.218	3.061	1.462	0	6.552	3.035	6.965	0	6.216	0	0	0	0	1.05	3.466	9.22	2.802	1.556	1.298	0	0	0	7.406	1.348	0	7.163	0	0	0	0	0	0	0	0	27.099	14.199	25.55	17.326	35.051	26.664	7.339	40.39		01L410	3.16067		01L411
01L415	0	0	0	0	0	0	0	0	0	0	0	1	0	0	0	0	0	1	1	0	1.005	0	0	0	0	3.107	2.069	2.146	0	0	0	0	0	0	0	0	0	0	0	0	0	0	0	0		01L411	4.54851		01L415
01L416	4.5	2.5	8	2.5	4	1.5	3	3	2	3.5	5.5	0.5	11.509	9	15.107	9.5	13.002	19.493	10	5.5	332.186	291.252	339.976	325.887	1490.69	1480.13	1300.22	1252.51	0.5	2	0	0	1	0.5	0.5	0	155.372	124.971	69.473	164.701	134.772	168.931	87	155.654		01L412	5.3818		01L416
01L418	0	0	0	0	0	0	0	0	0	0	0	0	0	0	0	0	0	0	0	0	0	0	0	0	0	0	0	0	0	0	0	0	0	0	0	0	0	0	0	0	0	0.333	1.333	0.667		01L414	5.20727		01L418
01L419	16.532	19.555	16.612	17.489	13.47	12.783	11.752	19.764	11.167	19.42	9.265	17.71	9.008	8.035	13.733	15.033	84.773	76.161	52.013	43.186	23.821	27.9	46.317	26.208	171.935	198.839	136.941	203.926	2	3.001	6.001	8.032	6.998	11.016	9.708	9.002	157.338	108.69	81.763	106.623	298.295	318.756	237.262	315.037		01L416	4.53955		01L419
01L41	0	0	1.004	0.53	0	0	0	0	0	0	0	0.597	0	0	0	0	0	5.287	6.579	2.262	0.502	1.169	1.146	0.356	40.025	29.632	21.53	25.013	0	0	0	0	0.083	0	1.832	0	3.012	4.645	3.896	2.009	13.027	8.4	10.253	14.596		01L419	2.75972		01L41
01L420	1	0	0	0	0	0	0	1	0	0	0	0	0	0	0	0	2	1	0	0	0	5	3.999	3	50.994	41.997	41.996	37	0	0	0	0	0	0	0	0	0	3	0	0	1	1	3	2		01L42	3.88519		01L420
01L422	166.157	159.973	318.278	180.94	135	110.925	225	206.973	58.866	102	85.091	47	75	22	94	38	178	174.921	211.914	136.945	336.938	296.544	281.947	228.129	1255.55	1379.96	1331.85	1335.83	3	8	18.967	5.999	12	9	5.019	10	883.403	861.705	777.138	1282.78	1145.3	1986.15	1202.67	1559.74		01L420	5.82479		01L422
01L423	0	0	2	0	0	0	0	0	0	0	0	0	0	0	0	0	5	2.006	2.493	11.248	1	0.5	0.333	0	465.633	522.502	464.288	502.782	0	2	0	0	0	0	0	3	42.142	25.476	11.257	27.61	122.044	113.428	34.521	139.934		01L422	2.17819		01L423
01L42	0.5	0	0	0	0	1	0.167	0.999	0	0	1.5	0	0	0	1.501	0.5	7.786	7.629	3.902	8.405	3.978	1.416	5.497	3.508	191.974	182.652	159.087	135.992	0	0	0	0	0	0	0.5	0	6.432	5.474	4.079	3.104	22.793	18.793	10.397	19.868		01L423	1.40631		01L42
01L43	1.834	2.975	3.998	8.659	0	0.626	1.75	2.248	1.136	1.398	2.169	4.465	0	1	0.5	0	4.125	8.936	1.953	8.473	4.664	1.524	3.473	5.143	109.062	112.345	75.611	130.526	0.167	3.5	7.53	3.001	1	1	2.5	3.5	421.789	206.457	79.232	180.325	162.152	192.268	159.841	231.54		01L43	2.6167		01L43
01L45	0	0	0	0	0	0	0	0	0	0	0	0	0	0	0	0	0	0	0	0	0	0	0	0	0	0	0	0	0	0	0	0	0.083	0	0	0	0	0	0	0	0	0	0	0		01L45	4.87929		01L45
01L46	0.528	3.451	1.5	1.207	0	0	1.388	0.5	0	1	5.664	2.318	0	1.5	0.56	1	9.8	25.591	12.685	9.205	7.858	9.818	6.309	16.838	59.316	64.887	53.631	67.405	0.5	0	0.5	0.5	0.083	2	0.668	0	39.528	58.118	19.338	43.72	106.858	122.194	84.921	104.386		01L46	4.19812		01L46
01L49	1.834	2.975	3.998	8.659	0	0.626	1.75	2.248	1.136	1.398	2.169	4.465	0	1	0.5	0	4.125	8.936	1.953	8.473	4.664	1.524	3.473	5.143	109.062	112.345	75.611	130.526	0.167	3.5	7.53	3.001	1	1	2.5	3.5	421.789	206.457	79.232	180.325	162.152	192.268	159.841	231.54		01L47	3.73775		01L49
01N310	0	0	0	0	0	0	0	0	0	0	0	0	0	0	0	0	0	0	0	0	0	0	0	0	1.591	1.951	4.333	1.637	0	0	0	0	0	0	0	0	0	0	0	0	0	0	0	0		01L49	4.17281		01N310
01N35	0	0	2	0	1	0	0	2	0	0	0	0	1	0	0	3	2	2	0	1	4	5	1	4	59.581	64	77.382	70.062	0	0	0	0	0	0	0	0	12.866	9.001	6	8	9.002	23	6	7.245		01L49_2	4.67172		01N35
01N37	0	0	1.004	0.53	0	0	0	0	0	0	0	0.597	0	0	0	0	0	5.287	6.579	2.262	0.502	1.169	0	0.356	40.025	29.632	21.53	25.013	0	0	0	0	0.083	0	1.832	0	3.012	4.645	3.896	2.009	13.027	8.4	10.253	14.596		01N310	4.52259		01N37
01N38	0	0	0	0	0	0	0	0	0	0	0	0	0	0	0	0	0	0	0	0	1	0	0.333	0	0	0	0	0	0	0	0	0	0	0	0	0	0	0	0	0	0	0	0	0		01N33	5.38454		01N38
01N410	0	2	0	3	0	1.998	2	0	0	3	1	0	0	0	0	0	3.484	3.514	1.002	2	0	2	0	5	81.895	107.492	72.833	79.31	0	0	0	0	0	0	0.25	0	4.796	10.027	1.691	9.201	9.804	1.513	0.998	1.173		01N35	2.17685		01N410
01N417	0	0	0	0	0	0	0	0	0	0	0	0	0	0	0	0	1.516	3.486	0.998	0	3	0	1	0	15.052	9.169	28.412	25.082	0	0	0	0	0	0	0.25	0	2.668	0	0	1.799	1.196	5.487	1.003	3.753		01N36	1.68934		01N417
01N418	25.631	23.502	13.887	16.747	3.636	13.002	17	12.38	9.975	13.357	10.764	8.254	7	8	17.698	11.5	40.054	61.819	86.541	61.805	67.931	98.291	95.475	85.72	203.586	255.534	194.41	225.416	15.999	31.957	23	12.005	47.973	64.948	19.992	46.004	2710.2	1827.17	1123.26	2158.85	3597.56	4339.51	2329.86	5143.53		01N37	3.92133		01N418
01N423	9	4	16	7	7	2	14	8	11	14	8	5	175.981	49	186.785	169.302	127.996	228.015	138.025	82	5330.85	6288.85	6648.19	6778.65	1403.21	1440.07	1334.93	1218.56	1	0	0	0	2	2	2	0	616.064	519.638	362.039	687.865	577.083	862.128	554.985	645.96		01N38	2.30667		01N423
01N424	36.592	40.741	35.028	28.724	27.494	15.28	39.695	21.975	8.577	7.92	11	3.622	23.084	10.007	17.605	22.573	8.624	17.295	22.728	19.187	33.047	27.489	21.719	35.073	64.139	94.084	66.863	95.641	0	0	1	1	0	0	4	1.093	53.211	28.355	14.502	46.4	112.81	121.553	82.873	119.635		01N410	6.02205		01N424
01N428	0	0	0	1	0	0	0	0	0	0	0	0	0	1	0	0	0	0	0	2	2	1.001	0	1	23.348	41.704	19.091	11.347	0.5	0	0	0	0	0	0	0	5	1.267	1	4	5.889	1	4	4.641		01N412	5.14877		01N428
01N429	0	0	0	0	0	0	0	0	0	0	0	0	0	0	0	0	0	0	0	0	1	0	2.991	4	28.591	47.448	40.65	67.862	0	0	0	0	0	0	0	0	3	1	1	1.126	5.352	8	3.042	8.002		01N416	4.93772		01N429
01N43	3.166	4.194	4.001	1.841	1.5	2.874	1.75	2.252	2.364	3.102	6.328	3.808	0	0	2	1.332	3.39	11.479	6.669	3.155	2.283	5.475	2.027	2.358	128.127	133.115	116.447	100.276	0.167	0	0.97	0	0	0	0	0	6.252	7.968	1.521	5.5	20.39	24.146	12.661	10.325		01N418	1.59971		01N43
01N443	24.104	13.991	20.169	11.273	10.368	13.997	14.882	12.042	15.623	20.035	13.571	11.592	1.993	5.995	7.724	6.297	11.572	20.632	3.305	9.077	14.558	38.726	36.109	51.343	47.159	31.403	49.109	48.841	0	0	0	0	0	1	0	0	11.125	17.339	7.737	16.581	22.555	30.313	29.437	15.515		01N418_2	6.75159		01N443
01N446	33	14.562	15	21	11	2	3	15	8	0	1	2	4	0	5	1	8.001	8	2	2	6	6	5	6	9	9	8	12	0	0	0	0	0	1	1	0	14.005	2	2	13	10.353	22.002	9	12		01N419	2.63284		01N446
01N44	125.794	99.896	55.6	115.036	54.645	52.32	48.001	32	24	136.099	102.849	69.066	1	1	5	11.732	41.892	106.339	45.004	62.425	18.639	27.999	31.999	46	871.696	943.078	880.2	887.012	0	1	0	0	0	0	0	2	21.024	26.174	22.011	44.487	128.978	100.639	73.854	162.127		01N42_2	13.0654		01N44
01N45	0	0	0	0	0	0	0	0	0	0	0	0	0	0	0	0	0	0	0	0	0	0	0	0	139.578	163.069	130.741	129.48	0	0	0	0	0	0	0	0	0	0	0	0	0	1	0	0		01N422	3.07303		01N45
01N48	14.471	8.93	14.898	15.583	16.518	5	5.674	4	15.776	11.004	10.677	10.998	9.937	2	9.007	12.982	55.475	40.14	29.264	22.907	21.055	16.754	13.091	20.293	24.928	85.354	23.405	37.054	0	0	0	0	0	0	0	0	13.502	4.642	4	18.465	21.529	35.245	28.962	25.669		01N42_3	25		01N48
01T31	0	0	0	0	0	1.064	0	0	0	0	0	0	0	0	0	0	0	0	1.138	1.121	0	0	0	0	1.396	0	3.834	0	0	0	0	0	0	0	0	0	0	5.567	3.63	1.492	5.567	1.932	0	1.248		01N423	5.2776		01T31
01T417	0	0	0	0	0	0	0	0	0	0	0	0	0	0	0	1.335	0	0	0	0	0	0	0	0	0	0	0	0	0.167	0	0	0	0	0	0	0	0	0	0	0	0	0	0	0		01N424	3.5931		01T417
01T418	0	0	0	0	0	0	0	0	0	0	0	0	0	0	0	0	0	0	0	0	0	1.134	0	0	6.571	17.816	11.763	7.008	0	0	0	0	0.083	0	0	0	0	0	0	0	0	1.288	0	0		01N425	1.50072		01T418
01T421	0	0	0	0	0	0	0	0	0	0	0	0	0	0	0	0	0	0	0	0	0	0	0	0	0	0	0	0	0	0	0	0	0	0	0	0	0	0	0	0	0	0	0	0		01N427	1.76309		01T421
01T422	0	0	0	0	0	0	0	0	0	0	0	0	0	0	0	0	0	0	0	0	2	0	0	0.5	10	17	2.5	10	0	0	0	0	0	0	0	0	0	0	0	0	0	0	0.5	0		01N428	2.51486		01T422
01T425	0	0	0	0	0	0	0	0	0	0	0	0	0	0	0	0	0	0	2.507	1.752	1.001	0.5	0	0	25.456	19.393	13.851	25.022	0	0	0	0	0	0	0	0	6.724	3.507	1.419	3.847	13.129	19.864	14.278	24.549		01N429	1.41555		01T425
01T427	0	1	0	3	0	1	0	0	0	0	0	0	4	0	2	2	1	4	1	0	27	16	12	31	6	11.043	10	17	0	0	0	0	0	0	0	0	4	4.31	2.003	5.002	4	7.002	5	10.087		01N43	2.79884		01T427
01T428	4.5	2.5	8	2.5	4	1.5	3	3	2	3.5	5.5	0.5	11.509	9	15.107	9.5	13.002	19.493	10	5.5	332.186	291.252	339.976	325.887	1490.69	1480.11	1300.22	1252.51	0.5	2	0	0	1	0.5	0.5	0	155.372	124.971	69.473	164.701	134.772	168.931	87	155.654		01N44	3.38141		01T428
01T432	2.99	0	0	0	0	0	0	0	1.275	0	0	0	2.57	1.534	1.227	0	0	0	1.43	1.382	34.333	16.071	24.711	25.935	12.995	10.469	7.908	15.282	0	0	0	0	0	0	0	0	0	0	0	0	0	1.096	1.132	2.376		01N442	4.13881		01T432
01T433	19.895	18.021	34.831	14.724	17.634	14.006	33.126	21.957	13.38	3.966	10.429	8.408	6.007	6.005	3.276	12.702	8.428	12.368	6.693	7.923	11.442	2.273	7.89	14.671	13.828	39.597	28.912	27.158	0	0	0	0	0	1	1	0	8.964	12.661	3.263	12.419	19.445	9.687	12.563	9.485		01N443	2.7809		01T433
01T434	0	0	0	0	0	0	0	0	0	0	0	0	0	0	0	0	0	0	1	0	0	2	0	3	2.227	3.951	4.653	3.006	0	0	0	0	0	0	0	0	0	0	0	2	0	0.667	0	0		01N444	3.80548		01T434
01T435	0	0	0	0	0	0	0	0	0	0	0.333	0	0	0	0	0	0	0	0	0	0	0	0	0	53.276	67.096	47.151	41.727	0	0	0	0	0	0	0	0	0	4.991	0	0	5.372	3.507	0	4.378		01N446	1.6844		01T435
01T439	0	0	0	0	0	0	0	0	0	0	0	0	0	0	0	0	0	0	0.993	0	0	0	0	0	0	0	6.751	2.245	0	3.065	0	0	0	0	0	0	28.097	6.631	5.691	19.723	14.485	33.178	24.502	25.837		01N447	6.11724		01T439
01T43	0	0	0	0	0	0	0	0	0	0	0	0	0	0	0	0	0	0	0	0	0	0	0	0	0	0	0	0	0	0	0	0	0	0	0	0	0	0	0	0	0	0	1.001	0		01N447_2	6.60281		01T43
01T442	0	0	0	0	0	0	0	0	0	0	0	0	0	0	0	0	0	0	0	0	0	0	0	0	0	0	0	0	0	0	0	0	0	0	0	0	0	0	0	0	0	0	0	0		01N448	1.53977		01T442
01T443	0	0	0	0	0	0	0	0	0	0	0	0	0	0	0	0	0	0	0	0	0.5	0	0.5	0.5	5.816	5.911	0	2.61	0	0	0	0	0	0	0	0	0	0	0	0	0	0	0	0		01N45	17.6462		01T443
01T44	0	1.785	0	0	0	0	0	0	0	0	3.031	2.473	0	0	0	0	0	0	0	0	1.108	0	0	0	69.944	71.29	53.214	44.342	0.167	0	0	0	0	0	0	0	0	2.512	1.939	4.037	2.469	3.993	6.294	7.454		01N46	3.797		01T44
01T47	0	0	0	0	0	0	0	0	0	0	0	0	0	0	0	0	0	0	0	4	7	5	5	7	39.3	27.008	18.911	15.788	0	0	0	0	0	0	0	0	2	0	0	0	0	0.333	1.333	0.667		01N47	4.08351		01T47
05L32	0	0	0	0	0	0	0	0	0	0	0	0	0	0	0	0	0	0	0	0	0	0	0	0	0	0	0	0	0	0	0	0	0	0	0	0	0	0	0	0	0	0	0	0		01T31	4.74838		05L32
05L39	0	0	0	0	0	0	0	0	0	0	0	0	0	0	0	0	0	0	0	0	0	0	0	0	0	0	1.326	0	0	0	0	0	0	0	0	0	0	0	0	0	0	0	1.268	0		01T39	3.24181		05L39
05L411	0	0	0	0	0	0	0	0	0	0	0	0	0	0	0	0	0	0	0	0	0	0	0	0	0	0	0	0	0	0	0	0	0	0	0	0	0	0	0	0	0	0	0	0		01T41	2.97825		05L411
05L413	8.515	89.191	7.137	3.527	3.784	8.007	84.811	36.39	0	0	4.216	2.436	0	0	0	0	8.066	2.45	6.468	0	1.54	0	0	6	95.641	112.022	72.696	112.482	0	0	0	0	0	0	0	0	3.818	3.5	4.862	3	5.976	10.324	1.3	5.504		01T411	3.84121		05L413
05L414	0	0	0	0	0	0	0	0	0	0	0	0	0	0	0	0	0	0	0	0	0	0	0	0	0	0	0	0	0	0	0	0	0	0	0	0	0	0	0	0	0	0	0	0		01T412	1.98972		05L414
05L415	0	0	0	0	0	0	0	0	0	0	0	0	0	0	0	0	0	0	0	0	0	0	0	0	1.591	1.951	4.333	1.637	0	0	0	0	0	0	0	0	0	0	0	0	0	0	0	0		01T413_2	4.09458		05L415
05L417	0	0	0	0	0	0	0	0	0	0	0.333	0	0	0	0	0	5.705	0	0	4.19	0	3.558	0	0	104.004	127.343	72.633	105.182	0	0	0	0	0	0	0	0	0	0	1.999	0	6.052	7.757	1.145	4.446		01T414	3.9786		05L417
05L421	0	0	0	0	0	0	0.167	0.501	0	0	0	0	0	0	0	0	1.689	0.459	0	0	0.523	0.584	3.003	1.491	55.76	57.163	50.689	50.649	0	0	0	0	0	0	0	0	1.568	1.526	0.522	11.654	0	3.493	4.303	1.773		01T416	2.06999		05L421
05L422	0	0	0	1	0	1	0	0	2	0	0	0	5	0	4	3	2	1	1	0	38	8	34	11.976	3	1	2	1	0	1	0	0	0	0	0	0	36	11.839	17	20	17.858	13	12.216	17		01T417	3.92604		05L422
05L423	0	0	0	0	0	0	0	0	0	0	0	0	0	0	0	0	0	0	0	0	0	0	0	0	5.282	3.914	0	5.314	0	0	0	0	0	0	0	0	0	0	0	0.5	0	0	0	0		01T419	10.4991		05L423
05L425	0	0	0	0	1	0	1	0	0	0	0	0	0	0	0	0	0	0	0	0	0	0	0	0	25.062	11.325	14.523	6.21	0	0	0	0	0	0	0	0	0	0	1	0	0	0	1	0		01T420	3.1832		05L425
05L427	0	0	0	0	0	1	0	0	0	0	0	0	0	0	0	0	1	0	0	0	0	0	0	0	8	3	5	13	0	0	0	0	0	0	0	0	0	0	0	2	3	0	4	0		01T421	1.7523		05L427
05L43	0	0	0	0	0	0	0	0	0	0	0	0	0	0	0	0	0	0	0	0	0	0	0	0	0	0	0	0	0	0	0	0	0	0	0	0	0	0	0	0	0	0	0	0		01T422	14.1258		05L43
05N36	0	2	0	2	0	1	3	1.5	2.984	2	1	0	2.001	0	0	0	2	0	4	0	3.473	7.994	5.989	0	227.855	237.673	206.004	198.325	1	3	0	1	0	0	1	0	188.266	232.401	111.593	208.697	187.829	184.39	102.277	181.36		01T423	2.75856		05N36
05N37	114.443	223.501	43.765	106.156	65.233	86.327	103.044	62.768	23	30.547	78.576	16.563	5	6	10	14	36.935	64.551	45.555	46	11.46	8	3	0	163.304	176.408	180.651	151.447	0	0	0	0	0	0	0	0	1.182	3.5	1.138	10.995	9.484	15.676	4.366	15.496		01T425	4.03704		05N37
05N38	1.112	1.101	0	5.304	1	0	0	0	0	0	0	1.435	0	1	0	3	3.805	14.264	7.358	4.872	1.349	11.866	7.033	7.73	84.807	107.078	97.45	97.231	0	0	1	0	0.083	0	0	0	15.071	12.346	6.178	12.754	26.349	29.943	19.342	31.466		01T427	2.5577		05N38
05N39	1.708	0	0.498	1.555	0.25	0	1.806	0.75	1.5	0.5	1.865	0	0	0.5	0.256	0.5	7.145	15.921	10.029	2.702	4.233	4.506	6.231	4.382	43.305	50.002	55.155	54.921	0.25	0	0	0	0.083	0	0	0	6.399	1.637	6.753	7.448	36.803	30.289	22.916	45.191		01T43	3.97251		05N39
05N420	0	0	0	0	0	0	0	0	0	0	0	0	0	0	0	0	0	0	0	0	0	0	0	0	0	0	0	0	0	0	0	0	0	0	0.25	0	0	0	1.691	0	0	0	0	0		01T430	2.91594		05N420
05N423	57.075	73.662	49.009	119.04	80.514	100.03	142.154	80.762	28	24	30.004	7.001	114.167	23.053	92.085	60	30.417	69.329	45	16	63.272	50.011	82	50.766	99.632	90.801	106.258	135.019	0	0	1	1	10	4	2	6	38.098	22	26.001	22.005	55.136	115.4	81.924	109.994		01T431	12.5453		05N423
05N427	0	0	0	0	0	0	0	0	0	0	0	0	0	0	0	0	0	0	0	1	0	0	0.333	0	2.006	0	0.333	0	0	0	0	0	0	0	0	0	0	0	0	0	2	0	0	0		01T432	1.24071		05N427
05N432	1.705	9.969	1.101	6.327	5.6	0.515	9.067	6.14	9.631	5.096	10.369	9.264	2.042	1.816	5.939	0.535	9.383	15.029	9.179	11.988	11.263	17.515	13.711	7.233	917.599	945.623	917.517	795.432	1.106	0	0	0	0	0	0	0	99.441	127.463	103.125	103.514	197.318	145.254	134.787	194.906		01T433	2.93553		05N432
05N433	90.847	115.397	92.026	151.329	88.894	58.796	123.823	82.706	172.437	200.87	145.689	85.604	5.715	7.674	10.753	8.711	101.8	284.798	136.936	83.67	64.404	69.593	48.409	55.177	1158.18	1300.33	1271.06	1116.68	2.287	2.812	0.53	0.512	1.166	4.736	10.904	4.431	368.351	453.912	375.677	337.966	878.979	737.601	656.002	772.973		01T433_2	8.69197		05N433
05N44	0	0	0	0	0	0	0	0	0	0	0	1	0	0	0	0	0	0	0	0	0	0	0	0	0	0	0	0	0	0	0	0	0	0	0	0	0	1.031	0	0	1.682	1.38	0	1.051		01T434	0.818843		05N44
05N45	3.166	4.194	4.001	1.841	1.5	2.874	1.75	2.252	2.364	3.102	6.328	3.808	0	0	2	1.332	3.39	11.479	6.669	3.155	2.283	5.475	2.027	2.358	128.127	133.115	116.447	100.276	0.167	0	0.97	0	0	0	0	0	6.252	7.968	1.521	5.5	20.39	24.146	12.661	10.325		01T435	4.6845		05N45
05T21	0	0	0	0	0	0	0	0	0	0	0	0	0	0	0	0	0	0	0	0	0	0	0	0	0	0	0	0	0	0	0	0	0	0	0	0	0	0	0	0	0	0	0	0		01T436	2.71608		05T21
05T312	0	0	0	0	0	0	0	0	0	0	0	0	0	0	0	0	0	0	0	0	0	0	0	0	7.04	4.926	1.143	4.977	0	0	0	0	0	0	0	0	0	0	1.173	0	0	0	0	0		01T437	2.30294		05T312
05T313	1.708	0	0.498	1.555	0.25	0	1.806	0.75	1.5	0.5	1.865	0	0	0.5	0.256	0.5	7.145	15.921	10.029	2.702	4.233	4.506	6.231	4.382	43.305	50.002	55.155	54.921	0.25	0	0	0	0.083	0	0	0	6.399	1.637	6.753	7.448	36.803	30.289	22.916	45.191		01T438	1.49368		05T313
05T411	0	0	0	0	0	0	0	0	0	0	0	0	0	0	0	0	0	0	0	0	0	0	0	0	10.749	4.098	4.333	6.726	0	0	0	0	0	0	0	0	0	0	0	1	0	0	0	0		01T439	1.8457		05T411
05T412	2	0	0	1	1	0	0	0	3	0	0	0	10	9	15	7.698	65	114.223	98.975	74	41	79.156	37.001	49	223.836	252.817	174.594	174.388	0	0	1	0	0	0	1	0	42.001	35.957	24	69.921	134.923	119	69.016	154.959		01T439_2	5.88408		05T412
05T417	0	0	0	1	0	0	0	0	0	0	0	0	0	0	0	0	3	0	1	1	1	0	0	0	6.089	4.744	9.918	14.947	0	0	0	0	0	0	0	0	0	2	0	0	1	1	1	2		01T44	2.79059		05T417
05T420	0	0	0	0	0	0	0	0	0	0	0	0	0	0	0	0	0	0	0	0	1	0	0	0	0	0	0	0	0	0	0	0	0	0	0	0	0	0	0	0	0	0	0	0		01T440	1.52825		05T420
05T421	8.847	11	3.001	15.974	3	2	1.926	5	2	2	5	0	1	2	1	1	31	28.061	16.947	13.002	1	3	4	3	28.431	30.933	23.421	35.407	0	0	0	1	0	0	0	0	0	0	1	0	2	7.076	0	5.996		01T441	2.44649		05T421
05T422	0	0	0	0	0	0	0	0	0	0	0	0	0	0	0	0	0	0	0	0	0	0	0	0	0	0	0	0	0	0	0	0	0	0	0	0	0	0	0	0	0	0	0	0		01T442	18.1715		05T422
05T424	0	0	0	0	0	0	0	0	0	0	0	0	0	0	0	0	0	0	0	0	0	0	0	0	0	3.097	2.164	0.99	0	0	0	0	0	0	0	0	0	0	0	0	0	0.667	0	0		01T443	11.165		05T424
05T425	0	0	0	0	0	0	0	0	0	0	0	0	0	0	0	0	0	0	0	0	0	0	0	0	4.068	8.171	6	4.003	0	0	0	0	0	0	0	0	0	0	0	0	0	1	0	0		01T445	1.29179		05T425
05T442	0	0	0	1	0	0	0.167	0	0	0.5	0	0	0	0	0	0	0	1.15	0	0	0	0	0	0	15.718	21.892	28.383	21.812	0	0	0	0	0	0	0	0	0	0	0	2.388	2.285	0	2.716	0		01T46	2.39356		05T442
05T445	0	0	0	1	0	0	0	0	0	0	0	0	0	0	0	0	1	0	0	0	0	0	0.333	0	0	0	0.333	0	0	0	0	0	0	0	0	0	0	0	0	0	0	0	0	0		01T47	7.52916		05T445
05T47	0.5	0	0	0	0	1	0.167	0.999	0	0	1.5	0	0	0	1.501	0.5	7.786	7.629	3.902	8.405	3.978	1.416	5.497	3.508	191.974	182.652	159.087	135.992	0	0	0	0	0	0	0.5	0	6.432	5.474	4.079	3.104	22.793	18.793	10.397	19.868		01T49	4.79226		05T47
10L310	0	0	0	0	0	0	0	0	0	0	0	0	0	0	0	0	0	0	0	0	0	0	0	0	6.5	11.815	7	13.64	0	0	0	0	0	0	0	0	0	0	0	0	0	0	0	0		05L32	5.03337		10L310
10L31	1.705	9.969	1.101	6.327	5.6	0.515	9.067	6.14	9.631	5.096	10.369	9.264	2.042	1.816	5.939	0.535	9.383	15.029	9.179	11.988	11.263	17.515	13.711	7.233	917.599	945.622	917.517	795.432	1.106	0	0	0	0	0	0	0	99.441	127.463	103.125	103.514	197.318	145.254	134.787	194.906		05L36	7.93884		10L31
10L35	0	0	0	0	0	0	0	0	0	0	0	0	0	0	0	0	0	0	0	0	0	0	0	0	0	0	0	0	0	0	0	0	0	0	0	0	0	0	0	0	0	0	0	0		05L39	5.14675		10L35
10L37	2.598	0	2.003	1.001	0	2.483	1.001	0	0	0	0	0	0	1	1.002	0	0	0	0	1.002	1.002	1.009	1.002	0	37.798	38.282	23.808	28.437	0	0	0	0	0	0	0	0	5.387	1.029	3.103	3.407	4.204	10.803	4.011	4.443		05L412	19.5475		10L37
10L38	0	0	0	0	0	0	0	0	0	0	0	0	0	0	0	0	0	0	0	0	0	0	0	0	0	0	0	0	0	0	0	0	0	0	0	0	0	0	0	0	0	0	0	0		05L412_3	20.6834		10L38
10L412	0	1.5	0.5	0	1	0	0	0	0	0	0.5	0	0	0	0	0	0	5.171	0	0	2.685	2.935	6.47	10.357	56.677	37.082	45.568	47.193	2	0	0	1	0	0	0	0	11.302	6.5	0	4.5	4.337	3.805	1.607	7.047		05L413	2.37386		10L412
10L413	1	0	0	0	0	0	0	0.5	0	0	0.844	0	0	0	0	0	1.437	1.454	0	0	0	2.003	0	0	42.45	46.94	46.278	37.643	0	0	0	0	0	0	0	0	2.954	1.001	1.936	1.016	9.657	10.422	11.121	17.802		05L414	4.59749		10L413
10L414	1.858	1.027	4.153	3.06	0	2.075	0	1.027	3.134	0	1.909	0	0	0	0	0	0	2.075	2.086	1.055	3.055	4.381	1.053	4.105	19.043	22.298	8.117	16.689	0	0	1.033	1.001	0	0	0.981	0	16.581	20.457	10.83	18.101	14.149	14.374	8.113	23.19		05L414_2	11.0403		10L414
10L418	0	0	0	0	0	0	0	0	0	0	1	0	0	0	0	0	0	0	0	0	0	0	0	0	15	31	21	26.2	0	0	0	0	0	0	0	0	1	0	0	0	1	0	3	0		05L415	13.1352		10L418
10L421	37.675	37.655	24.793	43.231	31.497	18.096	22.781	16.489	11.727	12.158	16.229	3	9.43	5.466	20.761	5.987	55.188	66.177	52.45	45.389	32.898	47.182	36.524	25.696	31.122	37.734	33.771	23.986	0	0	0	1	0	0	2	0	32.296	32.806	8.529	33.308	41.502	79.455	57.943	61.633		05L417	4.19033		10L421
10L422	16.001	4.276	31	24.003	12.998	9.996	21.993	18.001	9.997	7.999	7	3	0	0	1	3	6	3	7.002	5	1	3	4	2.986	13.621	15	8.979	8.001	0	0	0	0	0	0	0	0	1	3	0	2	4	6	6	4		05L419	3.24484		10L422
10L49	0	0	0	0	0	0	0	0	0	0	0	0	0	0	0	0	0	0	0	0	0	0	0.333	0	0.994	0	0.333	0	0	0	0	0	0	0	0	0	0	0	0	0	0	0	0	0		05L42	4.74738		10L49
10N35	1.47	1.017	1.032	0	0	1.028	0	0	1.343	0	2.085	0.787	0	0	0	0	0	1.02	1.024	0	1.864	0	0	0	40.652	38.353	24.413	37.74	0	0	0	0	0	0	0	0	0	1.066	0	2.518	0	3.493	2.538	0		05L420	5.88936		10N35
10N412	4.709	14.621	1.226	19.751	2.135	5.813	0	3.938	0	2.813	3.949	0	0	0	1.464	5.201	13.508	15.653	4.059	10.133	18.439	0	9.284	1.804	13.072	14.603	29.591	17.02	0	0	0	0	1.025	0	0	0	10.871	12.285	11.549	15.625	20.743	62.847	32.757	53.377		05L421	4.24215		10N412
10N414	3.471	1.07	2.102	11.417	5.475	5	4.429	1	7.224	6.996	5.323	7.002	1.063	3	2.993	1.101	12.534	8.153	12.903	10.23	1.029	3.3	6.999	6.719	52.644	58.764	43.069	57.798	0	1	0	0	0	0	0	0	14.596	9.359	0	3.742	23.632	16.662	11.251	16.528		05L422	1.55332		10N414
10N416	0	0	0	3	2	0	1	0	0	0	0	0	2	0	0	3	0	1.008	1	0	2	3	2.042	2.002	7.428	12.364	10	12	0	0	0	0	0	0	0	0	7.017	6.054	2.407	3.013	5.02	7.784	8.035	6.006		05L423	4.20481		10N416
10N41	0	0	0	0	0	0	0	0	0	0	0	0	0	0	0	0	0	0	0	0	0	0	0	0.356	0	0	2.657	0	0	0	0	0	0.083	0	0	0	0	0	0	0	0	0	0	0		05L425	1.67332		10N41
10N424	0	0	0	0	0	0	0	0	0	0	0	0	0	0	0	0	0	0	0	0	0	0	0	0.5	0	0	2.5	0	0	0	0	0	0	0	0	0	0	0	0	0	0	0	0.5	0		05L427	2.47491		10N424
10N432	1.358	4.038	4.053	6.815	1.542	1.292	0	1.184	0	0	2.392	0	0	0	2.622	1.312	0	0	0	0	17.066	20.218	16.242	10.033	1.367	9.939	5.01	0	0	0	0	0	0	0	0	0	2.035	1.187	0	1.093	3.664	1.104	4.826	1.102		05L428	4.37982		10N432
10N434	0	0	0	0	0	0	0	0	0	0	0	0	0	0	0	0	0	0	0	0	0	0	0	0	5.5	6	3.169	5.301	0	0	0	0	0	0	0	0	1	0	0	0	0	0.5	0	0		05L429	2.86208		10N434
10T31	0	0	0	0	0	0	0	0	0	0	0	0	0	0	0	0	0	0	0	0	0	0	0	0	0	0	0	0	0	0	0	0	0	0	0	0	0	0	0	0	0	0	0	0		05L43	4.57239		10T31
10T33	0	0	0	0	0	0	0	0	0	0	0	0	0	0	0	0	0	0	0	0	0	0	0	0	0	0	0	0	0	0	0	0	0	0	0	0	0	0	0	0	0	0	0	0		05L430	6.56513		10T33
10T415	0	0	3	0	1	0	0.167	0	0	0.5	0	0	0	4	1.999	0	1.05	3.663	1.189	0	0	0	0	1.011	30.804	37.42	10.862	15.198	0	0	0	0	0	0	0	0	0	0	2.624	0	1.424	3.429	2.918	3.718		05L44	6.3164		10T415
10T417	0	0	0	0	0	0	0	0	0	0	0	0	0	0	0	0	0	0	0	0	0	0	0	0	0	0	0	0	0	0	0	0	0	0	0	0	0	0	0	0	0	0	0	0		05L45	4.53766		10T417
10T422	37.018	23.004	16	14.685	10	7	11	21.193	12.001	27.522	26.275	10	2	7.947	3	8	29.99	37.18	28	23	34.001	56.004	33.791	43	455.064	496.83	426.226	463.539	1	1	1	2	1	0	3	2	270.573	243.433	196.014	270.502	347.978	312.727	170.996	343.136		05L45_2	11.0349		10T422
10T423	0	0	0	0	0	0	0	0	0	0	0	0	0	0	0	0	0	0	0	0	0	0	0	0	0	0	0	0	0	0	0	0	0	0	0	0	0	0	0	0	0	0	0	0		05L47	4.40658		10T423
10T429	657.979	255.096	775.979	337.998	355.307	234.983	379.022	313	792.047	761.061	777.646	370.178	250	237	202.944	385.37	1849.11	1778.13	911.054	977.323	660.905	871.714	731.695	763.825	231.191	275.66	228.642	175.818	23	64	51	33	25	45	69	42	2285.73	2022.99	1598.48	2098.04	2267.7	2499.44	1669.94	2640.68		05N32	3.86497		10T429
2KB_12	0	0	0	0	0	0	0	0	0	1	0	0	0	0	0	0	0	0	0	0	0	0	0	0	1	0	0	1.001	0	0	0	0	0	0	0	0	2	0	1	1	3.166	0	0	2		05N33	2.86579		2KB_12
2KB_20	0	0	0	0	0	0	0	0	0	0	0	0	0	0	0	0	0	0	0	0	0	0	0	0	9	14.458	7	11	0	0	0	0	0	0	0	0	0	0	0	0	0	0	0	0		05N34	1.24424		2KB_20
2KB_3	0	0	0	0	0	0	0	0.5	0	0	0.844	0	0	0	0	0	1.437	1.454	0	0	0	0	0	0	0	0	0	0	0	0	0	0	0	0	0	0	0	0	1.936	0	0	0	0	0		05N36	4.5583		2KB_3
2MCAF15	0	0	0	0	0	0	0.167	0.501	0	0	0	0	0	0	0	0	1.689	0.459	0	0	0.523	0.584	3.003	1.491	55.76	57.163	50.689	50.649	0	0	0	0	0	0	0	0	1.568	1.526	0.522	11.654	0	3.493	4.303	1.773		05N37	2.62727		2MCAF15
2MCAF35	0	0	0	0	0	0	0	0	0	0	0	0	0	0	0	0	0	0	0	0	0	0	0	0	0	0	0	0	0	0	0	0	0	0	0	0	0	0	0	0	0	0	0	0		05N38	4.29358		2MCAF35
2MCAF36	0	0	0	0	0	0	0	0	0	0	0	0	0	0	0	0	0	0	1	0	0	0	0	0	1.993	4	0	0	0	0	0	0	1	0	0	0	1	0.5	0	1	7	3	2	2		05N39	4.92892		2MCAF36
2MCAF38	0	0	0	0	0	0	0	0	0	0	0	0	0	0	0	0	0	0	0	0	0	0	0	0	0	0	0	0	0	0	0	0	0	0	0	0	0	0	0	0	0	0	0	0		05N40	5.0898		2MCAF38
2RAB27	0	0	0	0	0	0	0	0	0	0	0	0	0	0	0	0	0	0	0	0	0	0	0	0	30	27.024	23.991	24.748	0	0	0	0	0	0	0	0	0	0	0	0	0	0	0	0		05N411	2.67454		2RAB27
2RAB30	1	0	0	0	0	0	0	0	0	0	0	1	1	0	4	1	0	3	2	0	1	1.999	1	2	0	0	0	0	0	0	0	0	0	0	0	0	6	3	3.005	4.996	1	11.003	6	4		05N413	4.95077		2RAB30
2RAB6	2	2.97	0	9.073	1	1	5	3	0	1	1	0	0	0	1	0	0	0	3	0	0	0	1	0	15.04	9.024	12	8.159	0	1	0	0	0	0	0	0	4	1	1	2	19.96	15.145	21.975	41.465		05N414	2.48611		2RAB6
2RAF19	0	0	0	0	0	0	0	0	0	0	2	0	0	0	0	0	0	0	0	0	0	0	0	0	3.904	3	3	1.002	0	0	0	0	0	0	0	0	0	0	0	0	0	0	0	0		05N419	3.80233		2RAF19
2RAF21	2	5	2	6	0	1	0	0	1	0	3	5	6	3	14	19	27	18	15	19	15	10	15	14	2	7.001	5	9	0	0	0	0	2	0	0	0	17.171	11	4	11	24	30	19	19.315		05N42	3.4777		2RAF21
2RAF22	0	0	0	0	0	0	0	0	0	0	0.333	0	0	0	0	0	0	0	0	0	0	0	0	0	1.388	6.313	2.875	0.977	0	0	0	0	0	0	0	0	0	0	2.012	2.63	0	0	0	1.714		05N420	6.57401		2RAF22
2RAF24	0	0	0	0	0	0	0	0	0	0	0	0	0	0	0	0	0	0	0	0	0	0	0	0	9	8	0	4	0	0	0	0	0	0	0	0	0	0	0	0	0	0	0	0		05N422	1.39737		2RAF24
2RAF44	0	0	0	0	0	0	0	0	0	0	0	0	0	0	0	0	0	0	0	0	0	0	0	0	1.002	0	0	0	0	0	0	0	0	0	0	0	0	0	0	0	0	0	0	0		05N423	2.4067		2RAF44
2RAF4	0	0	0	0	0	0	0	0	0	0	0	0	0	0	0	0	1	0	1	0	1	0	0	0	0	0	0	1	0	0	0	0	0	0	0	0	0	0	0	0	0	0	0	0		05N425	4.84447		2RAF4
2RAF6	0	0	1	0	1	0	0	0	0	0	1	0	0	0	0	0	1.058	1.183	2.029	0	1.014	1.104	0	1.184	26.651	32.298	46.617	28.559	0	0	0	0	0	0	0	0	2.416	0	1.249	0	10.953	2.986	7.587	8.241		05N427	1.5764		2RAF6
2TAB19	0	0	0	0	0	0	0	0	0	0	0	0	0	0	0	0	0	0	0	0	0	0	0	0	0	0	0	0	0	0	0	0	0	0	0	0	0	0	0	0	0	0	0	0		05N428_2	20.7562		2TAB19
2TAB23	0	0	0	0	0	0	0	0	0	0	0	0	0	0	0	0	0	0	0	0	0.5	0	0.5	0.5	5.816	5.911	0	2.61	0	0	0	0	0	0	0	0	0	0	0	0	0	0	0	0		05N429	3.99879		2TAB23
2TAB26	0	0	0	0	0	0	0	0	0	0	0	0	0	0	0	0	0	0	0	0	0	0	0	0	0	0	0	0	0	0	0	0	0	0	0	0	0	0	0	0	0	0.333	1.333	0.667		05N430	3.43815		2TAB26
2TAB8	68.829	20.002	71.285	24.996	20.002	18.82	18.698	24.9	44.728	33.27	41.587	23.997	25.999	13.997	23.003	31.997	78.377	151.296	57.615	30.995	53.999	41.96	74.616	101.093	9.771	15.139	16.843	22.92	2	5.999	11.999	5	9	22.999	11.001	13.998	749.561	409.128	325.633	497.163	669.333	878.473	650.285	860.21		05N431	4.20434		2TAB8
2TAF14	1	0	1	0	0	1	0	0	0	0	0	0	9	7	6	9	2	5.777	5	2	973.774	675.484	788.862	760.575	308.311	351.702	270.324	279.653	0	0	2	1	0	0	0	2	487.19	382.419	114.015	322.812	82.446	86.011	46.999	114.733		05N432	4.89658		2TAF14
2TAF16	0	0	0	0	0	0	0	0	0	0	0	0	0	0	0	0	0	0	0	2	0	0	1	0	8.773	3.952	2.183	6.004	0	0	0	0	0	0	0	0	0	1	0	0	0	0.667	3	0		05N433	4.45717		2TAF16
2TAF24	0	0	0	2	0	0	0	0	0	0	0	0	0	0	0	0	0	1.167	3.229	0	0	0	0	2.218	2	7	2	3.818	1	0	0	0	0	0	0	0	0	1.033	1.234	0	3.215	0	2.316	4.454		05N434	4.38061		2TAF24
2TAF26	0	0	0	0	0	0	0	0	0	0	0	0	0	0	0	0	0	0	0	0	0	0	0	0	1.775	0	0	1.211	0	0	0	0	0	0	0.25	0	0	0	1.691	0	0	0	0	0		05N435	4.41012		2TAF26
2TAF27	15.466	3.259	25.972	5.276	3.504	3.72	6.751	6.025	6.423	1.08	0	2.378	253.916	179.993	220.473	287.343	475.396	502.382	476.062	333.74	1453.08	1242.45	1667.32	1561.73	3.857	9.013	6.663	7.187	2	0	6	2	2	3	4	6.907	58.683	29.645	26.5	69.405	95.002	252.254	106.67	210.172		05N436	1.99876		2TAF27
2TAF2	0	0	0	0	0	0	0	0	0	0	0	0	0	0	0	0	0	0	0	0	0	0	0	0	0	2	1	2	0	0	0	0	0	0	0	0	0	0	0	1	0	0	0	0		05N44	15.3512		2TAF2
2TAF33	0	0	0	0	0	0	0	0	0	0	0	0	0	0	0	0	0	0	0	0	1	0	0	0	5.5	5	5.303	11.699	0	0	0	0	0	0	0	0	0	0	0	0	0	0.5	0	0		05N45	2.38043		2TAF33
2TAF36	17	16	15	17	16	16	26	15	12	4	12.593	10	11	1	9	10	33	25.833	21.771	13	18	7	5	14.782	4	1	0	1.182	0	2	4	3	8	3	10.008	4	45	35.967	26.766	60	99.785	132	74.684	154.006		05N47	3.18411		2TAF36
2TAF39	0	0	0	0	0	0	0	0	0	0	0	0	0	0	0	0	0	0	0	0	0	0	0	0	0	0	0	0	0	0	0	0	0	0	0	0	0	0	0	0	0	0	0	0		05N49	2.65991		2TAF39
2TAF3	0	0	0	0	0	0	0	0	0	3	0	0	0	0	0	0	1	0	0	0	0	0	1	2	26	27	45	40	0	0	0	0	0	0	0	0	2	0	0	2	3	1	0	1		05T21	15.7229		2TAF3
2TAF46	9	1	6	1	2	3	6	2	7	1	4	1	1	0	0	2	3	1	0	1	5	2	3	5	0	0	0	0	0	0	0	0	0	0	2	0	11	1	4	11	1	6	5	6		05T22	14.6826		2TAF46
2TAF8	0	0	0	0	0	0	0	0	0	0	0	0	0	0	0	0	0	0	0	0	0	0	0	0	6.5	1.185	3	3.36	0	0	0	0	0	0	0	0	0	1	0	0	0	0	0	0		05T23	5.28647		2TAF8
2YAB10	1.708	0	0.498	1.555	0.25	0	1.806	0.75	1.5	0.5	1.865	0	0	0.5	0.256	0.5	7.145	15.921	10.029	2.702	4.233	4.506	6.231	4.382	43.305	50.002	55.155	54.921	0.25	0	0	0	0.083	0	0	0	6.399	1.637	6.753	7.448	36.803	30.289	22.916	45.191		05T31	17.3083		2YAB10
2YAF14	0	0	0	0	0	0	0	0	0	0	0	0	0	0	0	0	0	0	0	0	1	0	0.333	0	24.398	24.324	24.78	22.547	0	0	0	0	0	0	0	0	0	1.289	1.539	1.542	7.505	6.868	2.725	10.377		05T310	4.6797		2YAF14
2YAF20	0	0	0	0	0	0	0	0	0	0	0	0	0	0	0	0	0	0	0	0	0	0	0	0	0	0	0	0	0	0	0	0	0	0	0	0	0	0	0	0	0	0	0	0		05T312	3.74876		2YAF20
2YAF34	0	0	0	0	0	0	0	0	0	0	0	0	0	0	0	0	0	0	0	0	0	0	0	0	0	0	0	0	0	0	0	0	0	0	0	0	0	0	0	0	0	0	0	0		05T313	4.57419		2YAF34
2YAF39	0	0	0	0	0	0	0	0	0	0	0	0	0	0	0	0	0	0	0	0	0	0	0	0	0	0	0	0	0	0	0	0	0	0	0	0	0	0	0	0	0	0	0	0		05T33	4.78877		2YAF39
KB_12	331.468	278.553	480.912	368.343	562.905	717.943	868.85	642.951	731.973	778.796	524.32	249.684	136.943	134.13	286.227	201.463	894.841	989.151	1408.96	545.167	358.883	813.174	356.826	512.198	224.549	223.265	208.435	195.978	27.215	62.33	30.5	43.908	64.521	83.344	42.111	108.714	2514.88	1936.14	1806.3	2472.75	2527.62	2368.25	1022.08	2880.98		05T34	4.25031		KB_12
KB_15	0	0	0	2	1	0	0	1.5	0	0	1	0	1	0	1	0	3.001	1	0	0	1.528	0	0	5.01	41.107	57.036	46.643	54.687	0	0	0	0	0	0	0	0	62.869	84.193	42.5	51.6	46.103	25.717	20.107	43.007		05T35	4.57616		KB_15
KB_33_2	0	0	0	0	0	0	0	0	0	0	0	0	0	0	0	0	0	0	0	0	0	0	0	0	0	0	0	2	0	0	0	0	0	0	0	0	0	0	0	0	0	0	1	2		05T37	5.84169		KB_33_2
M-10	0	0	0	0	0	0	2	0	0	0	0	0	0	0	0	2	2.237	3.829	0	0	0	2.338	0	3.828	27.837	28.128	39.61	34.183	0	0	0	0	0	0	0	0	7.584	5.009	2.741	8.369	50.611	30.75	8.53	28.221		05T38	3.10862		M-10
M-16	0	0	0	0	0	0	0	0	0	0	0	0	0	0	0	0	0	0	0	0	0	0	0	0	0	0	0	0	0	0	0	0	0	0	0	0	0	0	0	0	0	0	0	0		05T41	5.40547		M-16
M-6	1.358	0	3.783	0	0	0	2.819	0	0	1.603	0	0	0	0	0	0	0	0	3.193	0	1.245	0	0	0	1.367	0	0	0	0	0	0	0	0	0	0	0	2.035	1.187	0	0	1.068	0	0	0		05T410	4.23675		M-6
MCAF14	0	0	0	0	0	0	0	0	0	0	0	0	0	0	0	0	0	0	0	0	0	0	0	0	0	0	1	3	0	0	0	0	0	0	0	0	0	0	0	0	0	0	0	0		05T411	11.1171		MCAF14
MCAF20	0	0	0	0	0	0	0	0	0	0	0	0	0	0	0	0	0	0	0	0	0	0	0	0	0	0	0	0	0	0	0	0	0	0	0	0	0	0	0	0	0	0	0	0		05T412	6.21347		MCAF20
MCAF7	0	0	0	0	0	0	0	0	0	0	0	0	0	0	0	0	0	0	0	0	0	0	0	0	0	0	0	0	0	0	0	0	0	0	0	0	0	0	0	0	0	0	0	0		05T414	1.42068		MCAF7
RAB17	1	0	0	0	0	0	0	0	0	0	0	0	0	0	1	0	2	3	5	1	5	5	2.001	1	41.296	45.153	32.714	40.374	0	0	0	0	0	0	0	0	2	2.043	0	4	1.004	2	2	7.041		05T416	2.60239		RAB17
RAF14	0	0	0	0	0	0	0	0	0	0	0	0	0	0	0	0	0	0	0	0	0	0	0	0	4.069	0	3.07	2.032	0	0	0	0	0	0	0	0	0	0	0	0	0	0	0	0		05T417	1.88128		RAF14
RAF19	0	0	0	0	0	0	0	0	0	0	0	0	0	0	0	0	0	0	0	0	0	0	0	0	0	0	0	0	0	0	0	0	0	0	0	0	0	0	0	0	0	0	0	0		05T418	1.43027		RAF19
RAF41	0	0	0	0	0	0	0	0	0	0	0	0	0	0	0	0	0	0	0	0	0	0	0	0	2.007	0	0	0	0	0	0	0	0	0	0	0	0	0.5	0	0	0	0	0	0		05T419	3.96565		RAF41
RAF43	0	0	0	0	0	0	0	0	0	0	0	0	0	0	0	0	0	0	0	0	0	0	0	0	1	0	0	0	0	0	0	0	0	0	0	0	0	0	0	0	0	0	0	0		05T42	3.18483		RAF43
RAF52	0	0	0	0	0	0	0	0	0	0	0	0	0	0	0	0	0	0	0	0	0	0	0	0	0	0	0	0	0	0	0	0	0	0	0	0	0	0	0	0	0	0	0	0		05T422_2	10.8885		RAF52
RAF53	0	0	0	0	0	0	0	0	0	0	0	0	0	0	0	0	0	0	0	0	0	0	0	0	0	0	0	0	0	0	0	0	0	0	0	0	0	0	0	0	0	0	0	0		05T423	5.70482		RAF53
RAF56	15.639	6.346	18.125	6.515	8.53	4.414	8.578	3.337	17.106	25.342	19.051	8.293	4.994	0.968	5.287	5.97	55.623	47.577	27.967	36.82	9.275	20.391	5.118	9.872	28.9	40.353	26.798	30.881	0	0	0	0.968	1.002	2.985	5.364	0	227.704	117.993	101.414	129.368	212.77	237.21	192.656	249.13		05T424	2.07703		RAF56
RAF9	0	0	0	0	0	0	0	0	0	0	0	0	0	0	0	0	0	0	0	0	0	0	0	0	0	0	0	0	0	0	0	0	0	0	0	0	0	0	0	0	0	0	0	0		05T425	9.72588		RAF9
TAB13	13.042	3	10	13.342	4	3	5.169	11.674	12	3	7	1	1	1	1	3	19	19.999	13	4	3.738	2	0	3	3	7	2.015	5.932	0	0	0	0	1	1	0	0	0	2	0	0	2	6.996	4	6.014		05T426	5.69101		TAB13
TAF1	0	1.5	0.5	1	0	0	0	1	0	1	0.5	0	2	10	9	1	53	74.829	53.977	35	40.301	48.065	51.529	57.62	26.394	11.89	15.267	19.348	0	0	0	0	0	0	0	0	13.698	6.5	9	4.5	28.372	32.195	22.088	26.067		05T427	2.92226		TAF1
TAF24	1	0	0	0	0	0	0	0	0	0	0	0	0	0	0	0	0	0	0	0	1	0	0	1	20.579	33.297	31.909	26.653	0.5	0	0	0	0	0	0	0	0	2.733	0	0	1.111	0	0	1.359		05T428	3.07167		TAF24
TAF43	0	0	0	0	0	0	0	0	0	0	0	0	0	0	0	0	0	0	0	0	0	0	0	0	0	0	0	0	0	0	0	0	0	0	0	0	0	0	0	0	0	0	0	0		05T429	2.84578		TAF43
TAF58	0	0	0	0	0	0	0	0	0	0	0	0	0	0	0	0	0	0	0	0	0	0	0	0	0	0	0	1	0	0	0	0	0	0	0	0	0	0	0	0	0	0	0	0		05T430	2.90694		TAF58
YAF25	0	0	0	0	0	0	0	0	0	0	0	0	0	0	0	0	0	0	0	0	0	0	0	0	0	0	0	0	0	0	0	0	0	0	0	0	0	0	0	0	0	0	0	0		05T431	1.78358		YAF25
YAF33	0	0	0	0	0	0	0	0	0	0	0	4	0	0	0	0	1	1	0	0	1	1	0	0	7	2	4	5	1	6	5	8	3	10	7	6	81.501	45.023	33	57.566	82	102.398	54	94		05T432	1.78473		YAF33
YAF38	0	0	0	0	0	0	0	0	0	0	0	0	0	0	0	0	0	0	0	0	0	0	0	0	0	0	0	0	0	0	0	0	0	0	0	0	0	0	0	0	0	0	0	0		05T433	2.71399		YAF38
YAF4_2	0	0	0	0	0	0	0	0	0	0	0	0	0	0	0	0	0	0	0	0	0	0	0	0	2	3	1	0	0	0	0	0	0	0	0	0	0	0	0	0	0	0	0	0		05T437	2.73613		YAF4_2
YAF8	0	0	0	0	0	0	0	0	0	0	0	0	0	0	0	0	0	0	0	0	0	0	0	0	12.718	12.086	9	6.686	0	0	0	0	0	0	0	0	0	0	0	0.5	0	0	0	0		05T438	2.5324		YAF8
																																														05T443	3.92259
																																														05T444	3.7929
																																														05T445	2.38986
																																														05T45	4.46272
																																														05T46	3.79079
																																														05T47	5.93569
																																														05T48	2.0689
																																														05T49	2.98414
																																														10L31	5.40356
																																														10L32	5.18037
																																														10L35	17.2192
																																														10L36	4.99109
																																														10L37	4.54827
																																														10L38	17.3066
																																														10L39	5.67497
																																														10L410	3.46541
																																														10L411	3.71865
																																														10L412	5.28307
																																														10L413	3.13054
																																														10L414	2.30726
																																														10L417	2.62956
																																														10L417_2	5.04621
																																														10L418	2.56237
																																														10L42	2.61299
																																														10L420	5.42754
																																														10L421	1.71754
																																														10L424	4.08122
																																														10L425	2.93479
																																														10L426	1.735
																																														10L430	4.03902
																																														10L43_2	6.40165
																																														10L45	3.80792
																																														10L46	5.76846
																																														10L46_2	12.1606
																																														10L47	2.68196
																																														10L48	2.86946
																																														10L49	1.52605
																																														10N33	5.30636
																																														10N34	4.6267
																																														10N35	5.4618
																																														10N36	2.51792
																																														10N410	4.17641
																																														10N412	2.31382
																																														10N414	3.5756
																																														10N416	2.66155
																																														10N417	6.08718
																																														10N418	4.01471
																																														10N420	1.39126
																																														10N421	3.37933
																																														10N422	2.04135
																																														10N423	4.35972
																																														10N424	3.51369
																																														10N425_2	25
																																														10N427	3.43311
																																														10N428	2.48769
																																														10N429	2.03163
																																														10N43	4.11863
																																														10N430	5.31013
																																														10N431	4.54481
																																														10N432	1.5375
																																														10N433	3.49709
																																														10N434	0.865143
																																														10N44_1	2.73495
																																														10N44_2	4.38943
																																														10T31	16.8016
																																														10T33	6.62992
																																														10T35_2	19.2929
																																														10T36	4.89904
																																														10T41	5.26561
																																														10T410	5.15309
																																														10T411	4.2684
																																														10T413	2.8272
																																														10T415	4.46327
																																														10T419	4.52723
																																														10T42	4.29417
																																														10T422	2.87036
																																														10T423	4.86099
																																														10T423_2	9.52206
																																														10T424	3.13731
																																														10T425	4.42925
																																														10T426	5.46216
																																														10T427	1.77325
																																														10T428	3.48951
																																														10T429	4.44213
																																														10T430	2.74932
																																														10T44	4.05165
																																														10T45	2.72527
																																														10T46	2.33136
																																														10T48	4.30406
																																														10T49	2.68187
																																														2KB_12	1.45752
																																														2KB_20	6.98053
																																														2KB_26	2.68815
																																														2KB_3	2.84062
																																														2MCAB6	6.20194
																																														2MCAF14	5.43611
																																														2MCAF15	3.9219
																																														2MCAF23	1.62946
																																														2MCAF35	3.58137
																																														2MCAF36	0.826302
																																														2MCAF38	1.73737
																																														2RAB21	1.80815
																																														2RAB26	2.67771
																																														2RAB27	17.3744
																																														2RAB6	1.54964
																																														2RAF19	1.4905
																																														2RAF20	1.62216
																																														2RAF21	1.6022
																																														2RAF22	3.98505
																																														2RAF24	5.76285
																																														2RAF25	1.45389
																																														2RAF4	1.72918
																																														2RAF44	0.862138
																																														2RAF45	1.5665
																																														2RAF6	3.76796
																																														2TAB19	11.3495
																																														2TAB23	12.4731
																																														2TAB8	3.81035
																																														2TAF14	6.82913
																																														2TAF16	2.13365
																																														2TAF2	0.775989
																																														2TAF22	4.34449
																																														2TAF24	1.36693
																																														2TAF26	5.96446
																																														2TAF27	2.48825
																																														2TAF3	2.71139
																																														2TAF33	1.54025
																																														2TAF36	1.55274
																																														2TAF44	4.93795
																																														2TAF46	0.863879
																																														2TAF8	13.2558
																																														2YAB10	7.04493
																																														2YAB26	3.10384
																																														2YAB30_2	3.53597
																																														2YAF1	2.44273
																																														2YAF14	1.32623
																																														2YAF22	6.14117
																																														2YAF26	4.08299
																																														2YAF29	2.5389
																																														2YAF34	1.96567
																																														2YAF39	1.6892
																																														KB_12	3.95675
																																														KB_15	6.1221
																																														KB_33_2	2.53624
																																														KB_39	2.88692
																																														M-10	4.12199
																																														M-11_2	12.1071
																																														M-16	5.79164
																																														M-6	1.30949
																																														MCAB5	4.17769
																																														MCAF14	4.74499
																																														MCAF20	9.34904
																																														MCAF7	3.61291
																																														PAB10	5.27242
																																														PAB15	2.69891
																																														RAB17	6.14272
																																														RAF14	3.55407
																																														RAF19	4.16924
																																														RAF20_2	2.88688
																																														RAF20_2_2	9.61317
																																														RAF36	3.44578
																																														RAF41	0.840306
																																														RAF43	3.98251
																																														RAF48	2.25365
																																														RAF52	1.79407
																																														RAF53	1.69811
																																														RAF53_2	7.78563
																																														RAF54_2	5.50638
																																														RAF56	2.64664
																																														RAF57	2.2353
																																														TAB13	1.71746
																																														TAB14	6.12423
																																														TAB6	3.44784
																																														TAF1	5.33943
																																														TAF32	2.20644
																																														TAF43	9.83891
																																														TAF58	14.6926
																																														TAF60_1	3.88208
																																														TAF61	1.66397
																																														TAF7	4.22571
																																														YAF11_1	5.25492
																																														YAF12_1	17.7016
																																														YAF13	7.23002
																																														YAF16	3.86974
																																														YAF17	3.32864
																																														YAF2_2	13.4947
																																														YAF25	3.68332
																																														YAF28	2.83623
																																														YAF34	4.05092
																																														YAF38	3.45121
																																														YAF41	2.84673
																																														YAF4_2	12.3076
																																														YAF8	10.8978
																																														01L32	6
																																														01L35	1
																																														01L36	2
																																														01L39	3
																																														01L413	1
																																														01L415	2
																																														01L417	1
																																														01L418	2
																																														01L421	1
																																														01L44	1
																																														01L48	1
																																														01N31	4
																																														01N32	1
																																														01N34	1
																																														01N39	1
																																														01N413	2
																																														01N414	2
																																														01N415	5
																																														01N417	1
																																														01N41	1
																																														01N420	1
																																														01N421	1
																																														01N426	1
																																														01N42	8
																																														01N430	1
																																														01N441	1
																																														01N445	1
																																														01N48	4
																																														01N49	1
																																														01T310	3
																																														01T32	6
																																														01T33	2
																																														01T34	2
																																														01T35	3
																																														01T36	1
																																														01T37	5
																																														01T38	3
																																														01T410	1
																																														01T413	2
																																														01T415	1
																																														01T418	1
																																														01T424	4
																																														01T426	1
																																														01T428	4
																																														01T429	1
																																														01T42	1
																																														01T444	1
																																														01T45	1
																																														01T48	5
																																														05L310	5
																																														05L31	2
																																														05L33	4
																																														05L34	6
																																														05L35	5
																																														05L37	2
																																														05L38	4
																																														05L410	1
																																														05L411	3
																																														05L416	1
																																														05L418	1
																																														05L41	3
																																														05L424	7
																																														05L426	1
																																														05L46	1
																																														05L48	1
																																														05L49	4
																																														05N31	4
																																														05N412	1
																																														05N415	1
																																														05N416	3
																																														05N417	4
																																														05N418	1
																																														05N41	1
																																														05N421	1
																																														05N424	1
																																														05N426	2
																																														05N428	6
																																														05N437	1
																																														05N46	1
																																														05T311	1
																																														05T32	2
																																														05T36	1
																																														05T39	2
																																														05T413	1
																																														05T415	1
																																														05T420	2
																																														05T421	1
																																														05T422	2
																																														05T434	1
																																														05T435	2
																																														05T436	1
																																														05T43	2
																																														05T441	1
																																														10L310	6
																																														10L33	2
																																														10L34	2
																																														10L415	3
																																														10L416	1
																																														10L419	1
																																														10L41	1
																																														10L422	3
																																														10L427	1
																																														10L428	2
																																														10L429	1
																																														10L43	3
																																														10L44	3
																																														10N31	1
																																														10N32	1
																																														10N411	2
																																														10N413	1
																																														10N415_2	1
																																														10N415	1
																																														10N419	1
																																														10N41	6
																																														10N425	2
																																														10N45	1
																																														10N46	1
																																														10N47	1
																																														10N48	1
																																														10N49	4
																																														10T32	7
																																														10T34	4
																																														10T35	4
																																														10T412	1
																																														10T414	1
																																														10T416	6
																																														10T417	3
																																														10T418	5
																																														10T420	1
																																														10T421	1
																																														10T43	4
																																														10T47	1
																																														2KB_15	2
																																														2KB_22	5
																																														2MCAF30	1
																																														2RAB30	1
																																														2TAB26	3
																																														2TAF39	3
																																														2TAF42_2	9
																																														2TAF48	5
																																														2YAB30	6
																																														2YAF12	1
																																														2YAF17	3
																																														2YAF20	1
																																														2YAF2	3
																																														KB_17	1
																																														KB_30	1
																																														M-11	5
																																														RAF12	3
																																														RAF29	3
																																														RAF54	3
																																														RAF9	5
																																														TAF24	1
																																														TAF8	1
																																														YAF2	4
																																														YAF33	1
																																														MCAF9	14
[truncated: 46 more columns]

## Sheet: Mothur_V3V4
isolate	At_AtSC_ES_t3_HL_orig_B1_v3_v4	At_AtSC_ES_t3_HL_orig_B2_v3_v4	At_AtSC_ES_t3_low_B3_v3_v4	At_AtSC_ES_t3_low_B4_v3_v4	At_AtSC_ES_t3_HL_orig_B3_v3_v4	At_AtSC_ES_t3_HL_orig_B4_v3_v4	At_AtSC_ES_t3_high_B1_v3_v4	At_AtSC_ES_t3_high_B2_v3_v4	At_AtSC_ES_t3_high_B3_v3_v4	At_AtSC_ES_t3_high_B4_v3_v4	At_AtSC_ES_t3_low_B1_v3_v4	At_AtSC_ES_t3_low_B2_v3_v4	Hv_AtSC_ES_t3_high_B1_v3_v4	Hv_AtSC_ES_t3_high_B2_v3_v4	Hv_AtSC_ES_t3_high_B3_v3_v4	Hv_AtSC_ES_t3_high_B4_v3_v4	Hv_AtSC_ES_t3_low_B1_v3_v4	Hv_AtSC_ES_t3_low_B2_v3_v4	Hv_AtSC_ES_t3_low_B3_v3_v4	Hv_AtSC_ES_t3_low_B4_v3_v4	Hv_AtSC_RZ_t3_high_B1_v3_v4	Hv_AtSC_RZ_t3_high_B2_v3_v4	Hv_AtSC_RZ_t3_high_B3_v3_v4	Hv_AtSC_RZ_t3_high_B4_v3_v4	Input_undil_AtSC_t0_B1_v3_v4	Input_undil_AtSC_t0_B2_v3_v4	Input_undil_AtSC_t0_B3_v3_v4	Input_undil_AtSC_t0_B4_v3_v4	Lj_AtSC_ES_t3_high_B1_v3_v4	Lj_AtSC_ES_t3_high_B2_v3_v4	Lj_AtSC_ES_t3_high_B3_v3_v4	Lj_AtSC_ES_t3_high_B4_v3_v4	Lj_AtSC_ES_t3_low_B1_v3_v4	Lj_AtSC_ES_t3_low_B2_v3_v4	Lj_AtSC_ES_t3_low_B3_v3_v4	Lj_AtSC_ES_t3_low_B4_v3_v4	Lj_AtSC_RZ_t3_high_B1_v3_v4	Lj_AtSC_RZ_t3_high_B2_v3_v4	Lj_AtSC_RZ_t3_high_B3_v3_v4	Lj_AtSC_RZ_t3_high_B4_v3_v4	Lj_AtSC_RZ_t3_low_B1_v3_v4	Lj_AtSC_RZ_t3_low_B2_v3_v4	Lj_AtSC_RZ_t3_low_B3_v3_v4	Lj_AtSC_RZ_t3_low_B4_v3_v4		Isolate	16S CN - merged		isolate
01L31	1095	918	1316	999	1367	964	842	941	911	1179	1594	1654	112	138	256	201	948	1419	1236	694	351	574	288	358	4071	4227	4254	3628	66	114	85	100	115	155	212	142	1891	2047	2063	1706	3392	2864	2441	3146		01L31	4.37625		01L31
01L310	4	6	22	13	10	6	5	10	9	11	14	12	1	3	3	6	38	74	57	30	19	17	23	30	146	189	163	177	2	6	2	2	0	5	9	1	97	106	70	91	270	263	150	264		01L310	5.57608		01L310
01L33	4	3	6	7	4	2	1	3	1	3	9	1	0	1	8	0	2	7	7	9	2	3	1	4	315	263	291	185	0	0	0	0	0	0	0	0	17	31	27	31	70	56	28	57		01L33	4.62484		01L33
01L38	262	207	267	121	331	278	355	407	225	372	418	270	41	33	39	28	230	567	202	178	126	92	41	60	9327	10731	10294	9773	3	5	12	7	9	2	8	4	208	173	188	296	448	560	325	369		01L38	3.32004		01L38
01L41	2	4	5	4	8	5	5	1	2	8	4	7	0	0	2	2	24	52	27	9	12	9	17	13	173	82	149	172	1	0	0	0	0	0	0	0	9	7	15	18	70	74	66	97		01L41	4.65418		01L41
01L410	48	29	17	4	64	40	56	72	58	48	23	20	57	44	26	52	33	35	49	44	101	78	79	77	94	148	105	118	0	0	5	1	1	1	5	2	76	43	18	79	161	154	123	191		01L410	3.16067		01L410
01L411	0	0	0	0	0	0	0	0	0	0	0	1	0	0	0	0	0	0	0	0	0	0	0	0	0	0	0	0	0	0	0	0	0	0	0	0	0	1	0	0	0	0	0	0		01L411	4.54851		01L411
01L416	16	13	15	3	15	14	20	14	40	12	13	16	54	33	61	44	49	88	32	21	1146	958	1063	1084	4701	4591	4126	3732	0	13	1	3	2	2	2	1	767	706	422	945	1036	951	632	1144		01L416	4.53955		01L416
01L419	26	23	16	27	26	38	50	50	49	27	31	29	28	23	54	34	210	167	130	114	47	36	67	43	202	232	173	251	9	11	8	12	17	29	40	18	112	124	88	165	465	478	373	515		01L419	2.75972		01L419
01L42	2	3	3	1	2	2	2	1	0	2	1	3	4	1	3	2	22	26	12	20	16	12	21	18	559	560	462	418	0	1	0	0	0	0	1	0	15	15	8	11	65	52	32	50		01L42	3.88519		01L42
01L420	0	0	0	0	0	1	1	0	1	0	4	0	4	0	4	2	18	33	6	9	62	25	61	117	173	204	167	141	0	1	0	0	0	0	0	0	9	12	4	14	79	61	59	79		01L420	5.82479		01L420
01L422	260	191	200	90	427	401	379	305	586	373	140	238	140	49	187	110	384	379	434	297	660	572	530	414	1908	2066	1943	1930	12	19	41	21	24	28	21	20	1764	1609	1395	2211	2018	3453	2142	2817		01L422	2.17819		01L422
01L423	0	0	0	0	1	0	2	1	4	0	0	0	0	0	1	0	9	5	4	12	2	3	1	0	656	703	652	725	0	2	0	0	1	6	0	1	53	26	25	38	182	141	72	196		01L423	1.40631		01L423
01L43	3	3	27	23	5	12	17	18	11	23	8	9	0	1	4	1	14	20	17	22	5	2	5	11	176	284	148	172	15	27	36	19	8	17	14	15	915	493	170	424	316	376	233	461		01L43	2.6167		01L43
01N310	0	0	0	0	0	0	0	0	0	0	0	0	0	0	0	0	0	0	0	0	0	0	0	0	6	5	4	3	0	0	0	0	0	0	0	0	0	0	0	0	0	0	0	0		01N310	4.52259		01N310
01N35	7	11	9	9	4	4	10	3	19	9	19	17	2	1	5	6	3	1	10	2	12	11	7	15	107	123	126	123	1	1	0	0	0	0	0	0	29	33	18	27	35	46	31	33		01N35	2.17685		01N35
01N36	0	0	0	0	0	0	0	0	0	0	0	0	0	0	0	0	0	0	0	0	0	0	0	0	40	21	20	45	0	0	0	0	0	0	0	0	8	4	3	0	7	5	0	4		01N36	1.68934		01N36
01N410	1	2	1	0	2	0	2	2	0	2	0	1	0	0	1	3	20	17	12	17	2	4	2	2	61	65	60	56	0	1	0	1	0	1	1	0	16	21	12	20	6	7	8	5		01N410	6.02205		01N410
01N418	17	20	23	18	30	18	60	48	31	67	25	33	36	39	87	59	82	154	168	93	219	281	247	189	267	289	252	315	27	78	57	38	120	143	61	120	3708	2500	1666	2969	5449	6653	3860	6988		01N418	1.59971		01N418
01N418_2	22	15	49	20	18	38	74	20	29	37	31	44	14	22	23	18	24	40	12	24	43	69	91	90	73	36	54	71	0	1	0	0	0	1	0	0	36	30	5	43	38	70	74	43		01N418_2	6.75159		01N418_2
01N42_2	0	0	0	0	0	0	0	0	0	2	0	0	0	0	0	0	0	0	0	0	0	0	0	0	43	42	17	19	0	0	0	0	0	0	0	0	0	0	0	1	0	0	0	0		01N42_2	13.0654		01N42_2
01N423	13	11	18	12	28	19	24	19	34	19	19	31	374	108	397	334	230	398	245	133	9829	10355	10899	10260	2824	2558	2471	2236	2	2	4	5	3	3	6	2	1381	1260	927	1751	1699	2084	1554	1934		01N423	5.2776		01N423
01N428	1	3	0	0	0	0	1	0	0	1	0	0	2	2	1	0	2	0	2	2	7	4	8	9	101	113	90	67	1	0	0	0	0	0	0	0	12	6	1	6	10	13	13	12		01N428	2.51486		01N428
01N429	0	0	1	0	0	0	4	0	2	1	1	0	1	0	6	5	0	3	1	0	27	45	59	52	79	81	65	85	0	1	0	0	0	0	1	0	23	9	13	24	44	40	25	23		01N429	1.41555		01N429
01N44	72	62	162	132	82	39	168	164	91	179	52	164	4	2	6	5	52	124	50	74	20	20	15	33	746	809	779	762	0	1	0	1	0	0	0	1	36	23	28	44	132	90	66	139		01N44	3.38141		01N44
01N446	31	9	6	4	19	41	81	31	51	47	15	2	14	5	11	12	22	18	16	5	8	15	20	19	12	17	13	22	0	0	0	1	0	2	2	1	27	9	8	20	28	51	26	53		01N446	1.6844		01N446
01N447_2	4	2	0	2	8	6	14	2	27	7	8	1	347	216	272	365	614	587	607	414	1879	1484	1970	1860	4	6	2	3	1	2	6	2	8	5	8	7	52	29	34	71	107	299	121	215		01N447_2	6.60281		01N447_2
01N45	0	0	0	0	0	0	0	0	0	0	0	0	0	0	0	0	0	0	0	0	0	0	0	0	205	178	152	167	0	0	0	0	0	0	0	0	0	0	0	0	0	1	0	0		01N45	17.6462		01N45
01T413_2	0	0	0	0	0	0	0	0	0	0	0	0	0	0	0	0	0	0	0	0	0	0	2	0	1	1	0	0	0	0	0	0	0	0	0	0	0	0	0	0	0	0	0	0		01T413_2	4.09458		01T413_2
01T417	12	11	11	9	8	8	7	2	11	16	12	12	5	6	11	6	29	16	19	12	3	5	9	6	63	65	62	67	0	1	1	0	0	1	0	2	14	10	1	5	17	10	10	16		01T417	3.92604		01T417
01T421	13	7	7	2	6	5	16	1	15	0	12	6	3	0	3	2	7	3	3	1	8	4	9	10	0	0	0	0	0	0	0	0	0	0	4	0	38	7	8	27	5	19	19	12		01T421	1.7523		01T421
01T422	0	0	0	0	0	0	0	0	0	0	0	0	0	0	0	1	0	0	0	0	3	2	0	3	28	41	16	22	0	0	0	0	0	0	0	0	0	0	0	0	0	0	1	0		01T422	14.1258		01T422
01T427	0	1	0	0	1	1	2	4	0	3	0	0	5	1	8	8	6	4	5	1	58	46	42	61	12	23	14	21	0	0	0	0	0	0	0	0	21	7	4	11	6	14	7	17		01T427	2.5577		01T427
01T43	0	0	0	0	1	1	0	0	0	1	0	0	0	0	0	2	2	3	2	0	1	1	0	2	52	38	34	28	0	0	0	0	0	0	0	0	10	2	2	8	70	29	11	36		01T43	3.97251		01T43
01T431	0	0	0	0	0	0	0	0	0	0	0	0	0	0	1	2	0	0	1	4	5	5	7	3	35	27	18	16	0	0	0	0	0	0	0	0	1	0	0	0	0	3	10	4		01T431	12.5453		01T431
01T432	356	365	459	54	670	555	963	397	942	390	609	638	656	540	1070	1113	334	699	701	374	1010	1233	1033	1045	76	82	78	67	1	0	2	0	2	2	3	2	12	44	15	32	57	88	58	55		01T432	1.24071		01T432
01T434	0	0	0	0	0	0	0	0	0	0	0	0	0	0	0	0	0	0	1	0	0	3	0	3	7	3	10	9	0	0	0	0	0	0	0	0	0	0	0	1	0	3	0	1		01T434	1		01T434
01T442	0	0	0	0	0	0	0	0	0	0	0	0	0	0	0	0	0	0	0	0	1	2	2	5	44	51	47	37	0	0	0	0	0	0	0	0	0	0	0	0	2	0	0	0		01T442	18.1715		01T442
01T443	0	0	0	0	0	0	0	0	0	0	0	0	0	0	0	0	0	0	0	0	1	1	0	1	11	16	2	6	0	0	0	0	0	0	0	0	0	0	0	0	0	0	0	0		01T443	11.165		01T443
05L36	154	118	147	88	171	161	96	66	111	89	159	192	23	46	43	34	102	125	132	82	11	149	11	13	170	159	149	143	13	28	18	29	31	34	48	41	297	306	179	305	207	199	104	222		05L36	7.93884		05L36
05L413	88	74	69	17	238	162	126	382	96	78	17	21	4	4	5	19	34	37	46	27	10	3	4	5	177	203	173	187	0	1	0	0	0	0	0	0	15	9	9	6	11	20	5	8		05L413	2.37386		05L413
05L419	20	6	8	16	10	7	12	12	13	15	19	17	10	4	8	15	72	53	28	24	19	8	4	19	25	73	20	29	0	0	0	0	0	0	0	0	19	5	6	14	18	29	30	27		05L419	3.24484		05L419
05L422	4	6	5	1	7	5	3	2	3	1	8	4	9	2	8	4	9	16	5	12	69	13	61	35	3	2	5	1	0	1	0	0	0	0	0	3	51	21	29	28	47	49	26	62		05L422	1.55332		05L422
05L425	1	0	0	0	1	0	0	1	0	0	0	0	0	0	0	0	0	0	0	0	0	0	0	0	8	8	8	3	0	0	0	0	0	0	0	0	1	0	0	0	0	0	1	0		05L425	1.67332		05L425
05L427	0	1	0	0	0	0	0	0	0	0	0	0	0	0	0	0	1	0	0	0	0	0	0	1	12	7	6	24	0	0	0	0	0	0	0	0	1	1	2	4	3	1	4	1		05L427	2.47491		05L427
05N33	35	27	22	15	32	48	46	30	46	36	66	26	37	17	46	36	44	34	32	25	59	43	45	44	37	48	53	52	13	18	20	13	18	16	15	15	268	126	117	208	355	366	177	289		05N33	2.86579		05N33
05N36	0	1	0	0	2	1	0	3	0	2	1	1	1	0	0	0	6	0	2	0	3	7	0	0	121	141	126	129	3	4	0	0	0	0	1	0	135	200	95	174	173	159	86	167		05N36	4.5583		05N36
05N37	82	95	82	15	119	78	125	259	37	123	20	33	5	6	6	10	35	62	32	32	5	8	6	0	84	117	133	111	0	0	0	0	0	0	0	0	1	3	1	2	6	13	4	5		05N37	2.62727		05N37
05N38	1	0	0	1	0	0	1	1	1	4	1	0	0	1	0	1	5	12	2	3	0	4	1	8	59	69	77	62	1	0	2	0	0	0	0	0	9	14	7	6	24	16	12	20		05N38	4.29358		05N38
05N420	0	0	0	0	0	0	0	0	0	0	0	0	0	0	0	0	0	0	0	1	0	0	0	0	0	0	0	0	0	0	0	0	0	0	0	0	0	0	0	0	0	0	0	0		05N420	6.57401		05N420
05N423	211	233	102	20	303	209	151	198	126	302	56	52	249	48	171	117	78	126	73	32	118	76	122	65	296	288	270	313	2	1	5	3	12	13	8	14	86	55	52	49	96	188	122	168		05N423	2.4067		05N423
05T312	0	0	0	0	0	0	0	0	0	0	0	0	0	0	0	0	0	0	0	0	0	0	0	0	6	7	6	4	0	0	0	0	0	0	0	0	0	0	1	0	0	0	0	0		05T312	3.74876		05T312
05T411	0	0	0	0	0	0	0	0	0	0	0	0	0	0	0	0	0	0	0	0	0	0	0	0	24	6	10	18	0	0	0	0	0	0	0	0	0	0	0	1	0	0	0	0		05T411	11.1171		05T411
05T412	0	1	0	0	0	3	3	0	0	4	4	0	17	17	27	27	111	164	175	128	50	94	44	55	253	275	224	221	0	0	1	2	0	0	1	0	57	49	36	85	166	156	96	214		05T412	6.21347		05T412
05T416	12	10	9	3	12	1	15	16	21	27	11	4	3	3	1	4	40	48	19	9	6	8	5	6	22	31	25	36	0	0	0	1	0	0	0	1	4	2	3	10	12	28	19	5		05T416	2.60239		05T416
05T425	0	0	0	0	0	0	0	0	0	0	0	0	0	0	0	0	0	0	0	0	0	0	0	0	2	6	3	4	0	0	0	0	0	0	0	0	0	1	0	3	0	2	0	0		05T425	9.72588		05T425
05T445	0	0	0	0	0	0	0	0	0	1	0	0	0	0	0	0	4	0	0	0	1	0	0	0	0	0	0	0	0	0	0	0	0	0	0	0	0	1	1	2	0	0	0	0		05T445	2.38986		05T445
10L35	0	0	0	0	0	0	0	0	0	0	0	0	0	0	0	0	0	0	0	0	0	0	0	0	0	1	1	0	0	0	0	0	0	0	0	0	0	0	0	0	0	0	0	0		10L35	17.2192		10L35
10L412	1	0	0	0	0	0	1	2	0	2	1	0	1	1	1	4	9	25	22	13	6	5	8	8	23	22	38	18	2	0	0	1	1	0	0	0	7	7	5	7	5	8	4	4		10L412	5.28307		10L412
10L413	0	0	0	0	0	1	0	0	0	0	0	0	0	0	0	0	0	1	1	1	0	5	0	1	7	11	11	8	0	0	0	0	0	0	0	0	3	2	2	0	3	12	5	12		10L413	3.13054		10L413
10L418	0	0	1	0	0	0	0	0	0	0	0	0	0	0	0	0	0	0	0	0	0	0	0	2	19	25	27	30	0	0	0	0	0	0	0	0	0	0	0	0	1	1	3	0		10L418	2.56237		10L418
10L421	20	26	20	2	26	16	36	46	33	28	11	13	11	4	21	8	33	57	32	29	26	29	25	20	17	20	28	19	0	0	0	1	0	0	2	0	4	10	1	6	35	20	9	29		10L421	1.71754		10L421
10L46_2	9	17	16	0	19	17	25	15	14	27	27	14	3	2	2	2	4	30	12	9	8	6	4	2	488	513	476	522	0	0	1	0	0	0	0	0	26	9	16	19	26	25	15	23		10L46_2	12.1606		10L46_2
10N416	2	2	0	1	1	0	0	0	0	5	1	0	2	0	0	3	2	1	1	2	2	2	2	2	7	17	11	19	0	0	0	1	0	2	0	0	5	8	2	6	12	5	11	9		10N416	2.66155		10N416
10N424	31	22	54	27	20	40	78	44	31	28	35	85	5	11	6	14	34	58	53	33	50	75	49	70	573	716	630	631	4	1	8	6	4	1	7	3	364	340	286	367	510	478	266	465		10N424	3.51369		10N424
10N432	2	1	4	0	0	1	1	7	5	12	5	0	5	2	3	4	0	0	1	0	18	15	14	18	1	11	2	0	0	0	0	0	0	0	0	0	1	2	0	1	3	1	2	1		10N432	1.5375		10N432
10N434	0	0	0	0	0	0	0	0	0	0	0	0	0	0	0	0	0	0	0	0	0	0	0	0	6	9	2	2	0	0	0	0	0	0	0	0	0	0	0	0	0	0	0	0		10N434	0.865143		10N434
10T429	564	377	1236	562	604	503	1016	409	1184	508	1248	1135	397	377	362	630	2774	2576	1345	1535	1012	1325	1019	1108	267	353	266	214	51	102	87	80	43	76	132	65	2956	2640	2220	2621	2961	3206	2182	3403		10T429	4.44213		10T429
2KB_12	0	0	0	1	0	0	0	0	0	0	0	1	0	0	0	0	1	2	1	2	0	0	0	0	1	1	3	2	0	0	0	0	0	0	1	0	3	2	2	4	8	5	6	7		2KB_12	1.45752		2KB_12
2KB_20	0	0	0	0	0	0	0	0	0	0	0	0	0	0	0	0	0	0	0	0	0	0	0	0	18	31	14	18	0	0	0	0	0	0	0	0	0	0	0	0	0	0	0	0		2KB_20	6.98053		2KB_20
2MCAF35	0	0	0	0	0	0	0	0	0	0	0	0	0	0	0	0	0	0	1	0	0	0	0	0	0	0	0	0	0	0	0	0	0	0	0	0	0	0	0	0	0	0	0	0		2MCAF35	3.58137		2MCAF35
2MCAF36	0	0	0	0	0	0	0	0	0	0	1	0	0	0	0	0	0	1	1	0	0	0	0	0	4	3	0	0	0	0	0	0	1	0	0	0	2	1	0	3	9	6	4	3		2MCAF36	0.826302		2MCAF36
2RAB21	1	2	4	0	2	4	3	0	2	10	1	1	0	2	0	0	1	2	1	0	2	0	0	0	2	0	0	0	0	0	0	0	0	0	0	0	0	0	0	0	1	0	0	0		2RAB21	1.80815		2RAB21
2RAB6	4	2	1	0	10	3	3	4	0	23	0	1	0	0	2	1	1	1	5	0	0	1	1	0	19	20	25	11	0	0	0	0	0	0	4	0	3	2	3	7	33	30	22	72		2RAB6	1.54964		2RAB6
2RAF19	1	1	3	0	0	0	2	0	0	5	1	0	0	0	0	0	0	1	0	0	0	0	0	0	8	7	5	5	0	0	0	0	0	0	0	0	0	0	0	0	0	0	0	0		2RAF19	1.4905		2RAF19
2RAF21	1	4	7	6	5	1	4	9	6	10	5	1	22	12	23	39	54	55	44	33	29	19	29	25	8	7	6	16	1	0	1	1	2	1	1	0	28	19	11	24	58	59	33	50		2RAF21	1.6022		2RAF21
2RAF24	0	0	0	0	0	0	0	0	0	0	0	0	0	0	0	0	0	0	0	0	0	0	0	0	17	12	7	7	0	0	0	0	0	0	0	0	0	0	0	0	0	0	0	0		2RAF24	5.76285		2RAF24
2RAF4	1	0	0	0	0	0	1	0	0	0	0	0	0	0	0	1	1	0	3	0	1	0	0	0	0	1	5	2	0	0	2	0	0	0	0	0	0	1	0	2	0	1	2	2		2RAF4	1.72918		2RAF4
2RAF44	0	0	0	0	0	0	0	0	0	0	0	0	0	0	0	0	0	0	0	0	0	0	0	0	2	2	0	12	0	0	0	0	0	0	0	0	0	0	0	0	0	0	0	0		2RAF44	1		2RAF44
2TAB8	21	21	41	23	27	27	68	29	83	32	55	45	28	13	22	45	75	180	66	41	51	45	70	100	5	7	7	20	4	8	13	6	15	30	14	21	791	452	357	526	750	932	652	960		2TAB8	3.81035		2TAB8
2TAF14	3	1	1	0	2	2	11	0	6	1	0	0	23	13	15	28	13	32	24	18	1756	1114	1310	1233	533	518	424	426	4	16	28	17	0	0	2	2	1028	782	591	880	172	156	93	203		2TAF14	6.82913		2TAF14
2TAF2	0	0	0	0	0	0	0	0	0	0	0	0	0	0	0	0	0	0	0	0	0	0	0	0	1	2	2	4	0	0	0	0	0	0	0	0	0	0	0	0	0	0	0	0		2TAF2	0.775989		2TAF2
2TAF24	4	7	6	6	5	7	7	2	3	7	2	2	2	0	2	5	9	10	11	7	1	1	2	2	2	6	3	5	1	1	1	0	3	3	0	4	5	4	6	3	12	13	20	24		2TAF24	1.36693		2TAF24
2TAF3	0	0	0	0	0	0	0	0	1	0	0	3	0	0	0	0	2	0	0	0	0	0	1	2	45	44	76	64	0	0	0	0	0	0	0	0	2	0	1	4	8	3	1	2		2TAF3	2.71139		2TAF3
2TAF33	0	0	0	0	0	0	0	0	0	0	0	0	0	0	0	0	0	0	0	0	2	0	0	0	6	8	6	15	0	0	0	0	0	0	0	0	0	0	0	1	0	0	0	0		2TAF33	1.54025		2TAF33
2TAF36	44	31	25	20	45	32	49	27	31	36	25	10	28	4	23	29	71	68	51	34	23	24	16	22	9	4	0	3	0	5	8	4	11	8	19	17	104	71	38	124	192	243	156	299		2TAF36	1.55274		2TAF36
2TAF8	0	0	0	0	0	0	0	0	0	0	0	0	0	0	0	0	0	0	0	0	0	0	0	0	27	20	15	19	0	0	0	0	0	0	0	0	0	1	0	0	0	0	0	0		2TAF8	13.2558		2TAF8
2YAB30_2	0	0	0	0	0	0	0	0	0	0	0	0	0	0	0	0	0	0	0	0	0	0	0	1	0	0	1	1	0	0	0	0	0	0	0	0	0	0	1	0	0	0	0	1		2YAB30_2	3.53597		2YAB30_2
2YAF39	0	0	0	0	0	0	0	0	0	0	0	0	0	0	0	0	0	0	0	0	0	0	0	0	0	0	1	0	0	0	0	0	0	0	0	0	0	0	0	0	0	0	0	0		2YAF39	1.6892		2YAF39
KB_12	614	860	604	317	918	733	311	340	492	397	806	885	100	119	212	166	839	1000	1344	535	277	629	203	388	202	186	189	177	35	75	38	72	71	95	71	146	2203	1901	1959	2283	2536	2217	938	2814		KB_12	3.95675		KB_12
KB_33_2	0	0	0	0	0	0	0	0	0	0	0	0	0	0	0	0	0	0	0	0	0	0	0	0	0	0	0	3	0	0	0	0	0	0	0	0	0	0	1	0	0	1	1	2		KB_33_2	2.53624		KB_33_2
M-16	0	0	0	0	0	0	0	0	0	0	0	0	0	0	0	0	0	0	0	0	0	0	0	0	0	0	1	0	0	0	0	0	0	0	0	0	0	0	0	0	0	0	0	0		M-16	5.79164		M-16
M-6	0	1	0	0	2	0	2	0	3	1	0	0	1	0	0	0	0	0	2	0	1	1	0	0	1	0	0	0	0	0	0	0	0	0	0	0	0	0	0	0	1	1	0	0		M-6	1.30949		M-6
MCAF14	0	0	0	0	0	0	0	0	0	0	0	0	0	0	0	0	0	0	0	0	0	0	0	0	0	0	1	3	0	0	0	0	0	0	0	0	0	0	0	0	0	0	0	0		MCAF14	4.74499		MCAF14
MCAF20	0	0	0	0	0	0	0	0	0	0	0	0	0	0	0	0	0	0	0	0	0	0	0	0	0	1	0	0	0	0	0	0	0	0	0	0	0	0	0	0	0	0	0	0		MCAF20	9.34904		MCAF20
RAB17	0	0	0	0	0	0	1	0	0	0	0	0	0	0	1	0	6	5	7	3	7	4	3	2	44	59	36	47	0	0	0	0	0	0	2	0	19	8	2	23	11	16	20	15		RAB17	6.14272		RAB17
RAF14	0	0	0	0	0	0	0	0	0	0	0	0	0	0	0	0	0	0	0	0	0	0	0	0	4	3	5	5	0	0	0	0	0	0	0	0	0	0	0	0	0	0	0	0		RAF14	3.55407		RAF14
RAF19	3	3	4	2	0	4	4	3	2	2	14	3	18	28	39	56	219	126	191	191	109	134	126	96	0	0	0	0	0	1	2	3	0	1	4	1	34	25	24	23	50	49	22	32		RAF19	4.16924		RAF19
RAF43	0	0	0	0	0	0	0	0	0	0	0	0	0	0	0	0	0	0	0	0	0	0	0	0	8	1	1	1	0	0	0	0	0	0	0	0	0	0	0	0	0	0	0	0		RAF43	3.98251		RAF43
RAF53	0	0	0	0	0	0	0	0	0	0	0	0	0	0	0	1	0	0	1	0	0	0	0	2	0	0	0	0	0	0	0	0	0	0	0	0	0	0	0	0	0	0	0	0		RAF53	1.69811		RAF53
TAF1	0	0	0	0	0	0	0	0	0	0	0	1	0	0	0	0	0	0	0	0	0	1	0	0	0	0	0	0	0	0	0	0	0	0	0	0	0	0	0	0	0	0	0	0		TAF1	5.33943		TAF1
TAF58	0	0	0	0	0	0	0	0	0	0	0	0	0	0	0	0	0	0	0	0	2	0	0	0	0	1	0	2	0	0	0	0	0	0	0	0	0	0	1	0	0	0	0	0		TAF58	14.6926		TAF58
YAF13	0	0	0	0	0	0	0	0	0	0	0	0	0	0	0	0	0	0	0	0	1	0	0	0	0	0	0	0	0	0	0	0	0	0	0	0	0	0	0	0	0	0	0	0		YAF13	7.23002		YAF13
YAF25	0	0	0	3	0	0	0	0	0	1	0	0	3	0	1	0	1	0	1	0	2	4	0	1	11	13	13	10	0	0	1	0	0	0	1	0	7	0	1	7	29	2	7	8		YAF25	3.68332		YAF25
YAF4_2	0	0	0	0	0	0	0	0	0	0	0	0	0	0	0	0	0	0	0	0	0	0	0	0	3	3	2	1	0	0	0	0	0	0	0	0	0	0	0	0	0	0	0	0		YAF4_2	12.3076		YAF4_2
[truncated: 44 more columns]

## Sheet: Kraken2_Amp_V3V4
isolate	At_AtSC_ES_t3_high_B1_v3_v4	At_AtSC_ES_t3_high_B2_v3_v4	At_AtSC_ES_t3_high_B3_v3_v4	At_AtSC_ES_t3_high_B4_v3_v4	At_AtSC_ES_t3_HL_orig_B1_v3_v4	At_AtSC_ES_t3_HL_orig_B2_v3_v4	At_AtSC_ES_t3_HL_orig_B3_v3_v4	At_AtSC_ES_t3_HL_orig_B4_v3_v4	At_AtSC_ES_t3_low_B1_v3_v4	At_AtSC_ES_t3_low_B2_v3_v4	At_AtSC_ES_t3_low_B3_v3_v4	At_AtSC_ES_t3_low_B4_v3_v4	Hv_AtSC_ES_t3_high_B1_v3_v4	Hv_AtSC_ES_t3_high_B2_v3_v4	Hv_AtSC_ES_t3_high_B3_v3_v4	Hv_AtSC_ES_t3_high_B4_v3_v4	Hv_AtSC_ES_t3_low_B1_v3_v4	Hv_AtSC_ES_t3_low_B2_v3_v4	Hv_AtSC_ES_t3_low_B3_v3_v4	Hv_AtSC_ES_t3_low_B4_v3_v4	Hv_AtSC_RZ_t3_high_B1_v3_v4	Hv_AtSC_RZ_t3_high_B2_v3_v4	Hv_AtSC_RZ_t3_high_B3_v3_v4	Hv_AtSC_RZ_t3_high_B4_v3_v4	Input_undil_AtSC_t0_B1_v3_v4	Input_undil_AtSC_t0_B2_v3_v4	Input_undil_AtSC_t0_B3_v3_v4	Input_undil_AtSC_t0_B4_v3_v4	Lj_AtSC_ES_t3_high_B1_v3_v4	Lj_AtSC_ES_t3_high_B2_v3_v4	Lj_AtSC_ES_t3_high_B3_v3_v4	Lj_AtSC_ES_t3_high_B4_v3_v4	Lj_AtSC_ES_t3_low_B1_v3_v4	Lj_AtSC_ES_t3_low_B2_v3_v4	Lj_AtSC_ES_t3_low_B3_v3_v4	Lj_AtSC_ES_t3_low_B4_v3_v4	Lj_AtSC_RZ_t3_high_B1_v3_v4	Lj_AtSC_RZ_t3_high_B2_v3_v4	Lj_AtSC_RZ_t3_high_B3_v3_v4	Lj_AtSC_RZ_t3_high_B4_v3_v4	Lj_AtSC_RZ_t3_low_B1_v3_v4	Lj_AtSC_RZ_t3_low_B2_v3_v4	Lj_AtSC_RZ_t3_low_B3_v3_v4	Lj_AtSC_RZ_t3_low_B4_v3_v4		Isolate	16S CN - merged		isolate
01L420	1	0	1	0	0	0	0	1	4	0	0	0	3	0	3	2	21	37	8	11	10	21	7	15	250	279	218	186	0	0	0	0	0	0	0	0	7	7	3	12	26	18	20	16		01L420	5.82479		01L420
01N36	22	21	18	13	14	4	15	6	8	17	16	4	2	1	3	3	10	17	9	10	18	17	13	4	118	142	134	139	2	1	2	1	5	5	10	4	54	39	21	62	23	25	33	38		01N36	1.68934		01N36
01N410	0	0	0	0	0	0	2	1	0	0	0	0	0	0	2	0	1	2	2	0	0	0	0	5	55	54	43	60	0	0	0	0	0	0	0	0	2	5	2	5	5	3	3	0		01N410	6.02205		01N410
01N428	13	2	8	9	7	3	3	3	4	4	4	5	7	3	7	10	16	36	24	12	33	50	39	21	155	191	130	112	1	0	0	1	0	0	3	0	73	40	27	41	72	81	68	89		01N428	2.51486		01N428
01T422	0	0	1	0	0	1	0	5	1	0	1	0	2	0	2	7	0	0	0	1	17	16	13	13	65	66	42	41	0	0	0	0	0	0	0	0	1	0	1	1	0	0	3	0		01T422	14.1258		01T422
01T432	9	4	0	5	2	0	0	0	2	2	2	2	18	5	8	5	5	7	10	5	117	42	104	87	24	35	28	19	0	1	0	0	0	1	2	4	48	50	47	46	123	139	76	126		01T432	1.24071		01T432
01T47	56	47	39	55	31	22	24	20	34	49	38	16	119	44	104	96	113	146	137	83	253	326	251	182	311	283	284	235	2	9	4	10	12	11	6	5	335	284	244	270	450	583	390	534		01T47	7.52916		01T47
05N33	177	60	181	83	90	60	90	103	174	90	89	39	136	53	110	124	178	166	141	109	208	179	199	181	164	172	192	168	22	43	30	23	30	26	32	30	1057	628	453	766	1016	1353	731	1003		05N33	2.86579		05N33
05N37	223	398	78	222	127	132	189	118	42	56	152	27	10	9	11	21	78	109	81	68	10	18	10	3	395	412	432	384	0	0	0	0	0	0	0	0	7	9	6	14	11	25	10	20		05N37	2.62727		05N37
05N420	0	2	1	1	0	2	8	3	0	2	1	2	0	0	0	0	6	3	1	3	0	1	0	1	83	89	72	78	0	0	1	0	0	0	0	0	12	18	1	8	8	8	9	2		05N420	6.57401		05N420
05N423	248	288	213	467	299	316	459	319	111	96	183	44	491	220	542	515	2474	1921	2005	2262	1799	1561	2690	1672	937	926	907	969	10	20	20	22	32	31	40	29	1616	1215	911	1465	1235	1664	1119	1686		05N423	2.4067		05N423
05N428_2	86	70	70	92	79	67	56	55	64	50	46	60	0	0	0	0	0	0	0	3	0	1	0	1	17	11	4	10	44	46	41	53	32	38	55	43	1	0	0	1	2	2	0	0		05N428_2	20.7562		05N428_2
05T312	0	0	0	0	0	0	0	0	1	0	0	0	0	0	0	0	1	0	1	0	0	0	1	0	28	25	18	10	0	0	0	0	0	0	0	0	0	0	1	0	0	0	1	0		05T312	3.74876		05T312
05T411	0	0	0	0	0	0	0	0	0	0	1	0	5	4	2	4	4	6	24	4	69	110	89	65	45	32	24	33	0	0	0	1	0	0	0	0	2	6	10	6	44	27	7	15		05T411	11.1171		05T411
05T412	4	0	1	4	1	1	0	3	6	0	0	0	21	19	36	34	145	206	201	153	99	135	82	78	366	384	321	288	0	0	1	2	0	0	1	0	77	64	53	113	223	214	148	286		05T412	6.21347		05T412
05T445	1	0	0	1	0	0	0	0	0	0	0	0	0	2	0	0	4	0	0	0	1	2	1	1	1	0	0	0	0	0	0	0	0	0	0	0	3	5	2	2	0	0	0	0		05T445	2.38986		05T445
10L35	0	0	0	0	0	0	0	0	0	0	0	0	0	0	0	0	0	0	0	0	0	0	0	0	0	3	6	1	0	0	0	0	0	0	0	0	0	0	0	0	0	0	1	0		10L35	17.2192		10L35
10L38	0	0	0	0	0	0	0	0	0	0	0	0	0	0	0	0	0	0	0	0	0	0	0	0	16	4	9	5	0	0	0	0	0	0	0	0	0	0	0	0	0	0	0	0		10L38	17.3066		10L38
10L413	0	0	0	0	0	0	0	1	0	0	2	0	0	0	0	0	1	3	3	1	1	6	0	1	27	26	23	28	0	0	0	0	0	0	0	0	8	3	5	1	12	23	11	24		10L413	3.13054		10L413
10L46_2	1185	509	1121	541	462	443	873	703	808	863	621	71	433	571	1004	1045	504	861	1023	586	696	1171	750	791	234	274	227	177	1	3	6	1	2	5	5	10	99	93	68	80	105	117	78	76		10L46_2	12.1606		10L46_2
10N416	19	18	32	21	23	14	15	11	29	30	24	13	11	9	15	12	59	67	53	37	27	28	29	38	42	57	44	45	2	0	0	2	1	2	0	0	109	75	73	94	136	157	95	136		10N416	2.66155		10N416
10N432	1	9	7	13	2	1	0	2	6	0	5	0	21	3	16	7	4	1	6	2	50	38	32	25	4	20	11	2	0	0	0	0	0	0	0	0	5	5	2	2	21	17	14	13		10N432	1.5375		10N432
2KB_20	70	26	48	56	39	28	57	39	63	63	54	14	52	30	81	62	61	95	88	72	328	280	384	372	151	183	154	135	4	10	5	7	19	11	10	6	258	217	142	264	1291	858	617	575		2KB_20	6.98053		2KB_20
2KB_3	2	0	0	0	0	0	0	0	0	0	2	0	0	0	0	2	4	1	2	0	0	1	1	3	21	25	21	22	0	0	0	0	0	0	0	0	6	2	2	1	10	9	9	7		2KB_3	2.84062		2KB_3
2MCAF35	5	5	8	4	0	0	2	3	3	3	3	1	2	3	8	2	22	27	31	20	13	10	22	17	4	9	7	7	0	0	0	1	0	0	1	0	18	13	8	18	22	24	14	13		2MCAF35	3.58137		2MCAF35
2MCAF36	0	0	1	0	0	0	0	0	0	0	0	0	1	0	1	1	1	1	1	0	1	1	0	1	3	7	6	0	0	0	0	0	1	0	0	1	2	0	1	5	15	7	5	3		2MCAF36	0.826302		2MCAF36
2MCAF38	10	8	8	1	3	1	11	0	8	13	9	10	0	0	0	0	0	0	0	0	0	0	0	2	1	0	1	0	0	0	0	0	0	0	0	0	8	4	2	5	3	6	1	1		2MCAF38	1.73737		2MCAF38
2RAB21	0	0	0	1	0	0	0	0	0	0	0	0	0	0	0	0	2	0	0	0	0	0	0	0	7	8	4	5	0	0	0	0	0	0	0	0	0	0	1	1	0	0	0	0		2RAB21	1.80815		2RAB21
2RAB6	75	54	71	79	62	45	60	44	45	45	41	46	37	53	60	58	81	82	107	86	123	244	164	203	170	134	210	150	40	50	36	49	40	46	48	33	150	116	80	118	187	196	141	260		2RAB6	1.54964		2RAB6
2RAF19	37	41	8	50	10	16	22	19	14	8	10	6	1	3	3	3	97	88	45	40	7	18	14	7	262	242	269	236	0	0	0	4	0	0	1	1	37	22	20	28	41	22	16	26		2RAF19	1.4905		2RAF19
2RAF21	4	13	6	9	1	5	6	1	7	1	9	6	26	12	28	48	63	63	51	44	38	32	33	32	11	9	6	18	1	0	1	1	2	1	1	0	39	25	19	43	70	81	43	69		2RAF21	1.6022		2RAF21
2RAF24	0	0	0	0	0	0	0	0	0	0	0	0	0	0	0	0	0	0	0	0	0	0	0	0	23	16	10	8	0	0	0	0	0	0	0	0	0	0	0	0	0	0	0	0		2RAF24	5.76285		2RAF24
2RAF4	1	0	0	0	2	0	0	0	0	0	0	0	0	0	0	1	1	0	4	0	2	0	1	0	2	3	6	4	0	0	2	0	0	0	0	0	0	1	0	2	0	1	2	2		2RAF4	1.72918		2RAF4
2RAF44	0	22	0	30	2	0	0	4	6	13	0	0	0	1	11	8	11	13	11	13	12	16	27	10	8	10	9	17	0	0	1	1	0	0	0	0	27	15	14	16	9	26	14	22		2RAF44	1		2RAF44
2TAF14	12	11	15	20	8	6	2	8	8	3	6	6	141	49	121	107	52	85	63	27	2818	1927	2123	1895	1019	954	812	752	4	11	8	8	4	2	6	7	1332	1030	520	937	461	490	323	504		2TAF14	6.82913		2TAF14
2TAF2	0	0	0	0	0	0	1	0	0	0	0	0	0	0	0	0	0	1	0	1	0	0	0	0	11	15	8	5	0	0	0	0	0	0	0	0	0	0	0	0	0	2	0	0		2TAF2	0.775989		2TAF2
2TAF24	94	17	160	41	41	22	25	27	140	50	66	28	4	5	11	28	16	28	28	7	45	71	36	67	5	12	6	8	2	0	0	1	0	0	0	0	17	21	20	19	37	102	49	51		2TAF24	1.36693		2TAF24
2TAF26	0	0	0	0	0	0	0	0	0	0	0	0	0	0	0	0	0	0	1	0	0	0	0	0	9	14	7	6	0	0	0	0	0	0	0	0	1	0	0	0	1	1	0	1		2TAF26	5.96446		2TAF26
2TAF3	0	0	1	0	0	0	0	0	0	4	0	0	0	0	0	0	2	0	0	0	0	0	1	2	52	46	79	73	0	0	0	0	0	0	0	0	2	0	2	5	9	3	1	3		2TAF3	2.71139		2TAF3
2TAF33	0	0	0	0	0	0	0	0	0	0	0	0	0	0	0	0	0	0	0	0	2	0	0	0	7	10	11	17	0	0	0	0	0	0	0	0	0	0	0	1	0	2	0	0		2TAF33	1.54025		2TAF33
2TAF36	77	43	51	48	65	42	56	44	42	37	49	37	37	8	29	41	115	113	107	66	52	40	33	49	18	16	9	19	1	7	8	6	16	12	19	20	182	113	69	190	287	371	274	452		2TAF36	1.55274		2TAF36
2TAF8	158	124	141	126	145	105	113	122	103	76	98	121	22	48	41	53	65	65	55	62	5	7	3	5	251	192	184	216	83	121	100	127	116	93	133	99	25	27	17	22	36	34	26	32		2TAF8	13.2558		2TAF8
2YAB30_2	0	0	0	1	0	0	0	0	0	0	1	0	1	0	1	0	0	2	0	0	9	2	6	4	3	0	1	3	0	0	0	0	0	0	0	0	2	3	3	1	4	0	0	1		2YAB30_2	3.53597		2YAB30_2
2YAF34	0	0	0	0	0	0	0	0	0	0	0	0	0	0	0	0	0	0	0	0	0	0	0	0	10	3	7	6	0	0	0	0	0	0	0	0	0	0	0	0	0	0	0	0		2YAF34	1.96567		2YAF34
2YAF39	46	32	57	39	45	48	33	25	23	19	26	38	4	6	10	3	35	28	41	25	15	11	18	20	41	47	46	27	1	1	4	2	2	0	6	1	24	19	20	32	50	43	32	56		2YAF39	1.6892		2YAF39
KB_33_2	14	5	18	7	10	8	5	11	20	14	7	11	10	3	7	9	33	25	31	16	28	29	18	22	23	22	21	21	1	1	1	0	1	1	0	1	37	33	40	28	33	33	35	43		KB_33_2	2.53624		KB_33_2
M-16	0	0	2	0	1	0	1	0	0	0	0	0	0	1	0	0	1	0	1	1	2	1	1	0	24	26	16	18	0	0	0	0	0	0	0	1	2	1	0	0	2	1	1	1		M-16	5.79164		M-16
M-6	2	0	4	3	0	1	4	0	0	1	0	0	1	1	0	0	0	0	2	0	3	1	0	0	3	2	1	0	0	0	0	0	0	0	0	0	3	2	0	0	2	5	2	1		M-6	1.30949		M-6
MCAF14	13	6	18	9	10	2	10	12	11	10	9	6	19	29	27	47	63	57	55	66	29	26	23	25	127	119	112	103	5	5	1	2	4	0	3	1	6	12	5	15	21	11	14	22		MCAF14	4.74499		MCAF14
MCAF7	4	0	1	1	0	3	2	3	1	0	1	0	4	1	3	5	36	32	13	22	19	9	17	12	7	14	13	13	0	0	0	0	0	0	3	0	4	4	3	4	58	36	6	25		MCAF7	3.61291		MCAF7
RAB17	6	2	9	3	4	4	0	2	3	3	1	0	11	15	35	19	57	119	96	43	580	340	434	326	455	404	342	340	0	9	6	5	1	2	16	4	1020	1044	596	1573	3594	1926	1780	3576		RAB17	6.14272		RAB17
RAF14	0	0	1	0	0	0	0	0	0	0	0	0	0	0	0	0	0	0	1	0	0	0	0	1	13	7	9	9	0	0	0	0	0	0	0	0	0	0	0	0	0	4	1	0		RAF14	3.55407		RAF14
RAF43	0	0	0	0	0	0	0	0	1	0	0	0	0	0	0	2	1	0	1	2	2	3	2	0	35	20	19	18	0	0	0	0	0	0	0	0	2	0	0	0	12	17	7	5		RAF43	3.98251		RAF43
RAF53	33	11	35	25	25	23	23	21	36	55	32	28	35	24	29	35	99	109	90	49	59	107	79	60	82	99	58	75	3	0	5	6	5	2	6	5	225	180	142	153	227	284	224	314		RAF53	1.69811		RAF53
TAF58	0	0	0	0	0	0	0	0	0	0	0	0	0	0	0	0	0	0	1	0	2	0	1	0	6	8	4	6	0	0	0	0	0	0	0	0	0	0	0	0	0	0	0	1		TAF58	14.6926		TAF58
YAF13	0	0	0	0	0	0	0	0	0	0	0	0	0	0	0	0	0	0	0	0	7	0	0	0	0	0	0	0	0	0	0	0	0	0	0	0	0	0	0	0	0	0	0	0		YAF13	7.23002		YAF13
YAF2_2	0	0	0	0	0	0	0	0	0	0	0	0	0	0	0	0	0	1	0	0	0	0	0	0	2	1	1	0	0	0	0	0	0	0	0	0	0	0	0	0	0	0	0	0		YAF2_2	13.4947		YAF2_2
YAF25	0	2	0	1	0	0	1	0	0	0	1	3	3	0	2	0	2	6	3	1	9	10	8	3	40	30	37	38	0	0	1	0	0	0	1	0	13	5	10	24	95	30	21	58		YAF25	3.68332		YAF25
YAF4_2	0	0	0	0	0	0	0	0	0	0	0	0	0	0	0	0	0	0	0	0	0	0	0	0	30	28	16	24	0	0	0	0	0	0	0	0	0	0	0	0	0	2	0	1		YAF4_2	12.3076		YAF4_2
[truncated: 44 more columns]

## Sheet: Kraken3_Amp_V3V4
isolate	At_AtSC_ES_t3_high_B1_v3_v4	At_AtSC_ES_t3_high_B2_v3_v4	At_AtSC_ES_t3_high_B3_v3_v4	At_AtSC_ES_t3_high_B4_v3_v4	At_AtSC_ES_t3_HL_orig_B1_v3_v4	At_AtSC_ES_t3_HL_orig_B2_v3_v4	At_AtSC_ES_t3_HL_orig_B3_v3_v4	At_AtSC_ES_t3_HL_orig_B4_v3_v4	At_AtSC_ES_t3_low_B1_v3_v4	At_AtSC_ES_t3_low_B2_v3_v4	At_AtSC_ES_t3_low_B3_v3_v4	At_AtSC_ES_t3_low_B4_v3_v4	Hv_AtSC_ES_t3_high_B1_v3_v4	Hv_AtSC_ES_t3_high_B2_v3_v4	Hv_AtSC_ES_t3_high_B3_v3_v4	Hv_AtSC_ES_t3_high_B4_v3_v4	Hv_AtSC_ES_t3_low_B1_v3_v4	Hv_AtSC_ES_t3_low_B2_v3_v4	Hv_AtSC_ES_t3_low_B3_v3_v4	Hv_AtSC_ES_t3_low_B4_v3_v4	Hv_AtSC_RZ_t3_high_B1_v3_v4	Hv_AtSC_RZ_t3_high_B2_v3_v4	Hv_AtSC_RZ_t3_high_B3_v3_v4	Hv_AtSC_RZ_t3_high_B4_v3_v4	Input_undil_AtSC_t0_B1_v3_v4	Input_undil_AtSC_t0_B2_v3_v4	Input_undil_AtSC_t0_B3_v3_v4	Input_undil_AtSC_t0_B4_v3_v4	Lj_AtSC_ES_t3_high_B1_v3_v4	Lj_AtSC_ES_t3_high_B2_v3_v4	Lj_AtSC_ES_t3_high_B3_v3_v4	Lj_AtSC_ES_t3_high_B4_v3_v4	Lj_AtSC_ES_t3_low_B1_v3_v4	Lj_AtSC_ES_t3_low_B2_v3_v4	Lj_AtSC_ES_t3_low_B3_v3_v4	Lj_AtSC_ES_t3_low_B4_v3_v4	Lj_AtSC_RZ_t3_high_B1_v3_v4	Lj_AtSC_RZ_t3_high_B2_v3_v4	Lj_AtSC_RZ_t3_high_B3_v3_v4	Lj_AtSC_RZ_t3_high_B4_v3_v4	Lj_AtSC_RZ_t3_low_B1_v3_v4	Lj_AtSC_RZ_t3_low_B2_v3_v4	Lj_AtSC_RZ_t3_low_B3_v3_v4	Lj_AtSC_RZ_t3_low_B4_v3_v4		Isolate	16S CN - merged		isolate
01L420	1	0	1	0	0	0	0	1	4	0	0	0	3	0	3	2	21	37	8	11	10	21	7	15	250	279	218	186	0	0	0	0	0	0	0	0	7	7	3	12	26	18	20	16		01L420	5.82479		01L420
01N36	22	21	18	13	14	4	15	6	8	17	16	4	2	1	3	3	10	17	9	10	18	17	13	4	118	142	134	139	2	1	2	1	5	5	10	4	54	39	21	62	23	25	33	38		01N36	1.68934		01N36
01N410	0	0	0	0	0	0	2	1	0	0	0	0	0	0	2	0	1	2	2	0	0	0	0	5	55	54	43	60	0	0	0	0	0	0	0	0	2	5	2	5	5	3	3	0		01N410	6.02205		01N410
01N428	13	2	8	9	7	3	3	3	4	4	4	5	7	3	7	10	16	36	24	12	33	50	39	21	155	191	130	112	1	0	0	1	0	0	3	0	73	40	27	41	72	81	68	89		01N428	2.51486		01N428
01T422	0	0	1	0	0	1	0	5	1	0	1	0	2	0	2	7	0	0	0	1	17	16	13	13	65	66	42	41	0	0	0	0	0	0	0	0	1	0	1	1	0	0	3	0		01T422	14.1258		01T422
01T432	9	4	0	5	2	0	0	0	2	2	2	2	18	5	8	5	5	7	10	5	117	42	104	87	24	35	28	19	0	1	0	0	0	1	2	4	48	50	47	46	123	139	76	126		01T432	1.24071		01T432
01T47	56	47	39	55	31	22	24	20	34	49	37	16	119	44	104	96	113	146	137	83	253	326	251	182	311	283	284	235	2	9	4	10	12	11	6	5	335	284	244	270	450	583	390	534		01T47	7.52916		01T47
05N33	177	60	181	83	90	60	90	103	174	90	89	39	136	53	110	124	178	166	141	109	208	179	199	181	164	172	192	168	22	43	30	23	30	26	32	30	1057	628	453	766	1016	1353	731	1003		05N33	2.86579		05N33
05N37	223	398	78	222	127	132	189	118	42	56	152	27	10	9	11	21	78	109	81	68	10	18	10	3	395	412	432	384	0	0	0	0	0	0	0	0	7	9	6	14	11	25	10	20		05N37	2.62727		05N37
05N420	0	2	1	1	0	2	8	3	0	2	1	2	0	0	0	0	6	3	1	3	0	1	0	1	83	89	72	78	0	0	1	0	0	0	0	0	12	18	1	8	8	8	9	2		05N420	6.57401		05N420
05N423	248	288	213	467	299	316	459	319	111	96	183	44	491	220	542	515	2474	1921	2005	2262	1799	1561	2690	1672	937	926	907	969	10	20	20	22	32	31	40	29	1616	1215	911	1465	1235	1664	1119	1686		05N423	2.4067		05N423
05N428_2	86	70	70	92	79	67	56	55	64	50	46	60	0	0	0	0	0	0	0	3	0	1	0	1	17	11	4	10	44	46	41	52	32	38	55	43	1	0	0	1	2	2	0	0		05N428_2	20.7562		05N428_2
05T312	0	0	0	0	0	0	0	0	1	0	0	0	0	0	0	0	1	0	1	0	0	0	1	0	28	25	18	10	0	0	0	0	0	0	0	0	0	0	1	0	0	0	1	0		05T312	3.74876		05T312
05T411	0	0	0	0	0	0	0	0	0	0	1	0	5	4	2	4	4	6	24	4	69	109	87	64	45	32	24	33	0	0	0	1	0	0	0	0	2	6	10	5	44	27	7	15		05T411	11.1171		05T411
05T412	4	0	1	4	1	1	0	3	6	0	0	0	21	19	36	34	145	206	201	153	99	135	82	78	366	384	321	288	0	0	1	2	0	0	1	0	77	64	53	113	223	214	148	286		05T412	6.21347		05T412
05T445	1	0	0	1	0	0	0	0	0	0	0	0	0	2	0	0	4	0	0	0	1	2	1	1	1	0	0	0	0	0	0	0	0	0	0	0	3	5	2	2	0	0	0	0		05T445	2.38986		05T445
10L35	0	0	0	0	0	0	0	0	0	0	0	0	0	0	0	0	0	0	0	0	0	0	0	0	0	3	6	1	0	0	0	0	0	0	0	0	0	0	0	0	0	0	1	0		10L35	17.2192		10L35
10L38	0	0	0	0	0	0	0	0	0	0	0	0	0	0	0	0	0	0	0	0	0	0	0	0	16	4	9	5	0	0	0	0	0	0	0	0	0	0	0	0	0	0	0	0		10L38	17.3066		10L38
10L413	0	0	0	0	0	0	0	1	0	0	2	0	0	0	0	0	1	3	3	1	1	6	0	1	27	26	23	28	0	0	0	0	0	0	0	0	8	3	5	1	12	23	11	24		10L413	3.13054		10L413
10L46_2	1185	509	1121	541	462	443	873	703	808	863	621	71	433	571	1004	1045	504	861	1023	586	696	1171	750	791	234	274	227	177	1	3	6	1	2	5	5	10	99	93	68	80	105	117	78	76		10L46_2	12.1606		10L46_2
10N416	19	18	32	21	23	14	15	11	29	30	24	13	11	9	15	12	58	67	53	36	27	28	29	38	42	57	44	45	1	0	0	2	0	2	0	0	109	75	73	94	136	157	95	136		10N416	2.66155		10N416
10N432	1	9	7	13	2	1	0	2	6	0	5	0	21	3	16	7	4	1	6	2	50	38	32	25	4	20	11	2	0	0	0	0	0	0	0	0	5	5	2	2	21	17	14	13		10N432	1.5375		10N432
2KB_20	70	26	48	56	39	28	57	39	63	63	54	14	52	30	81	62	61	95	88	72	328	280	384	372	151	183	154	135	4	10	5	7	19	11	10	6	258	217	142	264	1291	858	617	575		2KB_20	6.98053		2KB_20
2KB_3	2	0	0	0	0	0	0	0	0	0	2	0	0	0	0	2	4	1	2	0	0	1	1	3	21	25	21	22	0	0	0	0	0	0	0	0	6	2	2	1	10	9	9	7		2KB_3	2.84062		2KB_3
2MCAF35	5	5	8	4	0	0	2	3	3	3	3	1	2	3	8	2	22	27	31	20	13	10	22	17	4	9	7	7	0	0	0	1	0	0	1	0	18	13	8	18	22	24	14	13		2MCAF35	3.58137		2MCAF35
2MCAF36	0	0	1	0	0	0	0	0	0	0	0	0	1	0	1	1	1	1	1	0	1	1	0	1	3	7	6	0	0	0	0	0	1	0	0	1	2	0	1	5	15	7	5	3		2MCAF36	0.826302		2MCAF36
2MCAF38	10	8	8	1	3	1	11	0	8	13	9	10	0	0	0	0	0	0	0	0	0	0	0	2	1	0	1	0	0	0	0	0	0	0	0	0	8	4	2	5	3	6	1	1		2MCAF38	1.73737		2MCAF38
2RAB21	0	0	0	1	0	0	0	0	0	0	0	0	0	0	0	0	2	0	0	0	0	0	0	0	7	8	4	5	0	0	0	0	0	0	0	0	0	0	1	1	0	0	0	0		2RAB21	1.80815		2RAB21
2RAB6	60	43	65	73	51	33	50	35	35	37	32	38	29	41	53	46	67	73	95	73	123	244	164	203	169	134	210	150	21	38	25	40	31	36	38	23	150	116	80	118	187	195	141	260		2RAB6	1.54964		2RAB6
2RAF19	37	41	8	50	10	16	22	19	14	8	10	6	1	3	3	3	97	88	45	40	7	18	14	7	262	242	269	236	0	0	0	4	0	0	1	1	37	22	20	28	41	22	16	26		2RAF19	1.4905		2RAF19
2RAF21	4	13	6	9	1	5	6	1	7	1	9	6	26	12	28	48	63	63	51	44	38	32	33	32	11	9	6	18	1	0	1	1	2	1	1	0	39	25	19	43	70	81	43	69		2RAF21	1.6022		2RAF21
2RAF24	0	0	0	0	0	0	0	0	0	0	0	0	0	0	0	0	0	0	0	0	0	0	0	0	23	16	10	8	0	0	0	0	0	0	0	0	0	0	0	0	0	0	0	0		2RAF24	5.76285		2RAF24
2RAF4	1	0	0	0	2	0	0	0	0	0	0	0	0	0	0	1	1	0	4	0	2	0	1	0	2	3	6	4	0	0	2	0	0	0	0	0	0	1	0	2	0	1	2	2		2RAF4	1.72918		2RAF4
2RAF44	0	22	0	30	2	0	0	4	6	13	0	0	0	1	11	8	11	13	11	13	12	16	27	10	8	10	9	17	0	0	1	1	0	0	0	0	27	15	14	16	9	26	14	22		2RAF44	1		2RAF44
2TAF14	11	11	15	20	8	6	2	8	8	3	6	6	141	49	121	107	52	85	63	27	2818	1927	2123	1895	1019	954	812	752	4	11	8	8	4	2	6	7	1332	1030	520	937	461	490	323	504		2TAF14	6.82913		2TAF14
2TAF2	0	0	0	0	0	0	1	0	0	0	0	0	0	0	0	0	0	1	0	1	0	0	0	0	11	15	8	5	0	0	0	0	0	0	0	0	0	0	0	0	0	2	0	0		2TAF2	0.775989		2TAF2
2TAF24	94	17	160	41	41	22	25	27	140	50	66	28	4	5	11	28	16	28	28	7	45	71	36	67	5	12	6	8	2	0	0	1	0	0	0	0	17	21	20	19	37	102	49	51		2TAF24	1.36693		2TAF24
2TAF26	0	0	0	0	0	0	0	0	0	0	0	0	0	0	0	0	0	0	1	0	0	0	0	0	9	14	7	6	0	0	0	0	0	0	0	0	1	0	0	0	1	1	0	1		2TAF26	5.96446		2TAF26
2TAF3	0	0	1	0	0	0	0	0	0	4	0	0	0	0	0	0	2	0	0	0	0	0	1	2	52	46	79	73	0	0	0	0	0	0	0	0	2	0	2	5	9	3	1	3		2TAF3	2.71139		2TAF3
2TAF33	0	0	0	0	0	0	0	0	0	0	0	0	0	0	0	0	0	0	0	0	2	0	0	0	7	10	11	17	0	0	0	0	0	0	0	0	0	0	0	1	0	2	0	0		2TAF33	1.54025		2TAF33
2TAF36	77	43	51	48	65	42	56	44	42	37	49	37	37	8	29	41	115	113	107	66	52	40	33	49	18	16	9	19	1	7	8	6	16	12	19	20	182	113	69	190	287	371	274	452		2TAF36	1.55274		2TAF36
2TAF8	158	124	141	125	145	105	113	122	103	76	98	121	22	47	39	53	61	63	54	57	5	7	3	5	251	192	184	216	82	120	100	127	116	93	133	99	25	27	17	22	36	34	26	32		2TAF8	13.2558		2TAF8
2YAB30_2	0	0	0	1	0	0	0	0	0	0	1	0	1	0	1	0	0	2	0	0	9	2	6	4	3	0	1	3	0	0	0	0	0	0	0	0	2	3	3	1	4	0	0	1		2YAB30_2	3.53597		2YAB30_2
2YAF34	0	0	0	0	0	0	0	0	0	0	0	0	0	0	0	0	0	0	0	0	0	0	0	0	10	3	7	6	0	0	0	0	0	0	0	0	0	0	0	0	0	0	0	0		2YAF34	1.96567		2YAF34
2YAF39	46	32	57	39	45	48	33	25	23	19	26	38	4	6	10	3	35	28	41	25	15	11	18	20	41	47	46	27	1	1	4	2	2	0	6	1	24	19	20	32	50	43	32	56		2YAF39	1.6892		2YAF39
KB_33_2	14	5	18	7	10	8	5	11	20	14	7	11	10	3	7	9	33	25	31	16	28	29	18	22	23	22	21	21	1	1	1	0	1	1	0	1	37	33	40	28	33	33	35	43		KB_33_2	2.53624		KB_33_2
M-16	0	0	2	0	1	0	1	0	0	0	0	0	0	1	0	0	1	0	1	1	2	1	1	0	24	26	16	18	0	0	0	0	0	0	0	1	2	1	0	0	2	1	1	1		M-16	5.79164		M-16
M-6	2	0	4	3	0	1	4	0	0	1	0	0	1	1	0	0	0	0	2	0	3	1	0	0	3	2	1	0	0	0	0	0	0	0	0	0	3	2	0	0	2	5	2	1		M-6	1.30949		M-6
MCAF14	13	6	18	9	10	2	10	12	11	10	9	6	19	29	27	47	63	57	55	66	29	26	23	25	127	119	112	103	5	5	1	2	4	0	3	1	6	12	5	15	21	11	14	22		MCAF14	4.74499		MCAF14
MCAF7	4	0	1	1	0	3	2	3	1	0	1	0	4	1	3	5	36	32	13	22	19	9	17	12	7	14	13	13	0	0	0	0	0	0	3	0	4	4	3	4	58	36	6	25		MCAF7	3.61291		MCAF7
RAB17	6	2	9	3	4	4	0	2	3	3	1	0	11	15	35	19	57	119	96	43	580	340	434	326	455	404	342	340	0	9	6	5	1	2	16	4	1020	1044	596	1573	3594	1926	1780	3576		RAB17	6.14272		RAB17
RAF14	0	0	1	0	0	0	0	0	0	0	0	0	0	0	0	0	0	0	1	0	0	0	0	1	13	7	9	9	0	0	0	0	0	0	0	0	0	0	0	0	0	4	1	0		RAF14	3.55407		RAF14
RAF43	0	0	0	0	0	0	0	0	1	0	0	0	0	0	0	2	1	0	1	2	2	3	2	0	35	20	19	18	0	0	0	0	0	0	0	0	2	0	0	0	12	17	7	5		RAF43	3.98251		RAF43
RAF53	33	11	35	25	25	23	23	21	36	55	32	28	35	24	29	35	99	109	90	49	59	107	79	60	82	99	58	75	3	0	5	6	5	2	6	5	225	180	142	153	227	284	224	314		RAF53	1.69811		RAF53
TAF58	0	0	0	0	0	0	0	0	0	0	0	0	0	0	0	0	0	0	1	0	2	0	1	0	6	8	4	6	0	0	0	0	0	0	0	0	0	0	0	0	0	0	0	1		TAF58	14.6926		TAF58
YAF13	0	0	0	0	0	0	0	0	0	0	0	0	0	0	0	0	0	0	0	0	7	0	0	0	0	0	0	0	0	0	0	0	0	0	0	0	0	0	0	0	0	0	0	0		YAF13	7.23002		YAF13
YAF2_2	0	0	0	0	0	0	0	0	0	0	0	0	0	0	0	0	0	1	0	0	0	0	0	0	2	1	1	0	0	0	0	0	0	0	0	0	0	0	0	0	0	0	0	0		YAF2_2	13.4947		YAF2_2
YAF25	0	2	0	1	0	0	1	0	0	0	1	3	3	0	2	0	2	6	3	1	9	10	8	3	40	30	37	38	0	0	1	0	0	0	1	0	13	5	10	24	95	30	21	58		YAF25	3.68332		YAF25
YAF4_2	0	0	0	0	0	0	0	0	0	0	0	0	0	0	0	0	0	0	0	0	0	0	0	0	30	28	16	24	0	0	0	0	0	0	0	0	0	0	0	0	0	2	0	1		YAF4_2	12.3076		YAF4_2
[truncated: 44 more columns]

## Sheet: Kraken5_Amp_V3V4
isolate	At_AtSC_ES_t3_high_B1_v3_v4	At_AtSC_ES_t3_high_B2_v3_v4	At_AtSC_ES_t3_high_B3_v3_v4	At_AtSC_ES_t3_high_B4_v3_v4	At_AtSC_ES_t3_HL_orig_B1_v3_v4	At_AtSC_ES_t3_HL_orig_B2_v3_v4	At_AtSC_ES_t3_HL_orig_B3_v3_v4	At_AtSC_ES_t3_HL_orig_B4_v3_v4	At_AtSC_ES_t3_low_B1_v3_v4	At_AtSC_ES_t3_low_B2_v3_v4	At_AtSC_ES_t3_low_B3_v3_v4	At_AtSC_ES_t3_low_B4_v3_v4	Hv_AtSC_ES_t3_high_B1_v3_v4	Hv_AtSC_ES_t3_high_B2_v3_v4	Hv_AtSC_ES_t3_high_B3_v3_v4	Hv_AtSC_ES_t3_high_B4_v3_v4	Hv_AtSC_ES_t3_low_B1_v3_v4	Hv_AtSC_ES_t3_low_B2_v3_v4	Hv_AtSC_ES_t3_low_B3_v3_v4	Hv_AtSC_ES_t3_low_B4_v3_v4	Hv_AtSC_RZ_t3_high_B1_v3_v4	Hv_AtSC_RZ_t3_high_B2_v3_v4	Hv_AtSC_RZ_t3_high_B3_v3_v4	Hv_AtSC_RZ_t3_high_B4_v3_v4	Input_undil_AtSC_t0_B1_v3_v4	Input_undil_AtSC_t0_B2_v3_v4	Input_undil_AtSC_t0_B3_v3_v4	Input_undil_AtSC_t0_B4_v3_v4	Lj_AtSC_ES_t3_high_B1_v3_v4	Lj_AtSC_ES_t3_high_B2_v3_v4	Lj_AtSC_ES_t3_high_B3_v3_v4	Lj_AtSC_ES_t3_high_B4_v3_v4	Lj_AtSC_ES_t3_low_B1_v3_v4	Lj_AtSC_ES_t3_low_B2_v3_v4	Lj_AtSC_ES_t3_low_B3_v3_v4	Lj_AtSC_ES_t3_low_B4_v3_v4	Lj_AtSC_RZ_t3_high_B1_v3_v4	Lj_AtSC_RZ_t3_high_B2_v3_v4	Lj_AtSC_RZ_t3_high_B3_v3_v4	Lj_AtSC_RZ_t3_high_B4_v3_v4	Lj_AtSC_RZ_t3_low_B1_v3_v4	Lj_AtSC_RZ_t3_low_B2_v3_v4	Lj_AtSC_RZ_t3_low_B3_v3_v4	Lj_AtSC_RZ_t3_low_B4_v3_v4		Isolate	16S CN - merged		isolate
01L420	1	0	1	0	0	0	0	1	4	0	0	0	3	0	3	2	21	37	8	11	10	21	7	15	250	279	218	186	0	0	0	0	0	0	0	0	7	7	3	12	26	18	20	16		01L420	5.82479		01L420
01N36	22	21	18	13	14	4	15	6	8	17	16	4	2	1	3	3	10	17	9	10	18	17	13	4	118	142	134	139	2	1	2	1	5	5	10	4	54	39	21	62	23	25	33	38		01N36	1.68934		01N36
01N410	0	0	0	0	0	0	2	1	0	0	0	0	0	0	2	0	1	2	2	0	0	0	0	5	55	54	43	60	0	0	0	0	0	0	0	0	2	5	2	5	5	3	3	0		01N410	6.02205		01N410
01N428	13	2	8	9	7	3	3	3	4	4	4	5	7	3	7	10	16	36	24	12	33	50	39	21	155	191	130	112	1	0	0	1	0	0	3	0	73	40	27	41	72	81	68	89		01N428	2.51486		01N428
01T422	0	0	1	0	0	1	0	5	1	0	1	0	2	0	2	7	0	0	0	1	17	16	13	13	65	66	42	41	0	0	0	0	0	0	0	0	1	0	1	1	0	0	3	0		01T422	14.1258		01T422
01T432	9	4	0	5	2	0	0	0	2	2	2	2	18	5	8	5	5	7	10	5	117	42	104	87	24	35	28	19	0	1	0	0	0	1	2	4	48	50	47	46	123	139	76	126		01T432	1.24071		01T432
01T47	55	47	39	55	31	22	24	20	33	49	37	16	119	44	104	96	113	146	137	83	253	326	251	182	311	283	284	235	2	9	4	9	12	11	5	5	335	284	244	270	450	583	390	534		01T47	7.52916		01T47
05N33	177	60	181	83	90	60	90	103	174	90	89	39	136	53	110	124	178	166	141	109	208	179	199	181	164	172	192	168	22	43	30	23	30	26	32	30	1057	628	453	766	1016	1353	731	1003		05N33	2.86579		05N33
05N37	223	398	78	222	127	132	189	118	42	56	152	27	10	9	11	21	78	109	81	68	10	18	10	3	395	412	432	384	0	0	0	0	0	0	0	0	7	9	6	14	11	25	10	20		05N37	2.62727		05N37
05N420	0	2	1	1	0	2	8	3	0	2	1	2	0	0	0	0	6	3	1	3	0	1	0	1	83	89	72	78	0	0	1	0	0	0	0	0	12	18	1	8	8	8	9	2		05N420	6.57401		05N420
05N423	248	288	213	467	299	315	459	319	111	96	183	44	491	220	542	515	2474	1921	2005	2262	1799	1561	2690	1672	937	926	907	969	10	20	20	22	32	31	40	29	1616	1215	911	1465	1235	1664	1119	1686		05N423	2.4067		05N423
05N428_2	84	70	69	92	78	67	56	54	64	50	46	59	0	0	0	0	0	0	0	3	0	1	0	1	17	11	4	10	43	46	41	51	32	38	55	40	1	0	0	1	2	2	0	0		05N428_2	20.7562		05N428_2
05T312	0	0	0	0	0	0	0	0	1	0	0	0	0	0	0	0	1	0	1	0	0	0	1	0	28	25	18	10	0	0	0	0	0	0	0	0	0	0	1	0	0	0	1	0		05T312	3.74876		05T312
05T411	0	0	0	0	0	0	0	0	0	0	1	0	5	1	2	3	4	5	20	4	62	95	77	53	45	32	23	31	0	0	0	1	0	0	0	0	2	6	7	5	38	26	6	11		05T411	11.1171		05T411
05T412	4	0	1	4	1	1	0	3	6	0	0	0	21	19	36	34	145	206	201	153	99	135	82	78	366	384	321	288	0	0	1	2	0	0	1	0	77	64	53	113	223	214	148	286		05T412	6.21347		05T412
05T445	1	0	0	1	0	0	0	0	0	0	0	0	0	2	0	0	4	0	0	0	1	2	1	1	1	0	0	0	0	0	0	0	0	0	0	0	3	5	2	2	0	0	0	0		05T445	2.38986		05T445
10L35	0	0	0	0	0	0	0	0	0	0	0	0	0	0	0	0	0	0	0	0	0	0	0	0	0	3	6	1	0	0	0	0	0	0	0	0	0	0	0	0	0	0	1	0		10L35	17.2192		10L35
10L38	0	0	0	0	0	0	0	0	0	0	0	0	0	0	0	0	0	0	0	0	0	0	0	0	16	4	9	5	0	0	0	0	0	0	0	0	0	0	0	0	0	0	0	0		10L38	17.3066		10L38
10L413	0	0	0	0	0	0	0	1	0	0	2	0	0	0	0	0	1	3	3	1	1	6	0	1	27	26	23	28	0	0	0	0	0	0	0	0	8	3	5	1	12	23	11	24		10L413	3.13054		10L413
10L46_2	1185	509	1121	540	462	443	873	703	808	863	619	71	432	571	1004	1045	503	859	1022	586	696	1171	750	791	234	274	227	177	1	3	6	1	2	5	4	10	99	93	68	80	105	117	78	76		10L46_2	12.1606		10L46_2
10N416	19	18	32	21	23	14	15	11	29	30	24	13	11	9	15	12	58	67	52	36	27	28	29	38	42	57	44	45	1	0	0	2	0	2	0	0	109	75	73	94	136	157	95	136		10N416	2.66155		10N416
10N432	1	9	7	13	2	1	0	2	6	0	5	0	21	3	16	7	4	1	6	2	50	38	32	25	4	20	11	2	0	0	0	0	0	0	0	0	5	5	2	2	21	17	14	13		10N432	1.5375		10N432
2KB_20	70	26	48	56	39	28	57	39	63	63	54	14	52	30	81	62	61	95	88	72	328	280	384	372	151	183	154	135	4	10	5	7	19	11	10	6	258	217	142	264	1291	858	617	575		2KB_20	6.98053		2KB_20
2KB_3	2	0	0	0	0	0	0	0	0	0	2	0	0	0	0	2	4	1	2	0	0	1	1	3	21	25	21	22	0	0	0	0	0	0	0	0	6	2	2	1	10	9	9	7		2KB_3	2.84062		2KB_3
2MCAF35	5	5	8	4	0	0	2	3	3	3	3	1	2	3	8	2	22	27	31	20	13	10	22	17	4	9	7	7	0	0	0	1	0	0	1	0	18	13	8	18	22	24	14	13		2MCAF35	3.58137		2MCAF35
2MCAF36	0	0	1	0	0	0	0	0	0	0	0	0	1	0	1	1	1	1	1	0	1	1	0	1	3	7	6	0	0	0	0	0	1	0	0	1	2	0	1	5	15	7	5	3		2MCAF36	0.826302		2MCAF36
2MCAF38	10	8	8	1	3	1	11	0	8	13	9	10	0	0	0	0	0	0	0	0	0	0	0	2	1	0	1	0	0	0	0	0	0	0	0	0	8	4	2	5	3	6	1	1		2MCAF38	1.73737		2MCAF38
2RAB21	0	0	0	1	0	0	0	0	0	0	0	0	0	0	0	0	2	0	0	0	0	0	0	0	7	8	4	5	0	0	0	0	0	0	0	0	0	0	1	1	0	0	0	0		2RAB21	1.80815		2RAB21
2RAB6	30	19	35	50	18	17	29	15	17	24	14	12	13	14	26	19	37	51	64	40	123	244	164	203	169	134	210	150	1	5	3	6	2	5	6	3	150	116	79	115	186	195	141	260		2RAB6	1.54964		2RAB6
2RAF19	37	41	8	50	10	16	22	19	14	8	10	6	1	3	3	3	97	88	45	40	7	18	14	7	262	242	269	236	0	0	0	4	0	0	1	1	37	22	20	28	41	22	16	26		2RAF19	1.4905		2RAF19
2RAF21	4	13	6	9	1	5	6	1	7	1	9	6	26	12	28	48	63	63	51	44	38	32	33	32	11	9	6	18	1	0	1	1	2	1	1	0	39	25	19	43	70	81	43	69		2RAF21	1.6022		2RAF21
2RAF24	0	0	0	0	0	0	0	0	0	0	0	0	0	0	0	0	0	0	0	0	0	0	0	0	23	16	10	8	0	0	0	0	0	0	0	0	0	0	0	0	0	0	0	0		2RAF24	5.76285		2RAF24
2RAF4	1	0	0	0	2	0	0	0	0	0	0	0	0	0	0	1	1	0	4	0	2	0	1	0	2	3	6	4	0	0	2	0	0	0	0	0	0	1	0	2	0	1	2	2		2RAF4	1.72918		2RAF4
2RAF44	0	22	0	30	2	0	0	4	6	13	0	0	0	1	11	8	11	13	11	13	12	16	27	10	8	10	9	17	0	0	1	1	0	0	0	0	27	15	14	16	9	26	14	22		2RAF44	1		2RAF44
2TAF14	11	11	15	20	8	6	2	8	8	3	6	6	141	49	121	107	52	85	63	27	2818	1927	2123	1895	1019	954	812	752	4	11	8	8	4	2	6	7	1332	1030	520	937	461	489	323	504		2TAF14	6.82913		2TAF14
2TAF2	0	0	0	0	0	0	1	0	0	0	0	0	0	0	0	0	0	1	0	1	0	0	0	0	11	15	8	5	0	0	0	0	0	0	0	0	0	0	0	0	0	2	0	0		2TAF2	0.775989		2TAF2
2TAF24	94	17	160	41	41	22	25	27	140	50	66	28	4	5	11	28	16	28	28	7	45	71	36	67	5	12	6	8	2	0	0	1	0	0	0	0	17	21	20	19	37	102	49	51		2TAF24	1.36693		2TAF24
2TAF26	0	0	0	0	0	0	0	0	0	0	0	0	0	0	0	0	0	0	1	0	0	0	0	0	9	14	7	6	0	0	0	0	0	0	0	0	1	0	0	0	1	1	0	1		2TAF26	5.96446		2TAF26
2TAF3	0	0	1	0	0	0	0	0	0	4	0	0	0	0	0	0	2	0	0	0	0	0	1	2	52	46	79	73	0	0	0	0	0	0	0	0	2	0	2	5	9	3	1	3		2TAF3	2.71139		2TAF3
2TAF33	0	0	0	0	0	0	0	0	0	0	0	0	0	0	0	0	0	0	0	0	2	0	0	0	7	10	11	17	0	0	0	0	0	0	0	0	0	0	0	1	0	2	0	0		2TAF33	1.54025		2TAF33
2TAF36	77	43	51	48	65	42	56	44	42	37	49	37	37	8	29	41	115	113	107	66	52	40	33	49	18	16	9	19	1	6	8	6	16	12	19	20	182	113	69	190	287	371	274	452		2TAF36	1.55274		2TAF36
2TAF8	151	120	134	118	137	103	106	121	97	71	94	114	18	43	35	47	56	55	49	52	5	7	3	5	251	192	184	216	72	109	95	122	111	82	128	88	25	27	16	22	33	34	26	31		2TAF8	13.2558		2TAF8
2YAB30_2	0	0	0	1	0	0	0	0	0	0	1	0	1	0	1	0	0	2	0	0	9	2	6	4	3	0	1	3	0	0	0	0	0	0	0	0	2	3	3	1	4	0	0	1		2YAB30_2	3.53597		2YAB30_2
2YAF34	0	0	0	0	0	0	0	0	0	0	0	0	0	0	0	0	0	0	0	0	0	0	0	0	10	3	7	6	0	0	0	0	0	0	0	0	0	0	0	0	0	0	0	0		2YAF34	1.96567		2YAF34
2YAF39	46	32	57	39	45	48	33	25	23	19	26	38	4	6	10	3	35	28	41	25	15	11	18	20	41	47	46	27	1	1	4	2	2	0	6	1	24	19	20	32	50	43	32	56		2YAF39	1.6892		2YAF39
KB_33_2	14	5	18	7	10	8	5	11	20	14	7	11	10	3	7	9	33	25	31	16	28	29	18	22	23	22	21	21	1	1	1	0	0	1	0	1	37	33	40	28	33	33	35	43		KB_33_2	2.53624		KB_33_2
M-16	0	0	2	0	1	0	1	0	0	0	0	0	0	1	0	0	1	0	1	1	2	1	1	0	24	26	16	18	0	0	0	0	0	0	0	1	2	1	0	0	2	1	1	1		M-16	5.79164		M-16
M-6	2	0	4	3	0	1	4	0	0	1	0	0	1	1	0	0	0	0	2	0	3	1	0	0	3	2	1	0	0	0	0	0	0	0	0	0	3	2	0	0	2	5	2	1		M-6	1.30949		M-6
MCAF14	13	6	18	9	10	2	10	12	11	10	9	6	19	26	27	47	62	57	54	66	29	26	23	25	127	119	112	103	5	5	1	2	4	0	3	1	6	12	5	15	21	11	14	22		MCAF14	4.74499		MCAF14
MCAF7	4	0	1	1	0	3	2	3	1	0	1	0	4	1	3	5	36	32	13	22	19	9	17	12	7	14	13	13	0	0	0	0	0	0	3	0	4	4	3	4	58	36	6	25		MCAF7	3.61291		MCAF7
RAB17	6	2	9	3	4	4	0	2	3	3	1	0	11	15	35	19	57	119	96	42	580	340	434	326	455	404	342	340	0	8	6	5	1	2	16	4	1020	1044	596	1573	3592	1926	1780	3576		RAB17	6.14272		RAB17
RAF14	0	0	1	0	0	0	0	0	0	0	0	0	0	0	0	0	0	0	1	0	0	0	0	1	13	7	9	9	0	0	0	0	0	0	0	0	0	0	0	0	0	4	1	0		RAF14	3.55407		RAF14
RAF43	0	0	0	0	0	0	0	0	1	0	0	0	0	0	0	2	1	0	1	2	2	3	2	0	35	20	19	18	0	0	0	0	0	0	0	0	2	0	0	0	12	17	7	5		RAF43	3.98251		RAF43
RAF53	33	11	35	25	25	22	23	21	36	55	32	28	35	24	29	34	99	109	90	49	59	107	79	60	82	99	58	75	3	0	5	5	5	2	6	5	225	180	142	153	227	284	224	314		RAF53	1.69811		RAF53
TAF58	0	0	0	0	0	0	0	0	0	0	0	0	0	0	0	0	0	0	1	0	2	0	1	0	6	8	4	6	0	0	0	0	0	0	0	0	0	0	0	0	0	0	0	1		TAF58	14.6926		TAF58
YAF13	0	0	0	0	0	0	0	0	0	0	0	0	0	0	0	0	0	0	0	0	7	0	0	0	0	0	0	0	0	0	0	0	0	0	0	0	0	0	0	0	0	0	0	0		YAF13	7.23002		YAF13
YAF2_2	0	0	0	0	0	0	0	0	0	0	0	0	0	0	0	0	0	1	0	0	0	0	0	0	2	1	1	0	0	0	0	0	0	0	0	0	0	0	0	0	0	0	0	0		YAF2_2	13.4947		YAF2_2
YAF25	0	2	0	1	0	0	1	0	0	0	1	3	3	0	2	0	2	6	3	1	9	10	8	3	40	30	37	38	0	0	1	0	0	0	1	0	13	5	10	24	95	30	21	57		YAF25	3.68332		YAF25
YAF4_2	0	0	0	0	0	0	0	0	0	0	0	0	0	0	0	0	0	0	0	0	0	0	0	0	30	28	16	24	0	0	0	0	0	0	0	0	0	0	0	0	0	2	0	1		YAF4_2	12.3076		YAF4_2
[truncated: 44 more columns]

[truncated: 16 more sheets: Kraken2_fin_V3V4, Kraken3_fin_V3V4, Kraken5_fin_V3V4, V5V7_VS_100, V5V7_VS_99, V5V7_VS_98, V5V7_VS_97, V5V7_VS_95, V5V7_Salmon_on_amp, Mothur_V5V7, Kraken2_Amp_V5V7, Kraken3_Amp_V5V7, Kraken5_Amp_V5V7, Kraken2_fin_V5V7, Kraken3_fin_V5V7, Kraken5_fin_V5V7]
